# Supplementary material for: Crystal structure of 4-chloro-N-{5-(4-meth­oxyphen­yl)-4-[(4-meth­oxy­phen­yl)amino]-6-sulfanyl­idene-1,2,5,6-tetra­hydro-1,3,5-triazin-2-yl­idene}benzene­sulfonamide dimethyl sulfoxide disolvate
Source: Acta Crystallogr E Crystallogr Commun. 2025 Nov 25;81(Pt 12):1178–81. doi: 10.1107/S2056989025010400 (PMC12810283; doi:10.1107/S2056989025010400)
Supplement: Supplementary file 1 [file e-81-01178-sup1.cif]

##############################################################################
#                                                                            #
# This CIF contains the data in a paper accepted for publication in          #
# Acta Crystallographica Section E. It conforms to the requirements of       #
# Notes for Authors for Acta Crystallographica Section E, and has been       #
# peer reviewed under the auspices of the IUCr Commission on Journals.       #
#                                                                            #
# Full details of the Crystallographic Information File format               #
# are given in the paper "The Crystallographic Information File (CIF):       #
# a New Standard Archive File for Crystallography" by S. R. Hall, F. H.      #
# Allen and I. D. Brown [Acta Cryst. (1991), A47, 655-685].                  #
#                                                                            #
# The current version of the core CIF dictionary is obtainable from          #
# ftp://ftp.iucr.org/pub/cif_core.dic.                                       #
#                                                                            #
# Software is freely available for graphical display of the structure(s)     #
# in this CIF. For information consult the CIF software page                 #
# http://www.iucr.org/resources/cif/software.                                #
#                                                                            #
# This file may be used for bona fide research purposes within the           #
# scientific community so long as proper attribution is given to the journal # 
# article from which it was obtained.                                        #
#                                                                            #
##############################################################################
data_I
_audit_creation_method     'SHELXL-2019/3'
_chemical_name_systematic
;\
4-Chloro-<i>N</i>-{5-(4-methoxyphenyl)-4-[(4-methoxyphenyl)amino]-6-\
sulfanylidene-1,2,5,6-tetrahydro-1,3,5-triazin-2-ylidene}benzenesulfonamide
dimethyl sulfoxide disolvate
;
_chemical_name_common     ?
_chemical_formula_moiety     'C23 H20 Cl N5 O4 S2, 2(C2 H6 O S)'
_chemical_formula_sum     'C27 H32 Cl N5 O6 S4'
_chemical_formula_iupac     'C23 H20 Cl N5 O4 S2, 2C2 H6 O S'
_chemical_formula_weight     686.26
_chemical_melting_point     ?
_space_group_crystal_system     monoclinic
_space_group_name_H-M_alt     'P 21/n'
_space_group_name_Hall     '-P 2yn'
loop_
    _space_group_symop_operation_xyz
    'x, y, z'
    '-x+1/2, y+1/2, -z+1/2'
    '-x, -y, -z'
    'x-1/2, -y-1/2, z-1/2'
_cell_length_a     11.1601(2)
_cell_length_b     16.7646(3)
_cell_length_c     17.0386(3)
_cell_angle_alpha     90
_cell_angle_beta     91.5422(16)
_cell_angle_gamma     90
_cell_volume     3186.67(10)
_cell_formula_units_Z     4
_cell_measurement_reflns_used     121720
_cell_measurement_theta_min     2.1410
_cell_measurement_theta_max     38.2900
_cell_measurement_temperature     100(2)
_exptl_crystal_description     block
_exptl_crystal_colour     'pale yellow'
_exptl_crystal_size_max     0.2
_exptl_crystal_size_mid     0.1
_exptl_crystal_size_min     0.1
_exptl_crystal_density_diffrn     1.430
_exptl_crystal_density_meas     ?
_exptl_crystal_density_method     ?
_exptl_crystal_F_000     1432
_exptl_absorpt_coefficient_mu     0.430
_exptl_absorpt_correction_type     multi-scan
_exptl_absorpt_process_details
;
(CrysAlisPro; Rigaku OD, 2024)
;
_exptl_absorpt_correction_T_min     0.62561
_exptl_absorpt_correction_T_max     1.00000
_diffrn_ambient_temperature     100.0(2)
_diffrn_source     'micro-focus sealed X-ray tube'
_diffrn_radiation_type     'Mo K\a'
_diffrn_radiation_wavelength     0.71073
_diffrn_radiation_monochromator     mirror
_diffrn_measurement_device_type     'XtaLAB Synergy'
_diffrn_measurement_device     'four-circle diffractometer'
_diffrn_measurement_method     '\w scans'
_diffrn_detector     'Hybrid Pixel Array Detector'
_diffrn_detector_area_resol_mean     10.0000
_diffrn_reflns_number     304849
_diffrn_reflns_av_R_equivalents     0.0781
_diffrn_reflns_av_unetI/netI     0.0243
_diffrn_reflns_theta_min     2.155
_diffrn_reflns_theta_max     36.318
_diffrn_reflns_theta_full     36.000
_diffrn_measured_fraction_theta_max     1.000
_diffrn_measured_fraction_theta_full     1.000
_diffrn_reflns_limit_h_min     -18
_diffrn_reflns_limit_h_max     18
_diffrn_reflns_limit_k_min     -27
_diffrn_reflns_limit_k_max     27
_diffrn_reflns_limit_l_min     -28
_diffrn_reflns_limit_l_max     28
_diffrn_radiation_probe     x-ray
_refine_special_details     ?
_reflns_number_total     15458
_reflns_number_gt     12448
_reflns_threshold_expression     'I > 2\s(I)'
_refine_ls_structure_factor_coef     Fsqd
_refine_ls_matrix_type     full
_refine_ls_R_factor_all     0.0532
_refine_ls_R_factor_gt     0.0388
_refine_ls_wR_factor_gt     0.1061
_refine_ls_wR_factor_ref     0.1180
_refine_ls_goodness_of_fit_ref     1.042
_refine_ls_restrained_S_all     1.042
_refine_ls_number_reflns     15458
_refine_ls_number_parameters     402
_refine_ls_number_restraints     0
_refine_ls_hydrogen_treatment     mixed
_refine_ls_weighting_scheme     calc
_refine_ls_weighting_details
              'w=1/[\s^2^(Fo^2^)+(0.0629P)^2^+1.4684P] where P=(Fo^2^+2Fc^2^)/3'
_atom_sites_solution_hydrogens     mixed
_atom_sites_solution_primary     dual
_atom_sites_solution_secondary     ?
_refine_ls_shift/su_max     0.002
_refine_ls_shift/su_mean     0.000
_refine_diff_density_max     0.986
_refine_diff_density_min     -0.648
_refine_ls_extinction_method     none
_refine_ls_extinction_coef     .
loop_
    _atom_type_symbol
    _atom_type_description
    _atom_type_scat_dispersion_real
    _atom_type_scat_dispersion_imag
    _atom_type_scat_source
    'C' 'C' 0.0033 0.0016
                         'International Tables Vol C Tables 4.2.6.8 and 6.1.1.4'
    'H' 'H' 0.0000 0.0000
                         'International Tables Vol C Tables 4.2.6.8 and 6.1.1.4'
    'N' 'N' 0.0061 0.0033
                         'International Tables Vol C Tables 4.2.6.8 and 6.1.1.4'
    'O' 'O' 0.0106 0.0060
                         'International Tables Vol C Tables 4.2.6.8 and 6.1.1.4'
    'S' 'S' 0.1246 0.1234
                         'International Tables Vol C Tables 4.2.6.8 and 6.1.1.4'
    'Cl' 'Cl' 0.1484 0.1585
                         'International Tables Vol C Tables 4.2.6.8 and 6.1.1.4'
_computing_data_collection
;
CrysAlisPro, Version 1.171.43.143a (Rigaku OD, 2024)
;
_computing_cell_refinement
;
CrysAlisPro, Version 1.171.43.143a (Rigaku OD, 2024)
;
_computing_data_reduction
;
CrysAlisPro, Version 1.171.43.143a (Rigaku OD, 2024)
;
_computing_structure_solution
;
<i>SHELXT</i> (Sheldrick, 2015a)
;
_computing_structure_refinement
;
<i>SHELXL2019/3</i> (Sheldrick, 2015b)
;
_computing_molecular_graphics
;
XP, Version 5.1 (Bruker, 1998)
;
_computing_publication_material
;
publCIF (Westrip, 2010)
;
loop_
    _atom_site_type_symbol
    _atom_site_label
    _atom_site_fract_x
    _atom_site_fract_y
    _atom_site_fract_z
    _atom_site_U_iso_or_equiv
    _atom_site_adp_type
    _atom_site_calc_flag
    _atom_site_occupancy
    _atom_site_disorder_assembly
    _atom_site_disorder_group
    N N1 0.47353(8) 0.58343(5) 0.66665(5) 0.01437(13) Uani d 1 . .
    H H01 0.5239(18) 0.6196(12) 0.6830(12) 0.029(5) Uiso d 1 . .
    C C2 0.46029(8) 0.51624(6) 0.71200(5) 0.01295(14) Uani d 1 . .
    N N3 0.38980(7) 0.45613(5) 0.68754(5) 0.01356(13) Uani d 1 . .
    C C4 0.33299(8) 0.46390(5) 0.61878(5) 0.01240(14) Uani d 1 . .
    N N5 0.33665(7) 0.53350(5) 0.57490(5) 0.01313(13) Uani d 1 . .
    C C6 0.41030(9) 0.59652(6) 0.59885(5) 0.01407(14) Uani d 1 . .
    S S1 0.42309(3) 0.68012(2) 0.54867(2) 0.02055(6) Uani d 1 . .
    N N2 0.52430(8) 0.51712(5) 0.77846(5) 0.01537(14) Uani d 1 . .
    S S2 0.52474(2) 0.43949(2) 0.83430(2) 0.01461(5) Uani d 1 . .
    O O1 0.60234(7) 0.46032(5) 0.90037(5) 0.02037(14) Uani d 1 . .
    O O2 0.55298(7) 0.36661(5) 0.79378(5) 0.01899(14) Uani d 1 . .
    C C11 0.37858(9) 0.43008(6) 0.87138(5) 0.01500(15) Uani d 1 . .
    C C12 0.30220(10) 0.37045(6) 0.84289(6) 0.01762(16) Uani d 1 . .
    H H12 0.325617 0.337355 0.800720 0.021 Uiso calc 1 . .
    C C13 0.19120(10) 0.35977(6) 0.87678(6) 0.01858(17) Uani d 1 . .
    H H13 0.137630 0.319727 0.857770 0.022 Uiso calc 1 . .
    C C14 0.16000(9) 0.40871(6) 0.93896(6) 0.01760(16) Uani d 1 . .
    Cl Cl1 0.02569(3) 0.39127(2) 0.98569(2) 0.02459(6) Uani d 1 . .
    C C15 0.23448(10) 0.46954(7) 0.96660(6) 0.01943(17) Uani d 1 . .
    H H15 0.210379 0.503192 1.008162 0.023 Uiso calc 1 . .
    C C16 0.34516(9) 0.48021(7) 0.93217(6) 0.01779(16) Uani d 1 . .
    H H16 0.397519 0.521437 0.950060 0.021 Uiso calc 1 . .
    N N4 0.26820(8) 0.40306(5) 0.59052(5) 0.01455(13) Uani d 1 . .
    H H04 0.2355(18) 0.4054(12) 0.5496(12) 0.029(5) Uiso d 1 . .
    C C21 0.26962(9) 0.32737(6) 0.63021(6) 0.01367(14) Uani d 1 . .
    C C22 0.37147(9) 0.28023(6) 0.62974(6) 0.01817(17) Uani d 1 . .
    H H22 0.440980 0.298772 0.604424 0.022 Uiso calc 1 . .
    C C23 0.37275(10) 0.20573(6) 0.66615(7) 0.01967(18) Uani d 1 . .
    H H23 0.442689 0.173467 0.665353 0.024 Uiso calc 1 . .
    C C24 0.27094(9) 0.17880(6) 0.70373(6) 0.01678(16) Uani d 1 . .
    C C25 0.16818(9) 0.22643(6) 0.70397(7) 0.01812(17) Uani d 1 . .
    H H25 0.098383 0.208033 0.729058 0.022 Uiso calc 1 . .
    C C26 0.16782(9) 0.30061(6) 0.66759(6) 0.01662(16) Uani d 1 . .
    H H26 0.098076 0.333065 0.668247 0.020 Uiso calc 1 . .
    O O3 0.26355(8) 0.10742(5) 0.74176(6) 0.02301(16) Uani d 1 . .
    C C27 0.36639(11) 0.05705(7) 0.74156(9) 0.0266(2) Uani d 1 . .
    H H27A 0.387903 0.045874 0.687268 0.040 Uiso calc 1 . .
    H H27B 0.348497 0.006874 0.768326 0.040 Uiso calc 1 . .
    H H27C 0.433499 0.083764 0.768946 0.040 Uiso calc 1 . .
    C C31 0.26734(8) 0.54095(6) 0.50255(5) 0.01336(14) Uani d 1 . .
    C C32 0.32259(9) 0.52846(7) 0.43192(6) 0.01704(16) Uani d 1 . .
    H H32 0.404897 0.514041 0.431584 0.020 Uiso calc 1 . .
    C C33 0.25820(9) 0.53690(7) 0.36132(6) 0.01810(17) Uani d 1 . .
    H H33 0.295898 0.528346 0.312703 0.022 Uiso calc 1 . .
    C C34 0.13775(9) 0.55805(6) 0.36307(6) 0.01629(16) Uani d 1 . .
    C C35 0.08205(9) 0.56978(7) 0.43453(6) 0.01846(17) Uani d 1 . .
    H H35 -0.000490 0.583544 0.435161 0.022 Uiso calc 1 . .
    C C36 0.14690(9) 0.56139(6) 0.50460(6) 0.01686(16) Uani d 1 . .
    H H36 0.109425 0.569525 0.553360 0.020 Uiso calc 1 . .
    O O4 0.06674(8) 0.56915(6) 0.29744(5) 0.02212(15) Uani d 1 . .
    C C37 0.12332(12) 0.56460(9) 0.22322(7) 0.0279(2) Uani d 1 . .
    H H37A 0.065073 0.578052 0.181219 0.042 Uiso calc 1 . .
    H H37B 0.153254 0.510340 0.215169 0.042 Uiso calc 1 . .
    H H37C 0.190387 0.602301 0.222418 0.042 Uiso calc 1 . .
    S S3 0.71264(3) 0.66372(2) 0.79923(2) 0.01976(5) Uani d 1 . .
    O O5 0.62909(8) 0.69246(5) 0.73409(5) 0.02336(16) Uani d 1 . .
    C C91 0.80784(12) 0.74656(9) 0.82165(8) 0.0293(2) Uani d 1 . .
    H H91A 0.861018 0.756117 0.777786 0.044 Uiso calc 1 . .
    H H91B 0.856015 0.734981 0.869232 0.044 Uiso calc 1 . .
    H H91C 0.758806 0.794095 0.830267 0.044 Uiso calc 1 . .
    C C92 0.62878(13) 0.66821(8) 0.88676(7) 0.0272(2) Uani d 1 . .
    H H92A 0.589148 0.720221 0.890062 0.041 Uiso calc 1 . .
    H H92B 0.682895 0.661016 0.932465 0.041 Uiso calc 1 . .
    H H92C 0.568228 0.625863 0.885850 0.041 Uiso calc 1 . .
    S S4 0.13116(3) 0.29499(2) 0.40610(2) 0.02286(6) Uani d 1 . .
    O O6 0.15339(10) 0.37283(5) 0.44855(6) 0.02729(18) Uani d 1 . .
    C C93 0.25565(12) 0.23122(8) 0.42623(8) 0.0270(2) Uani d 1 . .
    H H93A 0.326790 0.252644 0.401137 0.041 Uiso calc 1 . .
    H H93B 0.238214 0.177803 0.405552 0.041 Uiso calc 1 . .
    H H93C 0.270522 0.228098 0.483098 0.041 Uiso calc 1 . .
    C C94 0.02764(14) 0.24312(9) 0.46618(9) 0.0336(3) Uani d 1 . .
    H H94A 0.053700 0.247495 0.521399 0.050 Uiso calc 1 . .
    H H94B 0.024812 0.186776 0.450927 0.050 Uiso calc 1 . .
    H H94C -0.052281 0.266690 0.459117 0.050 Uiso calc 1 . .
loop_
    _atom_site_aniso_label
    _atom_site_aniso_U_11
    _atom_site_aniso_U_22
    _atom_site_aniso_U_33
    _atom_site_aniso_U_12
    _atom_site_aniso_U_13
    _atom_site_aniso_U_23
    N1 0.0170(3) 0.0140(3) 0.0120(3) -0.0016(3) -0.0005(3) 0.0003(2)
    C2 0.0137(3) 0.0141(3) 0.0110(3) 0.0001(3) 0.0006(3) -0.0004(3)
    N3 0.0157(3) 0.0140(3) 0.0108(3) -0.0006(2) -0.0017(2) 0.0006(2)
    C4 0.0133(3) 0.0126(3) 0.0112(3) 0.0006(3) 0.0001(3) 0.0002(3)
    N5 0.0151(3) 0.0127(3) 0.0115(3) 0.0001(2) -0.0014(2) 0.0014(2)
    C6 0.0160(4) 0.0137(3) 0.0126(3) 0.0002(3) 0.0010(3) -0.0002(3)
    S1 0.02776(13) 0.01500(10) 0.01873(11) -0.00342(9) -0.00241(9) 0.00438(8)
    N2 0.0168(3) 0.0179(3) 0.0114(3) -0.0024(3) -0.0015(3) 0.0005(3)
    S2 0.01483(9) 0.01820(10) 0.01069(9) 0.00036(7) -0.00178(7) 0.00067(7)
    O1 0.0184(3) 0.0290(4) 0.0134(3) -0.0012(3) -0.0053(2) 0.0004(3)
    O2 0.0207(3) 0.0194(3) 0.0169(3) 0.0040(3) 0.0001(3) -0.0004(3)
    C11 0.0166(4) 0.0170(4) 0.0113(3) -0.0002(3) -0.0007(3) 0.0009(3)
    C12 0.0203(4) 0.0180(4) 0.0145(4) -0.0022(3) 0.0007(3) -0.0016(3)
    C13 0.0198(4) 0.0182(4) 0.0178(4) -0.0032(3) 0.0013(3) -0.0010(3)
    C14 0.0171(4) 0.0198(4) 0.0160(4) -0.0001(3) 0.0014(3) 0.0013(3)
    Cl1 0.02102(11) 0.02603(13) 0.02710(13) -0.00235(9) 0.00780(9) -0.00101(10)
    C15 0.0194(4) 0.0224(4) 0.0165(4) -0.0001(3) 0.0010(3) -0.0035(3)
    C16 0.0177(4) 0.0208(4) 0.0149(4) -0.0015(3) -0.0001(3) -0.0027(3)
    N4 0.0175(3) 0.0133(3) 0.0126(3) -0.0014(3) -0.0036(3) 0.0010(2)
    C21 0.0153(4) 0.0128(3) 0.0128(3) -0.0009(3) -0.0016(3) 0.0003(3)
    C22 0.0167(4) 0.0166(4) 0.0214(4) 0.0012(3) 0.0032(3) 0.0040(3)
    C23 0.0170(4) 0.0170(4) 0.0253(5) 0.0029(3) 0.0048(3) 0.0046(3)
    C24 0.0169(4) 0.0137(4) 0.0198(4) -0.0003(3) 0.0008(3) 0.0022(3)
    C25 0.0149(4) 0.0172(4) 0.0223(4) -0.0002(3) 0.0020(3) 0.0039(3)
    C26 0.0143(4) 0.0164(4) 0.0191(4) 0.0005(3) -0.0003(3) 0.0026(3)
    O3 0.0204(3) 0.0161(3) 0.0329(4) 0.0015(3) 0.0054(3) 0.0085(3)
    C27 0.0236(5) 0.0182(4) 0.0382(6) 0.0049(4) 0.0055(4) 0.0084(4)
    C31 0.0139(3) 0.0151(3) 0.0110(3) 0.0016(3) -0.0006(3) 0.0013(3)
    C32 0.0136(4) 0.0246(4) 0.0129(4) 0.0036(3) -0.0002(3) -0.0002(3)
    C33 0.0156(4) 0.0262(5) 0.0126(4) 0.0024(3) 0.0003(3) 0.0011(3)
    C34 0.0147(4) 0.0198(4) 0.0143(4) 0.0004(3) -0.0018(3) 0.0036(3)
    C35 0.0133(4) 0.0247(5) 0.0174(4) 0.0034(3) -0.0002(3) 0.0035(3)
    C36 0.0144(4) 0.0218(4) 0.0146(4) 0.0033(3) 0.0020(3) 0.0024(3)
    O4 0.0185(3) 0.0320(4) 0.0156(3) 0.0016(3) -0.0045(3) 0.0049(3)
    C37 0.0270(5) 0.0425(7) 0.0140(4) -0.0014(5) -0.0042(4) 0.0038(4)
    S3 0.02222(12) 0.01785(11) 0.01912(11) 0.00041(8) -0.00108(9) -0.00122(8)
    O5 0.0262(4) 0.0240(4) 0.0195(3) -0.0074(3) -0.0057(3) 0.0031(3)
    C91 0.0256(5) 0.0328(6) 0.0291(6) -0.0112(5) -0.0048(4) 0.0011(5)
    C92 0.0314(6) 0.0310(6) 0.0191(5) -0.0068(5) 0.0010(4) -0.0008(4)
    S4 0.02710(13) 0.02552(13) 0.01577(11) -0.00446(10) -0.00265(9) -0.00470(9)
    O6 0.0388(5) 0.0202(4) 0.0223(4) -0.0056(3) -0.0095(3) -0.0019(3)
    C93 0.0294(6) 0.0268(5) 0.0248(5) -0.0034(4) 0.0002(4) -0.0027(4)
    C94 0.0326(6) 0.0335(6) 0.0352(7) -0.0109(5) 0.0106(5) -0.0137(5)
loop_
    _geom_bond_atom_site_label_1
    _geom_bond_atom_site_label_2
    _geom_bond_site_symmetry_2
    _geom_bond_distance
    _geom_bond_publ_flag
    N1 C6 . 1.3552(12) y
    N1 C2 . 1.3761(12) y
    N1 H01 . 0.87(2) ?
    C2 N2 . 1.3226(12) y
    C2 N3 . 1.3382(12) y
    N3 C4 . 1.3234(12) y
    C4 N4 . 1.3327(12) y
    C4 N5 . 1.3870(12) y
    N5 C6 . 1.3930(13) y
    N5 C31 . 1.4429(12) y
    C6 S1 . 1.6499(10) y
    N2 S2 . 1.6121(9) y
    S2 O2 . 1.4424(8) ?
    S2 O1 . 1.4447(8) ?
    S2 C11 . 1.7720(10) ?
    C11 C16 . 1.3925(14) ?
    C11 C12 . 1.3927(14) ?
    C12 C13 . 1.3923(15) ?
    C12 H12 . 0.9500 ?
    C13 C14 . 1.3916(15) ?
    C13 H13 . 0.9500 ?
    C14 C15 . 1.3898(15) ?
    C14 Cl1 . 1.7407(11) ?
    C15 C16 . 1.3931(15) ?
    C15 H15 . 0.9500 ?
    C16 H16 . 0.9500 ?
    N4 C21 . 1.4377(12) ?
    N4 H04 . 0.78(2) ?
    C21 C22 . 1.3846(14) ?
    C21 C26 . 1.3917(14) ?
    C22 C23 . 1.3944(14) ?
    C22 H22 . 0.9500 ?
    C23 C24 . 1.3943(15) ?
    C23 H23 . 0.9500 ?
    C24 O3 . 1.3644(13) ?
    C24 C25 . 1.3975(14) ?
    C25 C26 . 1.3895(14) ?
    C25 H25 . 0.9500 ?
    C26 H26 . 0.9500 ?
    O3 C27 . 1.4250(14) ?
    C27 H27A . 0.9800 ?
    C27 H27B . 0.9800 ?
    C27 H27C . 0.9800 ?
    C31 C32 . 1.3829(13) ?
    C31 C36 . 1.3885(13) ?
    C32 C33 . 1.3916(14) ?
    C32 H32 . 0.9500 ?
    C33 C34 . 1.3914(14) ?
    C33 H33 . 0.9500 ?
    C34 O4 . 1.3657(12) ?
    C34 C35 . 1.3958(15) ?
    C35 C36 . 1.3864(14) ?
    C35 H35 . 0.9500 ?
    C36 H36 . 0.9500 ?
    O4 C37 . 1.4308(15) ?
    C37 H37A . 0.9800 ?
    C37 H37B . 0.9800 ?
    C37 H37C . 0.9800 ?
    S3 O5 . 1.5092(9) ?
    S3 C92 . 1.7835(13) ?
    S3 C91 . 1.7837(13) ?
    C91 H91A . 0.9800 ?
    C91 H91B . 0.9800 ?
    C91 H91C . 0.9800 ?
    C92 H92A . 0.9800 ?
    C92 H92B . 0.9800 ?
    C92 H92C . 0.9800 ?
    S4 O6 . 1.5093(9) ?
    S4 C93 . 1.7790(14) ?
    S4 C94 . 1.7895(15) ?
    C93 H93A . 0.9800 ?
    C93 H93B . 0.9800 ?
    C93 H93C . 0.9800 ?
    C94 H94A . 0.9800 ?
    C94 H94B . 0.9800 ?
    C94 H94C . 0.9800 ?
loop_
    _geom_angle_atom_site_label_1
    _geom_angle_atom_site_label_2
    _geom_angle_atom_site_label_3
    _geom_angle_site_symmetry_1
    _geom_angle_site_symmetry_3
    _geom_angle
    _geom_angle_publ_flag
    C6 N1 C2 . . 123.36(8) y
    C6 N1 H01 . . 118.6(13) ?
    C2 N1 H01 . . 118.1(13) ?
    N2 C2 N3 . . 125.07(9) y
    N2 C2 N1 . . 114.08(8) ?
    N3 C2 N1 . . 120.84(8) ?
    C4 N3 C2 . . 117.72(8) y
    N3 C4 N4 . . 119.13(8) ?
    N3 C4 N5 . . 122.66(8) y
    N4 C4 N5 . . 118.20(8) ?
    C4 N5 C6 . . 120.38(8) y
    C4 N5 C31 . . 120.70(8) ?
    C6 N5 C31 . . 118.89(8) ?
    N1 C6 N5 . . 114.62(8) y
    N1 C6 S1 . . 121.94(7) y
    N5 C6 S1 . . 123.44(7) y
    C2 N2 S2 . . 119.29(7) ?
    O2 S2 O1 . . 116.33(5) ?
    O2 S2 N2 . . 113.50(5) ?
    O1 S2 N2 . . 104.89(5) ?
    O2 S2 C11 . . 108.08(5) ?
    O1 S2 C11 . . 106.37(5) ?
    N2 S2 C11 . . 107.10(5) ?
    C16 C11 C12 . . 121.25(9) ?
    C16 C11 S2 . . 118.63(8) ?
    C12 C11 S2 . . 120.02(8) ?
    C13 C12 C11 . . 119.40(10) ?
    C13 C12 H12 . . 120.3 ?
    C11 C12 H12 . . 120.3 ?
    C14 C13 C12 . . 118.92(10) ?
    C14 C13 H13 . . 120.5 ?
    C12 C13 H13 . . 120.5 ?
    C15 C14 C13 . . 122.07(10) ?
    C15 C14 Cl1 . . 118.87(8) ?
    C13 C14 Cl1 . . 119.03(8) ?
    C14 C15 C16 . . 118.72(10) ?
    C14 C15 H15 . . 120.6 ?
    C16 C15 H15 . . 120.6 ?
    C11 C16 C15 . . 119.60(10) ?
    C11 C16 H16 . . 120.2 ?
    C15 C16 H16 . . 120.2 ?
    C4 N4 C21 . . 120.43(8) ?
    C4 N4 H04 . . 121.4(15) ?
    C21 N4 H04 . . 117.6(15) ?
    C22 C21 C26 . . 119.94(9) ?
    C22 C21 N4 . . 119.98(9) ?
    C26 C21 N4 . . 120.07(9) ?
    C21 C22 C23 . . 120.48(9) ?
    C21 C22 H22 . . 119.8 ?
    C23 C22 H22 . . 119.8 ?
    C24 C23 C22 . . 119.71(9) ?
    C24 C23 H23 . . 120.1 ?
    C22 C23 H23 . . 120.1 ?
    O3 C24 C23 . . 124.23(9) ?
    O3 C24 C25 . . 116.08(9) ?
    C23 C24 C25 . . 119.69(9) ?
    C26 C25 C24 . . 120.17(9) ?
    C26 C25 H25 . . 119.9 ?
    C24 C25 H25 . . 119.9 ?
    C25 C26 C21 . . 120.01(9) ?
    C25 C26 H26 . . 120.0 ?
    C21 C26 H26 . . 120.0 ?
    C24 O3 C27 . . 117.37(9) ?
    O3 C27 H27A . . 109.5 ?
    O3 C27 H27B . . 109.5 ?
    H27A C27 H27B . . 109.5 ?
    O3 C27 H27C . . 109.5 ?
    H27A C27 H27C . . 109.5 ?
    H27B C27 H27C . . 109.5 ?
    C32 C31 C36 . . 120.92(9) ?
    C32 C31 N5 . . 119.28(8) ?
    C36 C31 N5 . . 119.80(8) ?
    C31 C32 C33 . . 120.33(9) ?
    C31 C32 H32 . . 119.8 ?
    C33 C32 H32 . . 119.8 ?
    C34 C33 C32 . . 118.95(9) ?
    C34 C33 H33 . . 120.5 ?
    C32 C33 H33 . . 120.5 ?
    O4 C34 C33 . . 123.84(9) ?
    O4 C34 C35 . . 115.65(9) ?
    C33 C34 C35 . . 120.51(9) ?
    C36 C35 C34 . . 120.16(9) ?
    C36 C35 H35 . . 119.9 ?
    C34 C35 H35 . . 119.9 ?
    C35 C36 C31 . . 119.12(9) ?
    C35 C36 H36 . . 120.4 ?
    C31 C36 H36 . . 120.4 ?
    C34 O4 C37 . . 117.15(9) ?
    O4 C37 H37A . . 109.5 ?
    O4 C37 H37B . . 109.5 ?
    H37A C37 H37B . . 109.5 ?
    O4 C37 H37C . . 109.5 ?
    H37A C37 H37C . . 109.5 ?
    H37B C37 H37C . . 109.5 ?
    O5 S3 C92 . . 105.89(6) ?
    O5 S3 C91 . . 105.17(6) ?
    C92 S3 C91 . . 96.37(7) ?
    S3 C91 H91A . . 109.5 ?
    S3 C91 H91B . . 109.5 ?
    H91A C91 H91B . . 109.5 ?
    S3 C91 H91C . . 109.5 ?
    H91A C91 H91C . . 109.5 ?
    H91B C91 H91C . . 109.5 ?
    S3 C92 H92A . . 109.5 ?
    S3 C92 H92B . . 109.5 ?
    H92A C92 H92B . . 109.5 ?
    S3 C92 H92C . . 109.5 ?
    H92A C92 H92C . . 109.5 ?
    H92B C92 H92C . . 109.5 ?
    O6 S4 C93 . . 108.05(6) ?
    O6 S4 C94 . . 104.26(6) ?
    C93 S4 C94 . . 96.35(7) ?
    S4 C93 H93A . . 109.5 ?
    S4 C93 H93B . . 109.5 ?
    H93A C93 H93B . . 109.5 ?
    S4 C93 H93C . . 109.5 ?
    H93A C93 H93C . . 109.5 ?
    H93B C93 H93C . . 109.5 ?
    S4 C94 H94A . . 109.5 ?
    S4 C94 H94B . . 109.5 ?
    H94A C94 H94B . . 109.5 ?
    S4 C94 H94C . . 109.5 ?
    H94A C94 H94C . . 109.5 ?
    H94B C94 H94C . . 109.5 ?
loop_
    _geom_torsion_atom_site_label_1
    _geom_torsion_atom_site_label_2
    _geom_torsion_atom_site_label_3
    _geom_torsion_atom_site_label_4
    _geom_torsion_site_symmetry_1
    _geom_torsion_site_symmetry_2
    _geom_torsion_site_symmetry_3
    _geom_torsion_site_symmetry_4
    _geom_torsion
    _geom_torsion_publ_flag
    C6 N1 C2 N2 . . . . -175.76(9) ?
    C6 N1 C2 N3 . . . . 5.65(14) ?
    N2 C2 N3 C4 . . . . -178.89(9) ?
    N1 C2 N3 C4 . . . . -0.47(13) ?
    C2 N3 C4 N4 . . . . 175.77(9) ?
    C2 N3 C4 N5 . . . . -5.08(14) ?
    N3 C4 N5 C6 . . . . 5.81(14) ?
    N4 C4 N5 C6 . . . . -175.04(9) ?
    N3 C4 N5 C31 . . . . -176.16(9) ?
    N4 C4 N5 C31 . . . . 3.00(13) ?
    C2 N1 C6 N5 . . . . -4.77(13) ?
    C2 N1 C6 S1 . . . . 176.46(8) ?
    C4 N5 C6 N1 . . . . -0.72(13) ?
    C31 N5 C6 N1 . . . . -178.79(8) ?
    C4 N5 C6 S1 . . . . 178.02(7) ?
    C31 N5 C6 S1 . . . . -0.05(12) ?
    N3 C2 N2 S2 . . . . 2.91(14) ?
    N1 C2 N2 S2 . . . . -175.61(7) ?
    C2 N2 S2 O2 . . . . 51.83(9) ?
    C2 N2 S2 O1 . . . . 179.86(8) ?
    C2 N2 S2 C11 . . . . -67.37(9) ?
    O2 S2 C11 C16 . . . . 160.16(8) ?
    O1 S2 C11 C16 . . . . 34.55(10) ?
    N2 S2 C11 C16 . . . . -77.21(9) ?
    O2 S2 C11 C12 . . . . -16.16(10) ?
    O1 S2 C11 C12 . . . . -141.77(8) ?
    N2 S2 C11 C12 . . . . 106.47(9) ?
    C16 C11 C12 C13 . . . . -1.20(16) ?
    S2 C11 C12 C13 . . . . 175.03(8) ?
    C11 C12 C13 C14 . . . . -0.61(16) ?
    C12 C13 C14 C15 . . . . 2.12(17) ?
    C12 C13 C14 Cl1 . . . . -175.79(8) ?
    C13 C14 C15 C16 . . . . -1.78(17) ?
    Cl1 C14 C15 C16 . . . . 176.14(8) ?
    C12 C11 C16 C15 . . . . 1.54(16) ?
    S2 C11 C16 C15 . . . . -174.73(8) ?
    C14 C15 C16 C11 . . . . -0.07(16) ?
    N3 C4 N4 C21 . . . . -6.20(14) ?
    N5 C4 N4 C21 . . . . 174.62(8) ?
    C4 N4 C21 C22 . . . . -70.31(13) ?
    C4 N4 C21 C26 . . . . 111.15(11) ?
    C26 C21 C22 C23 . . . . 0.35(16) ?
    N4 C21 C22 C23 . . . . -178.19(10) ?
    C21 C22 C23 C24 . . . . -0.42(17) ?
    C22 C23 C24 O3 . . . . -179.21(11) ?
    C22 C23 C24 C25 . . . . 0.56(17) ?
    O3 C24 C25 C26 . . . . 179.16(10) ?
    C23 C24 C25 C26 . . . . -0.63(16) ?
    C24 C25 C26 C21 . . . . 0.56(16) ?
    C22 C21 C26 C25 . . . . -0.41(15) ?
    N4 C21 C26 C25 . . . . 178.12(9) ?
    C23 C24 O3 C27 . . . . -1.09(17) ?
    C25 C24 O3 C27 . . . . 179.13(11) ?
    C4 N5 C31 C32 . . . . -98.61(11) ?
    C6 N5 C31 C32 . . . . 79.46(12) ?
    C4 N5 C31 C36 . . . . 82.13(12) ?
    C6 N5 C31 C36 . . . . -99.80(11) ?
    C36 C31 C32 C33 . . . . 0.56(16) ?
    N5 C31 C32 C33 . . . . -178.69(10) ?
    C31 C32 C33 C34 . . . . 0.01(17) ?
    C32 C33 C34 O4 . . . . 178.94(10) ?
    C32 C33 C34 C35 . . . . -0.69(17) ?
    O4 C34 C35 C36 . . . . -178.84(10) ?
    C33 C34 C35 C36 . . . . 0.81(17) ?
    C34 C35 C36 C31 . . . . -0.25(16) ?
    C32 C31 C36 C35 . . . . -0.44(16) ?
    N5 C31 C36 C35 . . . . 178.81(9) ?
    C33 C34 O4 C37 . . . . -5.05(16) ?
    C35 C34 O4 C37 . . . . 174.59(11) ?
loop_
    _geom_hbond_atom_site_label_D
    _geom_hbond_atom_site_label_H
    _geom_hbond_atom_site_label_A
    _geom_hbond_site_symmetry_A
    _geom_hbond_distance_DH
    _geom_hbond_distance_HA
    _geom_hbond_distance_DA
    _geom_hbond_angle_DHA
    _geom_hbond_publ_flag
    N1 H01 O5 . 0.87(2) 1.89(2) 2.7510(12) 171.3(19) yes
    N4 H04 O6 . 0.78(2) 2.00(2) 2.7539(12) 161(2) yes
    C13 H13 S1 2_546 0.95 2.92 3.5211(11) 122.2 ?
    C15 H15 O1 3_667 0.95 2.64 3.1008(13) 110.0 ?
    C16 H16 O1 3_667 0.95 2.57 3.0640(13) 112.9 ?
    C25 H25 O5 2_546 0.95 2.64 3.5542(14) 160.5 yes
    C26 H26 O4 3_566 0.95 2.54 3.4726(14) 165.8 yes
    C33 H33 N2 3_666 0.95 2.68 3.5630(13) 154.7 yes
    C91 H91A O2 2_656 0.98 2.43 3.2398(16) 139.7 yes
    C92 H92C N2 . 0.98 2.62 3.3263(16) 129.1 yes
    C93 H93A O5 3_666 0.98 2.54 3.3080(16) 135.0 yes
_shelx_space_group_comment
;
The symmetry employed for this shelxl refinement is uniquely defined
by the following loop, which should always be used as a source of
symmetry information in preference to the above space-group names.
They are only intended as comments.
;
_shelx_estimated_absorpt_T_min     0.919
_shelx_estimated_absorpt_T_max     0.958
_shelx_hkl_file
;
   0   0  -2 249.699 16.1144  26
   0   0   2 209.733 16.1024  26
   0   0   2 283.137 16.1671  24
   0   0  -2 337.196 16.1916  24
   0   0   2 233.424 16.1300   8
   0   0  -2 173.185 16.0612  22
   0   0   2 196.006 16.0934  19
   0   0  -2 190.811 16.0953  20
   0   0   2 229.778 16.1090  18
   0   0   2 200.634 16.0604  15
   0   0  -2 269.606 16.1282  18
   0   0  -2 232.878 16.0959  28
   0   0   2 171.622 16.0822  29
   0   0  -2 178.806 16.0807  29
   0   0   2 238.417 16.1024  28
   0   0   3 0.20964 0.71744  28
   0   0   3 1.29585 0.82370  29
   0   0  -3-0.21725 0.84873  29
   0   0  -3 0.85381 0.96792  24
   0   0   3 0.38873 0.97165  24
   0   0  -3 0.46654 0.83213  26
   0   0   3-0.42991 0.75049   8
   0   0  -3-0.05787 0.80232  20
   0   0   3-0.40538 0.69502  19
   0   0  -3-0.04593 0.73944  22
   0   0  -3 0.15941 0.88966  18
   0   0   3 0.12443 0.61876  15
   0   0  -3 0.53858 0.62791  13
   0   0   4 38.9356 4.29033  28
   0   0  -4 39.1014 4.31043  29
   0   0   4 44.4698 4.32897  29
   0   0   4 47.1964 4.40149   8
   0   0  -4 49.2422 4.33266  22
   0   0   4 44.7455 4.34055  19
   0   0  -4 50.7262 4.40291  20
   0   0  -4 74.4651 4.49608  18
   0   0   4 43.6926 4.24037  15
   0   0  -4 47.7030 4.24671  13
   0   0   5-0.45166 0.72986   5
   0   0   5-0.20112 1.11010  29
   0   0   5 0.17921 1.01618  28
   0   0  -5-0.08827 1.17357  29
   0   0  -5-0.25437 1.14106  26
   0   0  -5 0.19946 1.32771  24
   0   0   5 0.62203 0.99440   8
   0   0   5 0.69166 0.86748  19
   0   0  -5-0.09808 1.14106  20
   0   0  -5-0.22503 1.01751  22
   0   0  -5-0.52644 1.19168  18
   0   0   5 0.34778 0.80641  15
   0   0  -5 1.39447 0.83471  13
   0   0   5 1.13288 0.90194  13
   0   0   6 24.7112 2.20810   5
   0   0  -6 25.0267 2.58860  24
   0   0  -6 28.9214 2.51652  26
   0   0  -6 31.4207 2.40081  25
   0   0   6 28.4138 2.46517  28
   0   0   6 20.3576 2.43638  29
   0   0  -6 18.9668 2.40768  29
   0   0  -6 29.8780 2.46906  22
   0   0   6 25.3146 2.52612  19
   0   0  -6 28.6658 2.54408  20
   0   0  -6 26.0400 2.32414  15
   0   0  -6 33.5262 2.68564  18
   0   0   6 22.7366 2.29829  15
   0   0  -6 24.9256 2.32859  13
   0   0   6 23.3031 2.31044  13
   0   0   7 0.07020 0.90388   5
   0   0   7 0.94990 1.45685  26
   0   0  -7-0.13743 1.66092  24
   0   0  -7 2.33708 1.47634  26
   0   0  -7 0.39327 1.11829  25
   0   0   7-0.90043 1.23167  28
   0   0  -7 1.08577 1.47267  29
   0   0   7 1.73077 1.34023  29
   0   0   7 0.14198 1.31569  19
   0   0  -7 0.13961 1.52057  20
   0   0   7 0.58737 1.05826  15
   0   0  -7 0.37285 1.06824  15
   0   0  -7 2.07045 1.55019  18
   0   0  -7 0.58795 1.15334  13
   0   0   7-0.08285 1.13233  13
   0   0   8 735.784 54.1800   5
   0   0   8 714.768 54.4010  28
   0   0   8 618.249 54.3952  29
   0   0  -8 693.085 54.2831  25
   0   0   8 689.908 54.4218  26
   0   0  -8 997.192 54.5232  26
   0   0  -8 739.950 54.1106  27
   0   0  -8 705.572 54.4361  24
   0   0  -8 855.215 54.3690  22
   0   0  -8 760.620 54.4864  20
   0   0   8 654.174 54.4128  19
   0   0  -8 795.187 54.4330  18
   0   0   8 701.721 54.2806  15
   0   0  -8 646.600 54.2344  15
   0   0   8 768.566 54.4839  18
   0   0  -8 803.561 54.3580  13
   0   0   8 701.670 54.2327  13
   0   0  -8 744.442 54.3230  12
   0   0   9 0.26740 1.01144   5
   0   0   9 0.33893 1.54278  28
   0   0   9-0.95121 1.79604  29
   0   0  -9-0.44307 1.64028  26
   0   0  -9 0.17454 2.04874  24
   0   0  -9 1.50032 1.38872  25
   0   0  -9 1.56811 1.13405  27
   0   0   9 2.12438 1.84314  26
   0   0  -9 1.08801 1.47773  10
   0   0  -9 1.64252 1.66622  20
   0   0  -9 0.25745 1.50059  22
   0   0   9-0.94193 1.50814  19
   0   0   9 0.53139 1.72128  18
   0   0  -9 0.46724 1.87238  18
   0   0  -9 0.47186 1.28713  15
   0   0  -9 1.61151 1.45023  13
   0   0   9-0.20973 1.34435  13
   0   0   9 0.75972 1.28898  15
   0   0  -9 0.13396 1.54482  12
   0   0  10 340.757 26.1595   5
   0   0  10 341.757 26.4858  28
   0   0  10 314.670 26.4982  29
   0   0 -10 384.031 26.0930  27
   0   0 -10 440.137 26.5576  26
   0   0 -10 367.670 26.5950  24
   0   0  10 396.882 26.6284  26
   0   0 -10 308.618 26.2626  25
   0   0 -10 366.738 26.3923  10
   0   0 -10 318.182 26.5126  20
   0   0 -10 395.402 26.3986  22
   0   0  10 316.447 26.5189  19
   0   0  10 365.893 26.3356  15
   0   0 -10 374.295 26.4956  18
   0   0 -10 331.911 26.2614  15
   0   0  10 351.713 26.5657  18
   0   0 -10 390.949 26.4508  13
   0   0  10 301.519 26.1909  13
   0   0 -10 319.286 26.3054  12
   0   0  11 0.10666 1.04689   5
   0   0  11 1.60736 1.68641  30
   0   0  11-1.69506 1.67005  28
   0   0  11-1.19005 1.55824  29
   0   0 -11-0.42315 1.98618  24
   0   0 -11-0.88912 1.06631  27
   0   0 -11-0.90745 1.46942  25
   0   0  11-0.65866 1.85980  26
   0   0 -11 1.77690 1.62192  26
   0   0 -11 0.97802 1.44865  10
   0   0  11 0.23842 1.56090  19
   0   0 -11-0.68109 1.60673  20
   0   0 -11-0.46357 1.56504  22
   0   0  11-0.88302 1.85107  18
   0   0 -11-1.41122 1.40224  15
   0   0 -11 0.63889 1.49537  12
   0   0 -11-0.17673 1.56584  13
   0   0  11 0.62074 1.32340  15
   0   0  12 5.69728 1.29384   5
   0   0  12 5.55964 1.85769  30
   0   0  12 7.36406 2.12754  29
   0   0  12 6.55390 1.99539  28
   0   0 -12 6.75844 1.74574  25
   0   0  12 7.23890 2.24416  26
   0   0 -12 1.00059 1.25086  27
   0   0 -12 1.53733 1.91994  26
   0   0 -12 5.63379 1.72643  10
   0   0 -12 5.23110 2.04048  20
   0   0 -12 1.99891 1.81192  22
   0   0  12 4.22560 1.96415  19
   0   0  12 3.40354 2.03535  18
   0   0 -12 6.23999 1.68859  15
   0   0  12 6.80548 1.56766  15
   0   0 -12 6.19578 1.76374  12
   0   0 -12 6.83196 2.20328  13
   0   0  13-0.48102 1.21522   5
   0   0 -13-3.02783 1.84766  25
   0   0 -13 0.20666 2.13843  26
   0   0 -13-2.81275 1.19901  27
   0   0  13-2.10452 1.98486  26
   0   0  13-0.25612 2.02829  28
   0   0  13-0.27705 1.89547  30
   0   0  13-0.28822 2.05123  29
   0   0 -13-0.71618 1.97421  22
   0   0  13-0.87564 1.94465  19
   0   0 -13-1.91021 2.21004  20
   0   0  13-0.53254 2.19574  18
   0   0 -13-0.48823 1.57937  15
   0   0  13-0.55365 1.44009  15
   0   0 -13 0.67400 2.10501  13
   0   0  14 47.1410 4.07638   5
   0   0  14 44.9652 5.21891  24
   0   0  14 37.6583 4.83256  26
   0   0 -14 45.7730 3.74757  27
   0   0  14 73.8325 5.37853  29
   0   0  14 65.2377 5.03715  28
   0   0 -14 42.2251 3.65378  27
   0   0  14 44.9573 4.89378  30
   0   0  14 52.3060 5.07271  19
   0   0 -14 47.8271 4.93027  20
   0   0  14 50.8663 5.00280  18
   0   0 -14 45.8333 4.31701  15
   0   0 -14 46.1276 4.86079  16
   0   0  14 46.9186 4.39911  15
   0   0 -14 47.3600 4.92090  13
   0   0  15-0.25940 1.44582   5
   0   0  15-0.68049 2.47639  29
   0   0  15-1.63202 2.49160  30
   0   0 -15 0.03002 0.60773  27
   0   0  15 2.71650 2.30405  28
   0   0  15-1.22770 2.88127  26
   0   0  15-0.75923 2.77544  24
   0   0 -15-0.63842 0.77112  27
   0   0 -15-2.23888 2.68186  20
   0   0  15 0.69823 2.36136  19
   0   0  15-1.24710 2.74526  18
   0   0 -15 0.67142 2.49830  16
   0   0  15 0.64410 1.70534  15
   0   0 -15-2.38319 2.91704  13
   0   0  16 0.26361 1.45581   5
   0   0  16 1.83282 2.58212  29
   0   0  16 3.89956 2.58155  28
   0   0  16-1.40747 2.47864  30
   0   0  16 0.98521 2.88309  26
   0   0  16-1.22760 3.03231  24
   0   0  16-1.51056 2.60797   8
   0   0  16 1.51049 2.51400  19
   0   0 -16 1.02687 2.44607  20
   0   0 -16-0.36225 2.73116  16
   0   0  16-0.33573 2.71741  18
   0   0  16 2.52623 1.91977  15
   0   0 -16 2.25188 3.33253  13
   0   0  17-0.39821 1.46318   5
   0   0  17-2.26408 2.77170  30
   0   0  17 1.57421 3.01694  29
   0   0  17-0.34808 2.66843  28
   0   0  17-1.76043 3.17431  24
   0   0  17 1.74993 2.75895  26
   0   0  17-2.02985 2.71729   8
   0   0  17 3.26889 2.83598  19
   0   0 -17-1.83866 2.76072  20
   0   0 -17-0.77598 2.61091  16
   0   0  17-1.79569 2.76447  18
   0   0 -17-3.50153 3.10450  13
   0   0  18 92.2356 7.42466   5
   0   0  18 84.8654 8.43433  28
   0   0  18 86.5056 8.53035  30
   0   0  18 88.0682 8.64639  29
   0   0  18 135.743 8.90013  26
   0   0  18 135.151 9.52870  24
   0   0  18 92.4388 8.67112   8
   0   0  18 102.616 8.83222  19
   0   0 -18 93.8779 8.62673  20
   0   0 -18 90.9935 8.62557  16
   0   0  18 88.9011 8.62831  18
   0   0 -18 66.4935 8.08138  13
   0   0  19 1.12463 1.49439   5
   0   0  19-0.78708 3.07759  28
   0   0  19-0.89737 3.36784  29
   0   0  19-0.85875 2.94961  30
   0   0  19 0.78052 3.11143  26
   0   0  19-2.01058 3.62485  24
   0   0  19 0.92461 3.11037   8
   0   0  19 0.93925 3.17637  19
   0   0 -19-0.41529 2.95297  20
   0   0 -19-0.88306 3.21347  16
   0   0  19 0.81168 3.11065  18
   0   0 -19-2.32655 2.89650  13
   0   0  20 54.1741 4.70975   5
   0   0  20 46.1549 5.96648  28
   0   0  20 67.9316 6.43080  30
   0   0  20 66.0783 6.68913  29
   0   0  20 36.2992 6.35291  24
   0   0  20 66.8365 6.59036   8
   0   0  20 54.5504 6.48062  19
   0   0 -20 61.1453 6.38929  20
   0   0  20 55.1553 6.33216  18
   0   0 -20 53.4490 6.26591  16
   0   0 -20 66.8685 5.95527  13
   0   0  21-2.57281 1.53122   5
   0   0  21 3.54243 3.59846  29
   0   0  21 1.31388 3.20196  28
   0   0  21 6.76043 3.67075  30
   0   0  21-1.13212 4.23066  24
   0   0  21 1.03919 3.45842   8
   0   0 -21-1.37746 3.60481  20
   0   0  21-0.53029 3.43237  19
   0   0 -21 7.41473 3.78880  16
   0   0  21-1.34867 3.73052  18
   0   0 -21 4.30308 3.01508  13
   0   0  22 1.01482 3.57049  30
   0   0  22 3.74669 3.90863  29
   0   0  22 1.83309 3.30507  28
   0   0  22 1.79410 4.20344  24
   0   0  22 3.28917 3.91117   8
   0   0  22 12.3274 4.10912  19
   0   0 -22 4.83913 3.72286  20
   0   0  22 7.97166 3.79433  18
   0   0 -22 3.12541 4.08612  16
   0   0 -22 5.09625 2.87454  13
   0   0  23-6.28708 4.89758  24
   0   0  23 2.87674 4.05238   8
   0   0 -23 1.51275 3.72010  20
   0   0  23 1.76373 4.22047  19
   0   0  23-0.97497 3.84256  18
   0   0 -23-5.99259 3.98334  16
   0   0  23 4.49090 4.15963  29
   0   0  23-0.47805 3.73888  28
   0   0  23-2.66489 3.98383  30
   0   0  24 111.779 13.6989  24
   0   0  24 171.108 13.9708   8
   0   0 -24 173.169 13.9174  16
   0   0  24 164.082 13.7476  18
   0   0  24 138.878 13.4775  30
   0   0  24 162.240 13.4958  28
   0   0  24 164.727 13.9756  29
   0   0  24 137.984 13.6935  19
   0   0 -24 161.285 13.6354  20
   0   0  25-0.62876 4.34188   8
   0   0 -25-5.30137 4.36491  16
   0   0  25-1.03601 3.97103  18
   0   0  25-4.61410 4.41551  28
   0   0  25-2.48479 4.85845  29
   0   0  25 4.05546 4.02097  30
   0   0 -25 2.72584 4.05757  20
   0   0  25 0.63719 4.31032  19
   0   0  26 91.0102 9.17392   8
   0   0 -26 83.0442 8.95746  16
   0   0  26 83.1962 8.86898  18
   0   0  26 93.8769 9.43774  29
   0   0  26 73.2333 8.78112  30
   0   0  26 59.1689 8.26521  28
   0   0 -26 88.5126 8.85620  20
   0   0  26 84.8384 9.16858  19
   0   0  27 2.68520 4.65848   8
   0   0 -27-2.49864 5.01792  16
   0   0  27 3.08283 4.48750  30
   0   0  27 1.07992 4.28870  28
   0   0  27-4.58024 5.15717  29
   0   0  27-2.70183 4.82590  19
   0   0 -27 0.57697 4.54755  20
   0   0  28 65.1708 8.23450   8
   0   0 -28 67.5517 7.87100  20
   0   0  28 68.7947 8.44153  19
   0   0 -28 61.6004 8.07918  16
   0   0  28 54.9440 8.06427  29
   0   0  28 71.7568 7.76522  28
   0   0  28 53.0136 7.92555  30
   0   0  29 3.30066 4.59674  28
   0   0  29-3.19638 4.79842  30
   0  -1  -2 113.588 8.63939  29
   0  -1   2 114.083 8.66362  29
   0  -1   2 115.015 8.65746  30
   0   1  -2 107.132 8.64955  29
   0  -1   2 121.976 8.67824  28
   0   1   2 131.352 8.61634  28
   0   1   2 119.101 8.64684  29
   0   1  -2 113.155 8.65086  30
   0  -1  -2 96.0052 8.63148  27
   0  -1   2 112.508 8.70832  24
   0   1  -2 130.740 8.70008  24
   0  -1   2 121.085 8.65232  25
   0   1  -2 123.911 8.67053  26
   0  -1   2 117.676 8.63766  10
   0  -1   2 121.229 8.67520   8
   0   1  -2 130.649 8.67962   8
   0  -1  -2 122.343 8.61421  22
   0  -1   2 121.983 8.67834  19
   0   1  -2 124.023 8.66651  19
   0  -1  -2 110.547 8.65767  20
   0   1   2 122.761 8.66568  20
   0  -1   2 100.581 8.64812  18
   0   1   2 113.560 8.67373  16
   0   1  -2 104.500 8.64278  15
   0  -1  -2 111.670 8.67197  16
   0  -1   2 112.191 8.64906  15
   0   1  -2 111.833 8.65059  18
   0  -1   2 116.435 8.66819  13
   0  -1  -2 104.733 8.59248  12
   0   1  -2 125.898 8.67489  13
   0   1  -3 230.441 16.5737   5
   0   1   3 266.026 16.6909  29
   0  -1   3 173.979 16.6381  29
   0   1  -3 185.677 16.6300  29
   0   1   3 284.938 16.6542  28
   0  -1   3 258.361 16.7061  28
   0   1  -3 239.448 16.6750  30
   0  -1  -3 193.660 16.5881  27
   0  -1   3 183.011 16.6841  24
   0   1  -3 198.855 16.6486  26
   0   1   3 296.466 16.7755  24
   0  -1   3 244.465 16.6499  25
   0   1  -3 225.082 16.6922  24
   0   1  -3 269.178 16.7047   8
   0  -1   3 240.630 16.6391  10
   0   1   3 235.027 16.6783  20
   0  -1  -3 235.354 16.6802  20
   0  -1   3 242.265 16.6955  19
   0  -1  -3 182.321 16.5758  22
   0  -1  -3 220.017 16.6869  16
   0  -1   3 213.425 16.6376  15
   0   1  -3 214.597 16.6418  18
   0  -1  -3 205.162 16.5895  12
   0   1  -3 246.494 16.6716  13
   0   1  -4 7716.52 579.698   5
   0   1  -4 7999.12 579.829  30
   0   1  -4 7360.95 579.802  29
   0   1   4 8548.77 579.798  28
   0   1   4 8719.59 579.855  29
   0  -1   4 8506.52 579.863  28
   0  -1   4 8649.21 579.870  29
   0  -1  -4 9114.41 579.854  26
   0  -1  -4 7627.82 579.725  27
   0  -1   4 7500.73 579.778  25
   0   1   4 8173.34 579.888  24
   0  -1  -4 8576.45 579.897  24
   0   1  -4 8805.03 579.888  24
   0   1  -4 8468.73 579.830  26
   0   1  -4 9028.75 579.872   8
   0  -1  -4 7412.06 579.818  20
   0  -1   4 8806.29 579.878  19
   0  -1  -4 8026.72 579.750  22
   0   1  -4 7616.87 579.795  18
   0  -1   4 7665.46 579.790  15
   0  -1  -4 7626.20 579.851  16
   0   1   4 6710.94 579.663  13
   0  -1  -4 7769.18 579.707  13
   0   1  -4 8467.55 579.817  13
   0   1   4 7658.97 579.731  15
   0  -1  -4 6926.22 579.736  12
   0  -1   5 1410.77 98.6859   5
   0   1  -5 1330.84 98.6487   5
   0   1  -5 1608.75 98.8676  29
   0   1   5 1589.26 98.8903  29
   0  -1   5 1118.39 98.7847  29
   0   1   5 1116.93 98.7293  28
   0  -1   5 1133.14 98.7900  28
   0   1  -5 1317.70 98.7932  26
   0   1  -5 1371.96 98.8554  24
   0  -1  -5 1387.53 98.6853  27
   0  -1  -5 1434.59 98.8980  24
   0  -1  -5 1560.24 98.8490  26
   0   1   5 1215.02 98.8534  24
   0  -1   5 1660.29 98.8300  25
   0   1  -5 1567.37 98.8807   8
   0  -1  -5 1309.91 98.8177  20
   0  -1  -5 1576.28 98.7649  22
   0  -1   5 1527.21 98.8984  19
   0   1   5 1203.05 98.7861  19
   0   1  -5 1204.01 98.7537  22
   0  -1  -5 1256.64 98.8214  16
   0  -1   5 1269.40 98.7529  15
   0   1   5 1189.86 98.6847  15
   0  -1  -5 1313.84 98.6992  15
   0   1  -5 1491.84 98.8234  18
   0  -1  -5 1290.00 98.7257  12
   0   1  -5 1466.79 98.7978  13
   0  -1  -5 1350.99 98.6882  13
   0   1   5 1207.33 98.6307  13
   0   1  -6 383.801 27.9561   5
   0  -1   6 410.750 28.0077   5
   0   1  -6 462.945 28.2249  29
   0   1   6 453.928 28.1863  28
   0  -1   6 354.241 28.1613  28
   0   1   6 416.835 28.2268  29
   0  -1   6 316.430 28.1448  29
   0   1  -6 321.961 28.0361  25
   0  -1  -6 389.661 28.1600  26
   0   1  -6 308.173 28.1458  24
   0  -1   6 370.734 28.0893  25
   0   1  -6 362.817 28.1199  26
   0  -1  -6 445.521 28.3110  24
   0  -1  -6 387.983 27.9818  27
   0   1  -6 401.555 28.1045  10
   0   1  -6 456.108 28.2645   8
   0   1   6 415.192 28.3017   8
   0   1   6 399.085 28.1910  19
   0  -1   6 415.101 28.2410  19
   0  -1  -6 384.005 28.1968  20
   0  -1  -6 345.254 28.0344  22
   0   1  -6 425.214 28.1505  22
   0   1   6 322.153 28.0575  22
   0   1   6 350.065 28.0113  15
   0   1  -6 441.020 28.1891  18
   0  -1   6 357.056 28.0887  15
   0   1  -6 380.900 28.0815  15
   0  -1  -6 335.378 27.9943  15
   0   1  -6 404.835 28.1395  13
   0  -1  -6 352.674 28.0466  12
   0  -1  -6 388.354 28.0259  13
   0   1   6 346.571 27.9478  13
   0  -1   6 369.446 28.0854  13
   0  -1   7 65.5669 4.69696   5
   0  -1   7 71.5149 5.08826  28
   0  -1   7 69.6880 5.07752  29
   0   1   7 68.6123 5.05555  29
   0   1  -7 67.9826 4.96823  29
   0   1   7 78.1169 4.99648  28
   0  -1   7 63.5948 4.85038  25
   0   1   7 63.5301 5.01145  26
   0  -1  -7 64.2381 4.83104  25
   0   1  -7 55.6973 4.80439  25
   0   1  -7 53.0928 5.01936  24
   0  -1  -7 73.0874 5.15620  24
   0  -1  -7 39.7558 4.67364  27
   0  -1   7 70.6706 5.07450  26
   0   1  -7 71.8321 5.00137  26
   0  -1  -7 48.7246 4.92991  26
   0   1  -7 61.7928 4.84076  10
   0   1   7 56.7093 5.06438   8
   0   1  -7 48.4749 4.83998  22
   0   1  -7 66.3197 5.00269  20
   0   1   7 56.5455 4.89897  19
   0  -1   7 57.0985 4.97499  19
   0  -1  -7 46.7715 4.74741  22
   0  -1  -7 52.0263 4.92368  20
   0   1  -7 67.0954 5.00072  18
   0  -1  -7 45.4577 4.66783  15
   0   1  -7 62.5387 4.84008  15
   0  -1   7 65.9223 4.86589  15
   0   1   7 59.8512 4.75220  15
   0  -1   7 63.3013 4.89679  13
   0   1  -7 65.4152 4.91539  13
   0  -1  -7 57.9758 4.74223  13
   0   1   7 51.5277 4.65064  13
   0  -1  -7 52.0884 4.79287  12
   0  -1   8 158.185 10.4234   5
   0   1   8 155.926 10.4522   5
   0  -1   8 93.6949 10.5495  28
   0   1   8 181.683 10.7523  28
   0  -1   8 116.247 10.6615  29
   0   1  -8 120.782 10.5886  29
   0   1   8 144.751 10.7579  29
   0  -1  -8 136.155 10.5213  25
   0  -1   8 109.576 10.5978  26
   0  -1  -8 113.351 10.7208  24
   0   1  -8 121.723 10.5875  26
   0   1   8 137.688 10.7031  26
   0   1  -8 131.693 10.5150  25
   0  -1  -8 106.302 10.3946  27
   0  -1  -8 142.503 10.6540  26
   0   1  -8 100.015 10.6144  24
   0   1  -8 156.975 10.6171  10
   0   1   8 149.696 10.8279   8
   0  -1  -8 138.579 10.7276  20
   0   1  -8 152.506 10.8050  20
   0   1  -8 120.184 10.5428  22
   0  -1  -8 175.900 10.6176  22
   0   1   8 160.134 10.7591  19
   0  -1   8 162.496 10.8234  19
   0   1  -8 142.463 10.5356  15
   0   1   8 138.728 10.4824  15
   0  -1  -8 129.927 10.4447  15
   0  -1   8 139.328 10.5622  15
   0   1  -8 135.542 10.6246  18
   0  -1   8 138.007 10.6935  18
   0   1   8 141.093 10.3980  13
   0   1  -8 157.012 10.6553  13
   0  -1  -8 152.075 10.5329  13
   0  -1  -8 134.039 10.5157  12
   0  -1   8 135.532 10.5409  13
   0  -1   9 144.646 10.9990   5
   0   1   9 154.859 11.0530   5
   0  -1   9 168.776 11.4991  29
   0   1   9 210.782 11.4865  28
   0  -1   9 161.838 11.4339  28
   0   1  -9 162.985 11.3527  29
   0   1   9 153.838 11.4281  29
   0   1  -9 127.303 11.3273  24
   0   1   9 145.598 11.3668  26
   0   1  -9 113.264 11.0821  25
   0  -1   9 139.975 11.3504  26
   0  -1  -9 173.631 11.3764  26
   0  -1  -9 191.681 11.6087  24
   0  -1  -9 106.632 10.9426  27
   0  -1  -9 157.082 11.1744  25
   0   1  -9 120.443 11.1697  26
   0   1  -9 157.892 11.2124  10
   0   1   9 121.764 11.2685  19
   0   1  -9 149.974 11.2495  22
   0  -1  -9 148.496 11.3897  20
   0  -1  -9 149.087 11.1555  22
   0   1  -9 138.506 11.3678  20
   0  -1   9 149.866 11.3959  19
   0  -1  -9 145.483 11.4086  16
   0  -1   9 156.362 11.2064  15
   0  -1   9 142.459 11.3407  18
   0   1  -9 152.118 11.3187  18
   0   1  -9 132.936 11.1327  15
   0  -1  -9 137.741 11.0666  15
   0   1   9 137.397 11.3485  18
   0  -1   9 134.326 11.1139  13
   0  -1  -9 149.120 11.1639  12
   0  -1  -9 158.476 11.1947  13
   0   1  -9 167.638 11.3183  13
   0   1   9 151.958 11.1330  15
   0   1   9 127.988 10.9746  13
   0   1  10 3.31717 1.19065   5
   0  -1  10 2.71922 1.07915   5
   0  -1  10 2.27087 1.69893  30
   0   1  10 0.90299 1.49940  28
   0   1 -10 3.01144 1.72785  29
   0  -1  10 3.89343 1.76642  29
   0   1  10 1.05740 1.52202  29
   0  -1  10 3.80742 1.62014  28
   0  -1 -10 1.51002 1.43116  25
   0   1 -10 1.96238 1.68935  26
   0   1 -10 4.33937 2.04913  24
   0   1 -10 2.57164 1.51796  25
   0  -1 -10 2.14301 1.75202  26
   0  -1  10 3.37848 1.74317  26
   0  -1 -10 0.17244 1.23837  27
   0  -1 -10 5.02644 2.11009  24
   0   1  10 1.61425 1.81338  26
   0   1 -10 2.89703 1.44036  10
   0   1 -10 1.04318 1.55860  22
   0  -1 -10 2.43247 1.68035  20
   0  -1  10 4.37263 1.71957  19
   0  -1 -10 2.69484 1.44809  22
   0   1  10 2.28014 1.57983  19
   0   1 -10 1.04319 1.78267  20
   0   1  10 4.65643 1.93502  18
   0   1 -10 2.60676 1.42083  15
   0  -1  10 0.91467 1.29998  15
   0   1 -10 1.50108 1.69120  18
   0  -1 -10 2.20890 1.31277  15
   0  -1  10 4.51903 1.84851  18
   0  -1 -10 1.70465 1.70231  16
   0   1 -10 5.65285 1.66607  13
   0   1  10 3.45170 1.28636  15
   0   1 -10 4.30584 1.59699  12
   0  -1 -10 2.48734 1.61263  13
   0  -1 -10 1.54735 1.37888  12
   0  -1  11 20.3518 2.10783   5
   0   1  11 18.7230 2.12733   5
   0   1 -11 17.8468 1.78213  27
   0  -1  11 21.1743 2.83644  29
   0   1  11 14.5480 2.52551  28
   0  -1  11 21.9726 2.73646  30
   0  -1  11 16.2042 2.59735  28
   0   1  11 23.3316 2.69176  29
   0   1 -11 24.9563 1.93912  27
   0  -1 -11 20.0319 2.36913  25
   0  -1  11 19.1430 2.80285  26
   0   1 -11 31.3612 2.81772  26
   0  -1 -11 19.7069 2.99837  24
   0  -1 -11 16.4059 2.63008  26
   0   1  11 25.0311 2.82618  26
   0  -1 -11 16.1521 2.02209  27
   0   1 -11 36.5851 3.13354  24
   0   1 -11 16.3506 2.36402  25
   0   1 -11 21.0278 2.42363  10
   0  -1  11 19.9994 2.67323  19
   0  -1 -11 20.5761 2.44732  22
   0   1  11 22.7008 2.65971  19
   0  -1 -11 16.4449 2.52861  20
   0   1 -11 23.8832 2.62070  22
   0   1 -11 21.9241 2.72914  20
   0   1 -11 26.9184 2.86875  18
   0  -1  11 20.9137 2.78281  18
   0  -1 -11 18.7103 2.71104  16
   0  -1  11 17.6715 2.34729  15
   0  -1 -11 16.8683 2.24709  15
   0   1 -11 19.3146 2.35125  15
   0   1  11 24.9862 2.90885  18
   0  -1 -11 17.4953 2.37454  12
   0   1 -11 23.0503 2.66363  13
   0  -1 -11 19.3359 2.53488  13
   0   1  11 19.7787 2.25991  15
   0   1 -11 20.4199 2.46563  12
   0   1  12 33.9909 2.92079   5
   0  -1  12 28.3060 2.78938   5
   0  -1  12 27.6650 3.43713  30
   0   1  12 29.2826 3.37843  28
   0  -1  12 42.7239 3.66755  28
   0   1 -12 24.6433 2.45507  27
   0  -1  12 36.8626 3.65648  29
   0   1  12 29.8710 3.52208  30
   0   1  12 35.4440 3.63899  29
   0   1 -12 30.0890 3.12531  25
   0  -1 -12 31.5492 3.14435  25
   0   1 -12 41.6194 2.68260  27
   0  -1 -12 20.5146 2.70531  27
   0   1  12 31.8183 3.51293  26
   0   1 -12 33.5933 3.39723  26
   0  -1 -12 28.3267 3.40251  26
   0  -1  12 31.6105 3.57829  26
   0   1 -12 26.9047 3.13907  10
   0  -1 -12 35.2355 3.57254  20
   0   1 -12 31.1361 3.56035  20
   0   1  12 32.5631 3.56155  19
   0   1 -12 28.7863 3.23177  22
   0  -1 -12 28.8142 3.10956  22
   0  -1  12 27.9277 3.51774  19
   0   1  12 29.7098 3.49134  18
   0   1 -12 29.3318 3.43652  18
   0  -1 -12 28.7145 3.39564  16
   0  -1 -12 29.7279 3.00349  15
   0  -1  12 24.6321 3.05091  15
   0   1 -12 33.1597 3.16763  15
   0  -1  12 28.0912 3.56722  18
   0   1 -12 32.4484 3.46241  13
   0  -1 -12 25.6436 3.12348  12
   0  -1 -12 26.6939 3.32287  13
   0   1  12 42.3518 3.16898  15
   0   1  13 11.3974 1.69805   5
   0  -1  13 9.43582 1.57839   5
   0   1  13 8.99198 2.20019  30
   0   1 -13 8.32051 1.11540  27
   0  -1  13 12.5044 2.41732  29
   0   1  13 8.59446 2.24206  28
   0   1  13 12.2870 2.57703  29
   0  -1  13 11.2105 2.48948  28
   0  -1  13 10.7404 2.32348  30
   0   1 -13 6.68893 1.34713  27
   0  -1  13 9.33265 2.75676  24
   0  -1  13 13.6677 2.50798  26
   0   1  13 10.6647 2.60784  26
   0  -1 -13 9.51776 1.42143  27
   0   1 -13 9.62927 2.05026  25
   0  -1 -13 10.7001 2.02442  25
   0   1 -13 14.0631 2.54195  26
   0  -1  13 9.92549 2.40895   8
   0   1 -13 9.69672 2.35200  20
   0  -1 -13 8.90291 2.41467  20
   0  -1  13 12.8189 2.45593  19
   0   1  13 8.56619 2.28448  19
   0  -1 -13 6.76335 2.07158  22
   0  -1 -13 7.15044 2.34744  16
   0  -1  13 7.60851 2.41618  18
   0   1  13 10.2723 2.53974  18
   0   1 -13 8.30734 1.92535  15
   0  -1 -13 8.77203 1.90961  15
   0  -1  13 8.60476 1.96388  15
   0   1 -13 10.1030 2.38293  13
   0  -1 -13 8.12856 2.27183  13
   0   1  14 457.926 32.0572   5
   0  -1  14 452.115 32.0172   5
   0   1  14 529.666 32.7192  28
   0  -1  14 386.091 32.5838  29
   0   1 -14 382.165 31.6457  27
   0  -1  14 330.748 32.4059  28
   0   1  14 471.127 32.7532  30
   0  -1  14 502.226 32.8049  30
   0   1  14 472.398 32.7594  29
   0  -1  14 414.861 32.5897  26
   0   1 -14 411.328 31.7308  27
   0  -1  14 404.866 32.7729  24
   0   1  14 441.024 32.6085  26
   0  -1 -14 474.004 31.8112  27
   0  -1  14 522.730 32.9202   8
   0   1  14 392.847 32.6049  19
   0  -1  14 486.608 32.8852  19
   0  -1 -14 439.725 32.6549  20
   0   1 -14 466.559 32.7244  20
   0  -1 -14 438.611 32.6918  16
   0  -1  14 482.133 32.7361  18
   0  -1  14 491.747 32.4039  15
   0  -1 -14 434.628 32.1717  15
   0   1  14 408.369 32.6166  18
   0   1 -14 515.035 32.7219  13
   0  -1 -14 375.043 32.2721  13
   0   1  15 216.711 16.5401   5
   0  -1  15 218.402 16.4975   5
   0  -1  15 236.626 17.3280  30
   0   1  15 210.000 17.2502  30
   0   1  15 146.670 16.8561  28
   0  -1  15 238.169 17.4014  29
   0   1  15 199.573 17.2403  29
   0  -1  15 270.979 17.4663  28
   0   1  15 262.246 17.4495  26
   0   1  15 191.020 17.3714  24
   0  -1  15 260.490 17.3847  26
   0  -1  15 276.541 17.8317  24
   0  -1 -15 212.984 16.2282  27
   0  -1  15 233.741 17.3877   8
   0   1 -15 211.211 17.2607  20
   0   1  15 245.789 17.4636  19
   0  -1  15 277.667 17.6357  19
   0  -1 -15 199.474 17.1767  20
   0  -1  15 204.256 17.1943  18
   0  -1 -15 222.396 17.3506  16
   0   1  15 199.520 17.1593  18
   0  -1  15 238.356 16.9414  15
   0  -1 -15 166.802 16.8067  13
   0   1 -15 234.346 17.2707  13
   0   1  16 180.777 13.1647   5
   0  -1  16 183.136 13.1301   5
   0  -1 -16 148.125 12.6930  27
   0   1  16 188.042 13.9316  28
   0  -1  16 223.263 14.4073  29
   0  -1  16 191.276 14.0821  28
   0  -1 -16 171.717 12.7228  27
   0   1  16 170.827 13.9548  30
   0   1  16 169.317 14.0789  29
   0  -1  16 208.995 14.1827  30
   0  -1  16 227.478 14.6279  24
   0  -1  16 196.209 14.0715  26
   0   1  16 235.987 14.7171  24
   0   1  16 162.487 13.9486  26
   0  -1  16 197.644 14.2217   8
   0   1 -16 187.274 14.1316  20
   0  -1 -16 190.250 14.0963  20
   0   1  16 199.935 14.2239  19
   0  -1  16 215.107 14.4490  19
   0  -1 -16 162.459 13.9907  16
   0   1  16 163.648 14.1105  18
   0  -1  16 171.700 13.5467  15
   0  -1  16 178.321 14.0461  18
   0   1 -16 165.180 14.0394  13
   0  -1 -16 144.198 13.6287  13
   0  -1  17 0.38485 1.50847   5
   0   1  17 0.99165 1.52332   5
   0  -1  17 0.79287 2.72355  29
   0  -1  17 0.72133 2.85378  28
   0   1  17-1.15088 2.72805  30
   0   1  17 2.01146 2.49498  28
   0   1  17 2.73534 2.81821  29
   0  -1  17 0.37421 2.63568  30
   0  -1  17 0.43904 3.35148  24
   0   1  17 0.70691 2.77516  26
   0   1  17-2.20515 3.18069  24
   0  -1  17-1.04606 2.98334  26
   0  -1  17 2.78358 2.84123   8
   0  -1  17-0.83512 2.83925  19
   0  -1 -17-0.36141 2.55783  20
   0   1  17 4.80681 2.96806  19
   0   1 -17 1.48711 2.97545  20
   0  -1 -17-0.38817 2.56980  16
   0   1 -17 1.94820 2.77082  16
   0   1  17-1.09494 2.82051  18
   0  -1  17 1.06112 2.80950  18
   0  -1  17-0.25448 1.95882  15
   0   1 -17-0.65503 3.00672  13
   0  -1 -17-0.95412 2.48307  13
   0  -1  18 33.1207 3.15199   5
   0   1  18 31.8017 3.18887   5
   0  -1  18 31.1553 4.37312  30
   0   1  18 32.5963 4.61754  29
   0   1  18 18.9642 4.10350  28
   0   1  18 33.5898 4.62117  30
   0  -1  18 45.9779 4.72146  28
   0  -1  18 28.8145 4.70191  29
   0   1  18 40.3542 5.14961  24
   0   1  18 30.6702 4.31438  26
   0  -1  18 27.7780 4.80400  24
   0   1  18 31.6166 4.72170   8
   0  -1  18 38.7317 4.62404   8
   0   1 -18 28.8115 4.53945  20
   0   1  18 28.3897 4.49472  19
   0  -1  18 40.9000 4.78510  19
   0  -1 -18 33.6156 4.49462  20
   0   1  18 27.5881 4.56094  18
   0  -1  18 36.9251 4.57435  18
   0  -1 -18 34.3151 4.55436  16
   0   1 -18 40.4426 4.90018  16
   0  -1 -18 33.5801 3.83928  13
   0  -1  18 37.7305 3.95128  15
   0   1 -18 21.3206 4.20743  13
   0  -1  19 4.51569 1.59126   5
   0   1  19 4.61999 1.61139   5
   0   1  19 5.23612 3.25902  30
   0   1  19 4.94033 2.96525  28
   0  -1  19 3.61538 3.16291  29
   0  -1  19 6.81268 3.09807  30
   0  -1  19 4.88041 3.05434  28
   0   1  19 11.1852 3.57725  29
   0   1  19 9.06906 3.38741  26
   0   1  19 7.09088 3.65885  24
   0  -1  19 3.00638 3.70269  24
   0   1  19 9.96113 3.47668   8
   0  -1  19 9.05840 3.45316   8
   0   1  19 5.06662 3.22264  19
   0  -1  19 8.62909 3.51321  19
   0  -1 -19 6.54326 3.19939  20
   0   1 -19 2.10246 3.08789  20
   0  -1  19 4.38477 3.24017  18
   0  -1 -19 1.76312 3.14631  16
   0   1 -19 6.20667 3.25272  16
   0   1  19 3.70630 3.39420  18
   0  -1 -19 9.33732 2.63867  13
   0   1 -19 5.54769 3.35062  13
   0   1  20 1.01344 1.48278   5
   0  -1  20-0.77778 1.45462   5
   0  -1  20 1.80178 3.20358  30
   0   1  20-2.40479 2.99617  28
   0  -1  20 2.14827 3.07029  28
   0   1  20 3.71207 3.31569  30
   0   1  20 1.42500 3.41016  29
   0  -1  20 4.79343 3.50505  29
   0   1  20 5.91888 3.84481  24
   0   1  20-1.64938 3.59727  26
   0  -1  20 2.66795 3.70329  24
   0   1  20 3.02101 3.31525   8
   0  -1  20 2.88715 3.18596   8
   0  -1 -20-1.73507 3.14321  20
   0   1  20 1.46932 3.38224  19
   0   1 -20 4.42315 3.37689  20
   0  -1  20 2.04253 3.32464  19
   0   1  20 2.61359 3.43377  18
   0   1 -20-0.47101 3.44414  16
   0  -1  20-1.26359 3.49574  18
   0  -1 -20 0.46807 3.43801  16
   0   1 -20 0.34417 3.13284  13
   0  -1 -20 0.21982 2.41750  13
   0   1  21 209.931 15.3909   5
   0  -1  21 237.253 17.2743  29
   0  -1  21 172.092 16.6328  30
   0   1  21 249.662 16.9254  28
   0  -1  21 172.739 16.5699  28
   0   1  21 192.885 16.8064  30
   0   1  21 255.181 17.3466  29
   0  -1  21 198.037 17.1719  24
   0   1  21 139.758 16.8921  24
   0   1  21 190.877 16.6070  26
   0  -1  21 206.057 17.0133   8
   0   1  21 225.170 17.1967   8
   0  -1 -21 209.126 16.8497  20
   0  -1  21 175.190 16.8677  19
   0   1  21 218.264 17.1998  19
   0   1 -21 194.156 16.7914  20
   0   1  21 189.822 16.7890  18
   0  -1 -21 207.563 16.9769  16
   0  -1  21 199.227 16.7159  18
   0   1 -21 196.764 16.8772  16
   0  -1 -21 225.216 15.8994  13
   0   1 -21 202.527 16.3807  13
   0   1  22 9.29244 4.00260  28
   0  -1  22 16.0248 4.19063  30
   0  -1  22 18.4305 4.05571  28
   0   1  22 12.2205 4.30040  29
   0  -1  22 17.2506 4.40601  29
   0   1  22 13.4138 4.20121  30
   0  -1  22 19.6238 4.98290  24
   0   1  22 15.0390 4.78896  24
   0   1  22 16.8454 4.57545   8
   0  -1  22 19.3387 4.53186   8
   0   1 -22 23.4656 4.41062  20
   0  -1  22 20.5771 4.76858  19
   0   1  22 10.9434 4.11422  19
   0  -1 -22 23.5163 4.52399  20
   0   1 -22 13.6160 4.33601  16
   0  -1  22 14.7490 4.19059  18
   0  -1 -22 20.7844 4.46794  16
   0   1  22 10.9813 4.30289  18
   0   1 -22 23.4829 3.78513  13
   0   1  23 19.6168 5.59429  24
   0  -1  23 33.6977 6.03834  24
   0   1  23 49.5535 6.13193   8
   0  -1  23 46.1445 5.93461   8
   0   1  23 37.4622 5.84495  19
   0  -1 -23 35.5362 5.53995  20
   0  -1  23 36.0015 5.95905  19
   0   1 -23 37.7158 5.50337  20
   0   1 -23 50.3978 6.05575  16
   0  -1 -23 33.6099 5.57855  16
   0  -1  23 30.2406 5.40230  18
   0   1  23 40.1345 5.60496  18
   0  -1  23 40.9225 5.73922  28
   0   1  23 43.1771 5.95646  29
   0  -1  23 33.1704 5.48309  30
   0  -1  23 41.8280 6.05767  29
   0   1  23 41.0672 5.34644  28
   0   1  23 40.6546 5.82642  30
   0   1  24 63.7380 9.97475  24
   0   1  24 102.909 10.1674   8
   0  -1  24 110.925 10.2163   8
   0  -1 -24 109.768 9.94293  20
   0   1 -24 107.634 9.98813  20
   0  -1  24 108.970 10.3918  19
   0   1  24 102.102 10.1506  19
   0   1 -24 107.596 10.1657  16
   0  -1 -24 92.9551 9.87226  16
   0  -1  24 92.4309 9.92181  18
   0   1  24 95.9072 9.73745  18
   0   1  24 91.0719 9.68828  28
   0  -1  24 115.283 10.0214  28
   0  -1  24 100.509 9.91723  30
   0  -1  24 90.8866 10.1157  29
   0   1  24 133.085 10.7007  29
   0   1  24 103.507 10.0412  30
   0   1  25 2.76492 4.89791  24
   0  -1  25 0.61257 4.12873   8
   0   1  25 5.14456 4.40199   8
   0   1 -25 3.30075 4.24103  20
   0   1  25 6.24428 4.57192  19
   0  -1  25 2.60025 4.44970  19
   0  -1 -25 3.78630 3.98001  20
   0   1  25 3.15848 4.18832  18
   0  -1 -25 1.17179 4.27132  16
   0   1 -25 5.93052 4.34288  16
   0  -1  25 4.23557 4.01550  28
   0   1  25 4.11113 4.28157  30
   0  -1  25 7.41277 4.62348  29
   0   1  25 0.49571 3.98967  28
   0   1  25 3.69931 4.65418  29
   0  -1  25 2.28929 4.11564  30
   0   1  26-0.71614 5.27071  24
   0  -1  26 1.91166 4.39122   8
   0   1  26 2.65932 4.58031   8
   0  -1 -26 3.63927 4.79314  16
   0   1  26 8.05151 4.32576  18
   0   1 -26-1.22117 4.69288  16
   0  -1  26 4.52716 4.67692  29
   0   1  26 6.63321 3.97393  28
   0   1  26 3.78378 4.86580  29
   0  -1  26 10.0714 4.36463  30
   0  -1  26 8.16538 4.15260  28
   0   1  26 4.26566 4.44868  30
   0  -1  26 2.01405 4.60144  19
   0  -1 -26 4.47255 4.53764  20
   0   1 -26 5.09884 4.40915  20
   0   1  26 12.8890 4.93153  19
   0   1  27 24.6909 5.77776   8
   0  -1  27 30.8382 5.88032   8
   0   1  27 19.0737 5.18996  18
   0   1 -27 21.3639 5.50360  16
   0  -1 -27 25.4553 5.61343  16
   0   1  27 16.8951 5.50057  30
   0   1  27 22.0870 5.94864  29
   0  -1  27 26.1670 5.52252  28
   0   1  27 30.6993 5.32759  28
   0  -1  27 24.9177 5.52421  30
   0  -1  27 25.2903 6.09772  29
   0   1  27 29.1243 6.10236  19
   0   1 -27 33.7954 5.73676  20
   0  -1  27 29.6080 5.83737  19
   0  -1 -27 24.0467 5.22662  20
   0   1  28-0.70400 5.16564   8
   0  -1  28 7.36643 4.75936   8
   0   1 -28-0.59246 4.93591  20
   0  -1  28 7.01821 5.14973  19
   0   1  28 8.76365 4.79073  19
   0  -1 -28 8.16121 4.90750  20
   0  -1 -28 11.9878 4.91466  16
   0   1 -28 1.27736 5.16817  16
   0   1  28 8.42099 4.25046  28
   0  -1  28 4.71170 5.04974  29
   0  -1  28 8.47987 4.61261  28
   0  -1  28 12.4170 5.11644  30
   0   1  28 6.59636 4.88559  29
   0   1  28 1.92216 4.76741  30
   0   1  29-1.58484 4.38842  28
   0  -1  29 5.11576 4.68808  28
   0  -1  29 6.29488 4.80926  30
   0  -2   0 1639.79 122.779   2
   0   2   0 1662.15 122.795   1
   0   2   0 1605.40 122.777   3
   0  -2   0 1605.90 122.772   3
   0   2   0 1695.50 122.734  11
   0   2   0 1562.99 122.758  13
   0   2   0 1719.82 122.796  27
   0  -2   0 1680.26 122.785  27
   0   2   0 1647.14 122.775   7
   0  -2   0 1698.81 122.787  21
   0   2   0 1717.80 122.796  21
   0   2   0 1682.43 122.733  17
   0  -2   0 1719.71 122.772  16
   0   2   0 1656.80 122.764  16
   0  -2   0 1765.25 122.778   6
   0  -2   0 1680.15 122.773   7
   0   2   0 1672.79 122.777   6
   0  -2  -1 67.9350 5.60686   6
   0  -2   1 74.5448 5.58467   7
   0   2   1 73.6891 5.63789   6
   0  -2   1 73.8630 5.58316   6
   0   2  -1 77.5408 5.59750   7
   0   2  -1 72.9654 5.58785   6
   0   2  -1 80.2632 5.61528   1
   0  -2  -1 70.2583 5.57479   3
   0  -2   1 71.9270 5.59373   3
   0   2   1 68.5470 5.57769   3
   0  -2  -1 73.7582 5.58855   2
   0   2   1 67.2222 5.59164   1
   0  -2   1 77.5233 5.60170   2
   0   2  -1 83.2471 5.60558   3
   0   2  -1 79.5924 5.52930  29
   0   2  -1 83.6064 5.59482  27
   0  -2   1 79.3498 5.59832  27
   0  -2   1 75.2908 5.52940  23
   0  -2  -1 76.5238 5.62936  27
   0   2   1 70.0942 5.63041  27
   0  -2  -1 75.8925 5.62485   7
   0  -2   1 76.1993 5.54036   9
   0   2  -1 71.8010 5.52633  11
   0   2   1 77.4961 5.64027   7
   0   2   1 57.3752 5.60583  21
   0   2  -1 74.0154 5.58540  21
   0   2  -1 72.0798 5.53565  19
   0   2   1 67.5136 5.56737  20
   0  -2  -1 70.8844 5.57902  20
   0  -2   1 75.1626 5.58217  21
   0  -2  -1 68.9713 5.61978  21
   0   2   1 78.2019 5.59848  16
   0   2  -1 70.9815 5.52456  17
   0  -2  -1 76.2103 5.59699  16
   0   2  -1 76.3324 5.62818  13
   0   2  -1 74.6492 5.52191  14
   0  -2   1 77.8824 5.63828  13
   0  -2  -2 27.0638 2.24057   6
   0   2   2 27.2442 2.30291   6
   0   2  -2 23.8890 2.11514   5
   0   2  -2 28.2737 2.08294   3
   0  -2  -2 22.8815 2.07539   3
   0  -2  -2 21.5485 2.07092   2
   0   2  -2 26.2886 2.08985   1
   0   2  -2 28.4336 2.08363  27
   0   2  -2 28.8313 2.10465  29
   0   2   2 21.9442 2.03832  29
   0  -2   2 28.8940 2.18434  28
   0   2  -2 22.6044 2.12524  30
   0  -2   2 28.0391 2.18639  25
   0  -2  -2 27.4407 2.21317  27
   0  -2   2 25.2506 2.07532   9
   0   2  -2 23.2486 2.09504   8
   0  -2  -2 21.6822 2.20788   7
   0   2   2 25.1394 2.31176   7
   0   2  -2 24.7917 2.05721  11
   0  -2   2 23.8028 2.09068  10
   0   2  -2 24.6811 2.13389  21
   0   2   2 28.5286 2.18876  20
   0   2  -2 27.9193 2.12853  19
   0  -2   2 24.6948 2.10195  21
   0  -2  -2 26.2776 2.14216  20
   0   2  -2 25.3475 2.05796  17
   0   2   2 24.6849 2.16479  16
   0  -2  -2 23.8121 2.16107  16
   0  -2   2 29.1763 2.25529  13
   0   2  -2 28.2994 2.26161  13
   0   2  -2 23.1539 2.05089  14
   0  -2  -3 1206.76 90.1299   6
   0   2  -3 1364.18 90.0499   5
   0   2  -3 1336.35 90.0202   1
   0  -2  -3 1122.38 89.9797   2
   0   2  -3 1329.20 90.0013   3
   0  -2  -3 1116.27 89.9738   3
   0   2   3 1251.19 89.9782  28
   0   2  -3 1297.58 90.0660  29
   0   2   3 1117.22 90.0318  29
   0   2  -3 1389.09 90.0863  30
   0   2  -3 1110.71 89.9804  27
   0  -2   3 1466.18 90.1419  28
   0  -2  -3 960.922 90.0230  27
   0   2  -3 1174.37 90.0970  24
   0  -2   3 1224.25 90.0724  25
   0  -2   3 1130.00 90.0303  10
   0   2  -3 1331.27 90.0759   8
   0  -2  -3 1184.81 90.1255   7
   0  -2   3 1323.11 90.1076  19
   0  -2  -3 1250.31 90.0873  20
   0  -2  -3 1265.08 89.9978  22
   0   2  -3 1393.85 90.0988  19
   0   2   3 1210.70 90.0901  16
   0  -2  -3 1177.85 90.1003  16
   0   2  -3 1219.96 90.0622  18
   0  -2   3 1266.00 90.0925  15
   0   2  -3 1373.67 90.1299  13
   0  -2  -3 1120.67 89.9574  12
   0   2  -4 199.913 14.1662   5
   0  -2  -4 176.547 14.0822   2
   0  -2   4 193.303 14.0931   2
   0   2  -4 214.565 14.1046   3
   0  -2   4 190.463 14.0914   3
   0  -2  -4 170.978 14.0735   3
   0   2   4 177.135 14.0816   3
   0   2   4 170.772 14.0907   1
   0   2  -4 206.342 14.1213   1
   0  -2   4 216.561 14.3214  28
   0   2  -4 193.392 14.2376  29
   0   2   4 146.663 14.1698  29
   0   2   4 161.039 14.1246  28
   0   2  -4 184.191 14.1009  27
   0   2  -4 210.877 14.2529  30
   0  -2  -4 142.702 14.1750  27
   0   2  -4 243.801 14.3820  24
   0   2  -4 234.339 14.3251  26
   0  -2   4 209.011 14.2454  25
   0   2  -4 208.064 14.2593   8
   0  -2   4 195.387 14.2104  10
   0  -2  -4 211.252 14.3029  20
   0  -2   4 225.351 14.3279  19
   0  -2  -4 171.895 14.1344  22
   0   2  -4 196.983 14.2390  18
   0  -2  -4 174.257 14.2771  16
   0   2   4 186.747 14.2885  16
   0  -2   4 197.668 14.2560  15
   0   2  -4 223.094 14.3162  13
   0  -2  -4 168.898 14.1056  12
   0  -2   5 2808.40 171.432   5
   0   2  -5 2412.52 171.353   5
   0   2  -5 2446.12 171.313   1
   0  -2   5 2431.92 171.283   3
   0  -2  -5 2185.68 171.267   3
   0   2  -5 2484.87 171.294   3
   0   2   5 2180.43 171.285   1
   0  -2   5 2353.27 171.287   2
   0  -2  -5 2202.64 171.272   2
   0   2   5 2204.32 171.274   3
   0  -2   5 2684.79 171.579  28
   0   2  -5 2829.61 171.538  29
   0  -2   5 2674.69 171.567  29
   0   2   5 2639.92 171.429  28
   0   2   5 1787.39 171.403  29
   0   2  -5 2314.28 171.302  27
   0   2  -5 2229.06 171.450  30
   0  -2   5 2040.13 171.412  25
   0  -2  -5 1847.62 171.365  27
   0   2   5 2567.99 171.617  24
   0   2  -5 2513.30 171.535  24
   0   2   5 2439.30 171.414  27
   0   2  -5 2490.93 171.499  26
   0   2  -5 2736.36 171.538   8
   0  -2   5 2247.41 171.441  10
   0  -2   5 2546.92 171.558  19
   0  -2  -5 2258.39 171.485  20
   0  -2  -5 2687.17 171.405  22
   0   2   5 2302.21 171.377  22
   0   2  -5 2356.05 171.450  18
   0  -2   5 2245.12 171.462  15
   0  -2  -5 2378.53 171.532  16
   0  -2  -5 2278.12 171.338  15
   0   2  -5 2570.59 171.522  13
   0  -2  -5 2200.30 171.353  12
   0   2   5 2086.95 171.242  13
   0  -2  -5 2366.88 171.277  13
   0   2  -6 6.07727 1.05924   5
   0  -2   6 6.73601 1.18040   5
   0   2  -6 6.63636 0.86853   1
   0  -2  -6 7.28943 0.85533   2
   0  -2   6 7.83518 0.86559   3
   0  -2  -6 6.62565 0.86208   3
   0   2  -6 7.04824 0.84712   3
   0   2   6 7.11621 0.87499   3
   0   2   6 6.07439 0.89546   1
   0  -2   6 7.18921 0.87167   2
   0   2   6 7.89005 1.36083  29
   0   2  -6 7.09769 1.35805  30
   0   2   6 10.1951 1.34859  28
   0  -2   6 7.48796 1.41578  28
   0   2  -6 9.21268 1.47565  29
   0  -2   6 7.98290 1.53196  29
   0   2  -6 7.40514 0.96137  27
   0   2  -6 7.88828 1.37647  25
   0   2   6 17.2306 1.84572  24
   0   2  -6 9.53360 1.49907  26
   0  -2  -6 6.05984 1.32722  27
   0   2  -6 19.3341 1.85768  24
   0  -2   6 9.53618 1.28081  25
   0   2  -6 5.97639 1.21126  10
   0   2  -6 8.23838 1.51061   8
   0   2   6 8.25608 1.22675  22
   0   2   6 8.09527 1.36575  19
   0  -2  -6 5.25560 1.43355  20
   0  -2  -6 6.69053 1.22067  22
   0  -2   6 9.07039 1.41587  19
   0  -2  -6 5.67133 1.07882  15
   0  -2   6 7.22577 1.33321  15
   0  -2  -6 5.30166 1.52831  16
   0   2  -6 5.17399 1.50076  18
   0  -2  -6 6.84723 1.20966  12
   0   2   6 5.84992 0.93817  13
   0  -2   6 6.82773 1.48588  13
   0   2  -6 6.69054 1.40244  13
   0  -2  -6 6.66715 1.02592  13
   0  -2   7 191.913 12.2025   5
   0   2  -7 158.957 12.0858   5
   0   2   7 165.286 11.9724   3
   0   2  -7 187.822 11.9842   3
   0   2   7 160.321 11.9746   1
   0  -2   7 167.857 11.9665   3
   0   2  -7 177.238 12.0024   1
   0  -2   7 163.116 11.9677   2
   0  -2  -7 158.187 11.9547   2
   0   2  -7 154.159 12.0194  27
   0   2   7 175.851 12.4083  29
   0  -2   7 178.249 12.4851  29
   0   2  -7 165.381 12.3341  29
   0  -2   7 210.583 12.5559  28
   0   2   7 204.757 12.3800  28
   0   2  -7 170.064 12.3754  26
   0   2   7 158.371 12.3879  26
   0   2  -7 122.907 12.2015  25
   0  -2  -7 121.784 12.1229  27
   0   2  -7 135.545 12.3537  24
   0  -2   7 167.654 12.2922  25
   0   2  -7 195.186 12.4355   8
   0   2  -7 159.880 12.2447  10
   0   2   7 174.019 12.2535  22
   0  -2  -7 132.972 12.1501  22
   0  -2  -7 169.500 12.4042  20
   0   2  -7 149.364 12.3189  22
   0   2   7 145.321 12.2843  19
   0  -2   7 176.460 12.4595  19
   0  -2   7 174.654 12.3236  15
   0  -2  -7 165.412 12.4248  16
   0   2  -7 102.388 12.3121  18
   0  -2  -7 174.151 12.1583  15
   0   2  -7 155.945 12.2596  15
   0  -2   7 167.018 12.3245  13
   0  -2  -7 147.482 12.1943  12
   0  -2  -7 119.732 12.0720  13
   0   2   7 146.415 12.0218  13
   0   2  -7 182.490 12.4056  13
   0  -2   8 68.1805 4.75712   5
   0   2  -8 62.0340 4.64899   5
   0   2   8 57.8301 4.43973   1
   0   2  -8 69.5850 4.48058   1
   0   2   8 58.0479 4.44272   3
   0  -2  -8 58.3251 4.42504   2
   0  -2   8 59.8042 4.43568   2
   0  -2   8 75.5513 5.26615  29
   0   2  -8 57.5190 4.54218  27
   0  -2   8 53.5178 4.99631  28
   0   2   8 46.7128 5.01914  29
   0   2   8 63.9482 4.94418  28
   0   2  -8 72.9773 5.07308  29
   0  -2   8 55.4689 5.05467  30
   0   2  -8 56.4403 4.90071  25
   0  -2   8 58.2402 4.90509  25
   0   2  -8 40.3137 4.93000  26
   0   2  -8 55.9939 5.15307  24
   0  -2  -8 46.2189 4.84583  27
   0  -2   8 57.7705 5.02990  26
   0   2   8 59.7670 5.07540  26
   0   2   8 62.5676 5.21092   8
   0   2  -8 66.9968 4.91788  10
   0   2  -8 73.5776 5.14635   8
   0   2  -8 59.9364 4.97287  22
   0  -2  -8 58.8057 4.85870  22
   0   2   8 40.6342 4.86091  19
   0   2   8 46.5914 4.84773  22
   0  -2   8 65.6200 5.13625  19
   0  -2  -8 60.1214 5.06463  20
   0  -2  -8 59.5518 4.75586  15
   0  -2   8 61.4161 4.93442  15
   0   2  -8 58.6071 4.99588  18
   0  -2  -8 56.3538 5.09436  16
   0  -2   8 57.6166 5.05615  18
   0   2  -8 62.8767 4.93528  15
   0   2  -8 71.6362 5.11301  13
   0  -2  -8 40.9114 4.84875  13
   0  -2  -8 51.8855 4.81237  12
   0   2   8 47.9762 4.59025  13
   0  -2   8 59.6459 4.99789  13
   0  -2   9 172.250 11.5825   5
   0  -2   9 174.257 11.9590  30
   0   2   9 137.468 11.8124  29
   0  -2   9 171.747 11.9784  29
   0   2  -9 143.089 11.3543  27
   0  -2   9 131.583 11.8103  28
   0   2  -9 170.069 11.8508  29
   0   2   9 109.502 11.6128  28
   0  -2  -9 128.725 11.5032  27
   0   2   9 186.186 12.0302  26
   0   2  -9 210.723 12.0877  24
   0  -2   9 202.465 12.0659  26
   0   2  -9 220.440 12.0103  26
   0   2  -9 144.822 11.6755  25
   0  -2   9 190.205 11.8346  25
   0   2  -9 154.667 11.6916  10
   0   2   9 166.849 12.0338   8
   0  -2   9 153.685 11.9228  19
   0   2   9 176.996 11.9381  19
   0   2  -9 156.623 11.9589  20
   0  -2  -9 170.140 11.6735  22
   0  -2  -9 146.744 11.8266  20
   0   2  -9 151.167 11.7419  22
   0  -2   9 148.611 11.7335  15
   0  -2   9 144.341 11.8323  18
   0   2  -9 148.044 11.6960  15
   0   2  -9 137.083 11.7305  18
   0   2   9 159.386 11.9366  18
   0  -2  -9 145.926 11.5649  15
   0  -2  -9 149.777 11.9116  16
   0  -2  -9 108.278 11.5336  13
   0   2  -9 169.062 11.8652  13
   0   2   9 143.307 11.4438  13
   0  -2   9 139.620 11.6823  13
   0  -2  -9 140.285 11.6232  12
   0  -2  10 1.24088 1.08430   5
   0  -2  10 0.82721 1.49193  30
   0   2 -10 0.81332 0.78131  27
   0  -2  10 1.31179 1.67625  29
   0   2 -10-0.33819 1.62642  29
   0  -2  10-1.05111 1.75104  28
   0   2  10 0.41790 1.75251  29
   0  -2 -10 0.66020 1.57094  29
   0   2  10-1.19555 1.46178  28
   0  -2 -10-0.68566 1.25769  27
   0  -2  10 0.16276 1.35600  25
   0   2  10 1.44462 1.73089  26
   0  -2  10 1.41784 1.75037  26
   0   2 -10 1.78285 1.51929  25
   0   2 -10-0.16841 1.67784  26
   0  -2 -10-0.13947 1.38631  25
   0   2 -10-1.69837 1.74266  24
   0   2 -10 0.58218 1.38175  10
   0   2  10 1.40863 1.76268   8
   0  -2 -10 1.16563 1.34875  22
   0   2  10-0.69795 1.77591  20
   0   2  10 1.41666 1.52610  19
   0   2 -10 1.87943 1.69122  22
   0  -2 -10-0.20125 1.56194  20
   0  -2  10 4.03196 1.59331  19
   0   2 -10 2.36042 1.72421  20
   0  -2 -10 0.23329 1.17927  15
   0   2 -10 0.72560 1.44945  15
   0   2  10 0.20814 1.83884  18
   0  -2  10 0.39132 1.73393  18
   0  -2  10 1.32845 1.34938  15
   0  -2 -10 0.21641 1.69956  16
   0   2 -10-0.16410 1.71245  18
   0  -2 -10 0.26848 1.36652  12
   0  -2 -10 0.24608 1.42420  13
   0   2 -10 0.54388 1.66474  13
   0   2  11 26.4326 2.48443   5
   0  -2  11 27.8993 2.42358   5
   0  -2  11 19.7427 2.94235  28
   0  -2 -11 22.6427 2.75259  29
   0  -2  11 35.7292 3.22632  29
   0   2  11 14.7642 2.65112  28
   0   2  11 33.8017 3.16331  29
   0   2 -11 26.1417 2.08038  27
   0  -2  11 24.7415 2.92521  30
   0   2 -11 18.7817 2.82800  26
   0  -2 -11 19.1595 2.33441  27
   0   2 -11 23.9356 3.10613  24
   0   2 -11 19.6263 2.60233  25
   0  -2 -11 26.6486 2.66769  25
   0   2  11 23.0479 3.06057  26
   0  -2  11 20.0997 2.94452  26
   0   2 -11 25.2486 2.64727  10
   0  -2  11 30.3706 3.08300   8
   0   2 -11 20.3092 2.85177  22
   0  -2 -11 23.1567 2.62791  22
   0  -2  11 20.5510 2.84939  19
   0   2  11 28.3336 2.96872  19
   0   2 -11 28.4226 3.06473  20
   0  -2 -11 24.3029 3.01773  20
   0  -2  11 19.4754 2.65998  15
   0   2  11 24.1894 3.05097  18
   0   2 -11 26.3596 2.71984  15
   0  -2 -11 28.1013 2.52087  15
   0  -2  11 23.6497 3.02127  18
   0  -2 -11 24.9295 2.92858  16
   0   2 -11 24.8023 2.99110  18
   0   2 -11 21.8098 2.69052  12
   0  -2 -11 17.3208 2.58564  13
   0  -2 -11 24.8874 2.62865  12
   0   2 -11 27.7515 2.98677  13
   0  -2  12 165.966 11.9648   5
   0   2  12 171.773 12.0690   5
   0  -2  12 149.495 12.4873  29
   0   2 -12 153.460 11.6721  27
   0  -2  12 148.989 12.4238  28
   0   2  12 151.675 12.4518  29
   0  -2  12 166.824 12.5120  30
   0   2  12 107.827 12.1036  28
   0   2 -12 185.274 12.2791  25
   0  -2 -12 154.535 11.8535  27
   0   2  12 138.669 12.3678  26
   0  -2 -12 154.352 12.1246  25
   0  -2  12 140.097 12.5670  24
   0   2 -12 146.070 12.2611  26
   0  -2  12 138.309 12.3641  26
   0  -2  12 180.710 12.6532   8
   0   2 -12 162.030 12.1930  10
   0  -2  12 216.626 12.8421  19
   0   2 -12 164.986 12.5395  20
   0   2 -12 194.942 12.3815  22
   0  -2 -12 177.290 12.5202  20
   0  -2 -12 137.294 12.0557  22
   0   2  12 182.207 12.5869  19
   0  -2 -12 151.881 12.0259  15
   0  -2  12 159.570 12.4085  18
   0  -2 -12 149.720 12.4495  16
   0   2  12 152.929 12.4715  18
   0  -2  12 159.907 12.2554  15
   0   2 -12 155.951 12.3131  18
   0   2 -12 156.406 12.1398  15
   0   2 -12 192.562 12.5987  13
   0  -2 -12 164.272 12.1590  12
   0  -2 -12 117.212 12.0437  13
   0  -2  13 3.27773 1.33135   5
   0   2  13 3.01638 1.46870   5
   0  -2  13 3.89289 2.06111  28
   0   2  13 1.45017 1.92003  30
   0  -2  13 1.17216 2.16154  29
   0  -2  13 5.79142 2.24093  30
   0   2  13 1.40765 1.99088  28
   0   2 -13 2.34778 0.85783  27
   0   2  13 6.77568 2.31860  29
   0  -2 -13 2.11559 1.68071  25
   0  -2 -13 3.60683 1.26732  27
   0   2 -13 1.67764 1.83591  25
   0   2  13 2.46159 2.25481  26
   0  -2  13 1.29489 2.34328  24
   0   2 -13 3.08403 1.05382  27
   0  -2  13 3.76489 2.26490   8
   0  -2  13 10.1026 2.53958  19
   0  -2 -13 2.17111 1.76540  22
   0  -2 -13 2.41159 2.06373  20
   0   2 -13 4.23391 2.22523  20
   0   2  13 1.39157 2.09880  19
   0  -2 -13 2.42259 1.56093  15
   0  -2 -13 3.16948 2.11625  16
   0   2  13 0.55249 2.22823  18
   0  -2  13 1.82157 2.10786  18
   0  -2  13 2.50762 1.63383  15
   0   2 -13 5.71409 2.31540  13
   0  -2 -13 1.43386 1.75623  13
   0  -2 -13 0.69157 1.72966  12
   0   2  14 218.527 15.7623   5
   0  -2  14 215.418 15.6654   5
   0  -2  14 208.762 16.3676  29
   0   2  14 181.263 16.0946  28
   0   2  14 246.590 16.5486  29
   0   2  14 189.721 16.2782  30
   0   2 -14 180.947 15.2813  27
   0  -2  14 197.800 16.2748  30
   0  -2  14 148.121 16.0545  28
   0  -2 -14 214.407 15.4903  27
   0   2  14 240.129 16.5345  26
   0   2 -14 232.667 15.3971  27
   0  -2  14 184.597 16.4602  24
   0  -2  14 226.333 16.4809   8
   0  -2 -14 232.642 15.9686  22
   0   2  14 202.936 16.3343  19
   0   2 -14 240.400 16.4763  20
   0  -2  14 205.062 16.4015  19
   0  -2 -14 203.312 16.3009  20
   0   2  14 212.612 16.4197  18
   0  -2  14 193.271 16.2368  18
   0  -2 -14 209.444 16.3289  16
   0  -2 -14 208.691 15.8095  15
   0  -2  14 217.689 16.0598  15
   0   2 -14 263.961 16.4942  13
   0  -2 -14 200.939 15.8659  13
   0   2  15 247.029 19.0809   5
   0  -2  15 240.168 18.9911   5
   0  -2  15 236.379 19.7693  29
   0  -2  15 239.226 19.7106  28
   0   2  15 315.523 19.7995  28
   0  -2  15 250.232 19.7319  30
   0   2  15 228.237 19.6972  30
   0   2  15 222.981 19.6356  29
   0  -2 -15 269.725 18.7961  27
   0   2  15 255.040 19.8038  26
   0  -2  15 275.208 20.0997  24
   0  -2  15 267.288 19.8533   8
   0   2  15 284.592 19.8786  19
   0  -2  15 233.426 19.8239  19
   0   2 -15 226.477 19.6845  20
   0  -2 -15 229.937 19.6078  20
   0  -2  15 252.349 19.6893  18
   0  -2 -15 233.712 19.7163  16
   0  -2  15 233.851 19.3612  15
   0   2  15 224.424 19.6558  18
   0  -2 -15 270.394 19.2654  13
   0   2 -15 293.963 19.8246  13
   0  -2  16 20.7548 2.25564   5
   0   2  16 19.1070 2.38329   5
   0  -2  16 20.5628 3.37514  28
   0   2  16 16.2102 3.27026  28
   0   2  16 14.0615 3.29785  29
   0  -2 -16 19.4204 1.85857  27
   0   2  16 21.5665 3.43101  30
   0  -2  16 29.4310 3.74558  29
   0  -2  16 19.8260 3.34342  30
   0  -2  16 9.85150 3.53680  24
   0   2  16 7.84803 3.49756  24
   0   2  16 3.71927 3.09210  26
   0  -2  16 20.5180 3.52143   8
   0  -2 -16 21.5565 3.61285  20
   0   2  16 15.9527 3.24565  19
   0   2 -16 17.6929 3.40103  20
   0  -2  16 15.0055 3.54069  19
   0   2  16 16.3298 3.45161  18
   0  -2 -16 16.3476 3.37566  16
   0  -2  16 21.2609 3.52305  18
   0  -2 -16 20.6524 3.01426  13
   0  -2  16 22.1871 2.98851  15
   0   2 -16 25.3218 4.48548  13
   0  -2  17 154.809 10.5998   5
   0   2  17 139.334 10.6772   5
   0  -2  17 176.306 11.8332  30
   0   2  17 128.629 11.5341  30
   0   2  17 179.327 12.0253  29
   0  -2  17 89.8167 11.1892  28
   0   2  17 88.5766 11.0559  28
   0  -2  17 133.043 11.7195  29
   0  -2 -17 125.228 10.1765  27
   0  -2  17 113.030 11.7193  24
   0   2  17 121.188 11.8009  24
   0   2  17 165.829 11.7546  26
   0  -2  17 140.810 11.6750   8
   0  -2 -17 154.922 11.6697  20
   0   2  17 127.305 11.5653  19
   0  -2  17 151.050 11.8946  19
   0   2 -17 157.094 11.7771  20
   0  -2  17 160.103 11.2554  15
   0   2  17 145.249 11.8825  18
   0  -2  17 151.848 11.5628  18
   0  -2 -17 139.115 11.6614  16
   0   2 -17 131.752 11.5415  13
   0  -2 -17 172.650 10.9647  13
   0  -2  18 70.9853 5.78661   5
   0   2  18 63.5171 5.87518   5
   0   2  18 59.7783 6.92636  30
   0   2  18 81.5680 7.30601  29
   0  -2  18 69.0830 7.21496  29
   0  -2  18 70.7356 6.98531  30
   0  -2  18 95.5567 7.41496  28
   0   2  18 79.1039 6.92052  28
   0   2  18 76.0621 7.55165  24
   0   2  18 61.5357 6.88138  26
   0  -2  18 77.7738 7.51541  24
   0  -2  18 77.5799 7.25798   8
   0  -2  18 75.4479 7.31795  19
   0   2 -18 72.2416 7.12218  20
   0  -2 -18 72.0132 7.10769  20
   0   2  18 69.9769 7.10979  19
   0   2  18 60.2992 7.13037  18
   0  -2  18 66.1881 6.97470  18
   0  -2  18 69.3448 6.46047  15
   0  -2 -18 74.2389 7.12144  16
   0  -2 -18 75.0915 6.22394  13
   0   2 -18 71.6138 7.15135  13
   0  -2  19 362.279 24.5156   5
   0   2  19 310.991 24.6046   5
   0   2  19 309.446 25.6809  30
   0   2  19 321.140 25.4257  28
   0  -2  19 424.323 26.2268  29
   0  -2  19 237.471 25.3111  28
   0   2  19 424.334 26.1731  29
   0  -2  19 341.169 25.6996  30
   0   2  19 270.875 25.3817  26
   0   2  19 240.232 25.5503  24
   0  -2  19 276.016 25.7386  24
   0  -2  19 358.808 25.9216   8
   0  -2 -19 299.282 25.5307  20
   0  -2  19 364.591 26.0599  19
   0   2 -19 328.664 25.7415  20
   0   2  19 426.536 26.2356  19
   0  -2  19 342.254 25.6095  18
   0   2  19 335.829 25.6984  18
   0   2 -19 309.099 25.6846  16
   0  -2 -19 333.984 25.7631  16
   0   2 -19 270.707 25.4043  13
   0  -2  19 334.435 25.1973  15
   0  -2 -19 362.863 24.8107  13
   0   2  20 81.9610 7.38879   5
   0   2  20 86.1102 8.46071  28
   0  -2  20 85.6532 8.67302  30
   0   2  20 115.846 9.29301  29
   0   2  20 82.3155 8.72092  30
   0  -2  20 124.543 9.28307  28
   0  -2  20 92.5772 8.92059  29
   0  -2  20 112.233 9.58082  24
   0   2  20 117.549 8.99165  26
   0   2  20 104.045 9.42812  24
   0   2  20 120.038 9.42372   8
   0  -2  20 88.5971 8.86128   8
   0  -2 -20 100.617 8.83788  20
   0  -2  20 96.8863 9.16682  19
   0   2  20 95.5059 8.93413  19
   0   2 -20 87.1917 8.77527  20
   0  -2  20 71.4061 8.52560  18
   0   2 -20 85.8447 8.90782  16
   0  -2 -20 88.0578 8.79447  16
   0   2  20 92.4981 8.89798  18
   0  -2  20 90.0867 8.14116  15
   0   2 -20 77.6152 8.54170  13
   0  -2 -20 92.7892 7.66056  13
   0   2  21 17.5794 2.16862   5
   0   2  21 14.4869 4.12620  29
   0  -2  21 20.9817 4.33737  29
   0   2  21 18.2770 3.68730  28
   0   2  21 17.4774 4.15373  30
   0  -2  21 12.1112 3.94946  28
   0  -2  21 10.8832 3.92525  30
   0   2  21 9.60573 4.20903  26
   0   2  21 19.0442 4.78893  24
   0   2  21 15.3156 4.44128   8
   0  -2  21 13.9925 3.84085   8
   0   2  21 21.8844 4.16815  19
   0  -2 -21 19.5270 4.14394  20
   0  -2  21 14.3360 4.27386  19
   0   2 -21 23.7671 4.42297  20
   0  -2 -21 11.8059 3.83191  16
   0   2 -21 13.9962 3.73056  16
   0   2  21 6.51665 4.20285  18
   0  -2  21 16.1334 4.20380  18
   0   2 -21 6.97302 4.05700  13
   0   2  22 22.1535 4.68925  30
   0  -2  22 22.4386 4.54649  30
   0   2  22 20.6442 4.81715  29
   0  -2  22 25.3315 5.03505  29
   0  -2  22 19.0230 4.49948  28
   0   2  22 25.1125 4.48376  28
   0   2  22 11.5750 4.90901  24
   0   2  22 15.7936 4.22291  26
   0   2  22 28.2239 4.92332   8
   0  -2  22 16.3733 4.29111   8
   0   2 -22 32.7484 4.91641  20
   0  -2 -22 27.7013 4.60162  20
   0  -2  22 27.9952 5.29682  19
   0   2  22 24.6722 4.75818  19
   0  -2 -22 24.8898 4.47788  16
   0   2 -22 30.0511 4.93762  16
   0  -2  22 23.2857 4.61540  18
   0   2  22 17.9910 4.73430  18
   0   2 -22 24.7623 4.25234  13
   0  -2  23 12.0113 4.34989  30
   0  -2  23 6.60727 4.26851  28
   0  -2  23 14.1933 4.59423  29
   0   2  23 13.8219 4.29485  30
   0   2  23 12.8790 3.91992  28
   0   2  23 13.3336 4.39997  29
   0   2  23 15.9908 5.15184  24
   0   2  23 13.9113 4.80896   8
   0  -2  23 13.8221 4.37977   8
   0   2 -23 13.4158 4.14879  20
   0  -2 -23 8.96364 3.92159  20
   0  -2  23 16.4978 4.66745  19
   0   2  23 15.8062 4.27431  19
   0   2  23 11.1306 4.32197  18
   0   2 -23 13.2296 4.48305  16
   0  -2 -23 14.0454 4.39757  16
   0   2 -23 15.6371 3.82284  13
   0   2  24-2.68004 4.97195  24
   0  -2  24 3.47619 3.86617   8
   0   2  24 4.41930 4.30141   8
   0  -2  24 3.82682 4.25423  19
   0   2 -24 5.39175 4.19230  20
   0  -2 -24 3.11771 3.99236  20
   0   2  24 2.94286 4.29260  19
   0   2  24 8.35722 4.60743  18
   0   2 -24-1.14768 4.26069  16
   0  -2 -24 3.38894 4.13873  16
   0   2  24 5.19256 4.33947  30
   0  -2  24 1.77878 4.22521  29
   0   2  24 8.30224 3.47312  28
   0  -2  24 5.99918 3.92458  30
   0  -2  24 4.21763 3.91596  28
   0   2  24 1.76047 4.27988  29
   0   2  25 2.09346 5.05591  24
   0   2  25-2.62974 4.71944   8
   0  -2  25-0.60140 4.04652   8
   0   2 -25 2.22793 4.40720  20
   0   2  25 7.95119 4.37011  19
   0  -2 -25 2.68941 4.03773  20
   0  -2  25 0.66222 4.45568  19
   0  -2 -25 1.16819 4.11393  16
   0   2  25-1.60755 4.41573  18
   0   2 -25-0.59710 4.57695  16
   0  -2  25-5.44412 4.54946  28
   0  -2  25-2.26199 4.19022  30
   0   2  25 3.59862 4.44413  30
   0   2  25 2.44273 4.40430  29
   0  -2  25-1.86056 4.38925  29
   0   2  25 8.58537 4.16073  28
   0   2  26-2.17478 5.15585  24
   0   2  26 0.68220 4.78231   8
   0  -2  26 0.62286 4.19192   8
   0   2  26 3.15815 4.51395  19
   0  -2 -26 3.88868 4.34568  20
   0   2 -26-0.57239 4.26083  20
   0  -2  26 4.78788 4.60305  19
   0   2  26 1.63874 4.28991  18
   0   2 -26 7.37633 4.47506  16
   0  -2 -26 3.62345 4.37657  16
   0   2  26 0.97882 4.06269  28
   0  -2  26 1.94620 4.70123  29
   0  -2  26-5.03620 4.51304  28
   0  -2  26 7.01167 4.49816  30
   0   2  26 3.12030 4.60471  29
   0   2  26-4.33959 4.59452  30
   0   2  27 11.1936 5.69140  24
   0   2  27 11.2108 5.07401   8
   0  -2  27 8.95798 4.84532   8
   0   2  27 4.42020 4.57616  18
   0  -2 -27 4.93875 4.63701  16
   0   2 -27 3.14601 4.78534  16
   0  -2  27-1.14571 4.41502  28
   0   2  27 2.55329 4.60516  29
   0   2  27 10.2184 4.81590  30
   0  -2  27 20.0413 5.34609  29
   0  -2  27 1.79742 4.40462  30
   0   2  27 5.97296 4.12735  28
   0   2 -27 12.3623 4.94069  20
   0  -2 -27 11.3762 4.65978  20
   0   2  27 4.53835 4.80476  19
   0  -2  27-0.70167 4.76824  19
   0   2  28 62.4839 7.60655   8
   0  -2  28 63.4614 7.49852   8
   0   2 -28 49.4577 6.53218  21
   0  -2  28 50.0922 7.47061  19
   0   2  28 47.5387 7.21011  19
   0   2 -28 25.1237 6.51474  20
   0  -2 -28 63.0950 7.34652  20
   0   2  28 51.6797 6.99901  18
   0   2 -28 49.5274 7.30706  16
   0  -2 -28 46.0739 7.00146  16
   0  -2  28 50.7817 6.98860  30
   0   2  28 45.0745 7.53089  29
   0  -2  28 45.2315 7.22597  29
   0  -2  28 60.5334 7.29944  28
   0   2  28 48.8452 7.36229  30
   0   2  28 44.3309 6.52691  28
   0  -2  29 15.5080 5.41076  30
   0  -3   0 0.28164 0.87678   3
   0  -3   0 0.17930 0.87009   2
   0   3   0 0.64881 0.83882   1
   0   3   0-0.42060 0.78353   3
   0   3   0 0.43226 0.58534  11
   0   3   0 0.29434 0.45121  14
   0   3   0 1.43893 0.97250  27
   0  -3   0-0.17344 0.98036  27
   0   3   0 0.31766 0.81781  21
   0  -3   0 0.23231 0.83681  21
   0   3   0 0.03621 0.60006  17
   0  -3   0 0.10722 0.77692  16
   0   3   0-0.09990 0.80258  16
   0   3   0 0.17127 0.87169   6
   0  -3   0-0.05313 0.77527   7
   0  -3   0 0.63720 0.77483   6
   0   3   0-0.45787 0.88107   7
   0  -3   1 2.47545 0.89348   3
   0   3   1 1.62244 0.89742   3
   0  -3  -1 1.35363 0.87931   3
   0   3  -1 1.62669 0.89462   1
   0  -3  -1 0.95643 0.82881   2
   0  -3   1 0.65592 0.83912   2
   0   3  -1 1.44339 0.81479   3
   0   3   1 0.64648 0.92658   1
   0   3  -1 0.73340 0.52777  14
   0  -3   1 1.89137 1.01616  13
   0   3  -1 0.51176 0.96103  13
   0  -3  -1 2.69488 1.03176  27
   0  -3   1 1.09570 0.57492  23
   0   3  -1 1.51865 0.82721  27
   0   3   1 1.90913 1.08305  27
   0  -3  -1 0.64927 0.87112   7
   0   3   1 0.90984 0.97308   7
   0  -3   1 1.18770 0.69498   9
   0   3  -1 1.03637 0.60057  11
   0   3   1 0.80670 0.99047  21
   0   3  -1 0.65980 0.84403  21
   0  -3  -1 0.94903 0.75400  20
   0   3  -1 1.59734 0.57859  19
   0   3   1 0.41428 0.79839  20
   0  -3   1 0.49763 0.81115  21
   0  -3  -1 1.00728 1.06501  21
   0   3  -1 0.86185 0.57099  17
   0  -3  -1 1.34742 0.85336  16
   0   3   1 0.78810 0.81154  16
   0   3  -1 2.19523 0.88713   7
   0  -3   1 1.61495 0.79371   7
   0  -3  -1 1.23888 0.89160   6
   0  -3   1 1.55129 0.79808   6
   0   3  -1 0.53242 0.81826   6
   0   3   1 1.62469 1.03189   6
   0   3  -2 1368.06 97.4671   5
   0   3   2 1268.24 97.4745   6
   0   3  -2 1302.81 97.4302   6
   0   3  -2 1268.24 97.4256   7
   0  -3  -2 1288.98 97.4647   6
   0  -3  -2 1223.52 97.3855   3
   0  -3  -2 1209.67 97.3965   2
   0   3  -2 1435.34 97.4508   1
   0   3  -2 1458.05 97.4316   3
   0   3  -2 1537.50 97.4409  27
   0   3  -2 1284.51 97.3550  29
   0   3   2 1289.21 97.3290  29
   0  -3  -2 1378.59 97.4540  27
   0  -3   2 1422.98 97.3841  23
   0   3  -2 1330.02 97.3792   8
   0  -3  -2 1336.06 97.4733   7
   0  -3   2 1275.79 97.3645   9
   0   3   2 1378.34 97.4964   7
   0  -3   2 1333.39 97.4266  10
   0   3  -2 1301.03 97.3476  11
   0   3  -2 1364.88 97.4324  21
   0   3  -2 1397.49 97.3844  19
   0  -3  -2 1271.57 97.4224  20
   0   3   2 1218.86 97.3965  20
   0  -3  -2 1187.21 97.4715  21
   0   3  -2 1268.99 97.3452  17
   0  -3  -2 1314.83 97.4349  16
   0   3   2 1304.03 97.4227  16
   0   3  -2 1358.22 97.5030  13
   0   3  -2 1394.41 97.3523  14
   0  -3   2 1397.87 97.4730  13
   0   3   3 1198.93 87.2604   6
   0   3  -3 1275.51 87.1663   5
   0  -3  -3 1213.88 87.2325   6
   0   3  -3 1355.97 87.1390   3
   0  -3  -3 1082.61 87.0987   2
   0  -3  -3 1116.06 87.0882   3
   0   3  -3 1292.11 87.1583   1
   0   3  -3 1279.08 87.1304  29
   0   3   3 1033.32 86.9832  28
   0   3   3 1024.49 87.0732  29
   0   3  -3 1302.98 87.1248  27
   0   3  -3 1314.88 87.1563  30
   0  -3  -3 1179.34 87.1669  27
   0  -3   3 1297.25 87.2129  25
   0  -3   3 1232.12 87.1192   9
   0   3  -3 1150.17 87.1127   8
   0   3   3 1144.89 87.2446   7
   0   3  -3 1161.14 87.0844  11
   0  -3   3 1190.68 87.1435  10
   0  -3  -3 1178.51 87.2240   7
   0  -3  -3 1143.42 87.1676  20
   0   3  -3 1148.81 87.1584  21
   0   3  -3 1303.02 87.1618  19
   0  -3   3 1233.53 87.1908  15
   0  -3  -3 1167.27 87.1844  16
   0   3   3 1227.59 87.1889  16
   0   3  -3 1157.06 87.0799  17
   0  -3   3 1337.18 87.2259  13
   0  -3  -3 1162.38 87.0048  12
   0   3  -3 1349.95 87.2633  13
   0   3   3 1091.04 86.9996  12
   0   3  -3 1228.83 87.0971  14
   0   3  -4 1608.74 107.334   5
   0  -3  -4 1385.71 107.410   6
   0   3  -4 1649.93 107.285   3
   0  -3  -4 1332.01 107.227   3
   0  -3  -4 1327.46 107.243   2
   0  -3   4 1489.60 107.270   2
   0   3  -4 1608.61 107.305   1
   0  -3   4 1574.49 107.267   3
   0   3   4 1297.92 107.238   3
   0   3   4 1311.40 107.255   1
   0   3  -4 1613.75 107.348  29
   0  -3   4 1560.34 107.265  27
   0   3   4 1153.59 107.261  29
   0   3  -4 1618.46 107.350  30
   0   3   4 1292.65 107.187  28
   0   3  -4 1621.11 107.276  27
   0  -3   4 1536.39 107.413  28
   0  -3  -4 1370.94 107.318  27
   0   3  -4 1673.14 107.421  24
   0  -3   4 1360.68 107.346  25
   0   3  -4 1530.85 107.333   8
   0  -3   4 1435.86 107.322  10
   0  -3  -4 1372.31 107.404   7
   0   3  -4 1696.34 107.390  19
   0  -3  -4 1411.71 107.367  20
   0   3   4 1435.52 107.250  22
   0   3  -4 1459.63 107.350  21
   0   3  -4 1628.76 107.371  18
   0  -3   4 1541.38 107.395  15
   0   3   4 1482.03 107.377  16
   0  -3  -4 1499.13 107.404  16
   0   3  -4 1619.67 107.453  13
   0  -3  -4 1420.75 107.192  12
   0   3   4 1356.04 107.194  12
   0  -3   5 2569.00 154.307   5
   0   3  -5 2166.64 154.213   5
   0  -3  -5 1992.08 154.360   6
   0  -3  -5 1896.35 154.132   2
   0   3   5 1862.85 154.147   1
   0   3  -5 2218.79 154.192   1
   0  -3   5 2128.86 154.153   3
   0   3   5 1923.49 154.140   3
   0  -3  -5 1940.73 154.126   3
   0   3  -5 2338.00 154.175   3
   0  -3   5 2242.95 154.168   2
   0   3   5 2285.89 154.303  29
   0   3  -5 2181.59 154.163  27
   0  -3  -5 1852.63 154.207  29
   0   3   5 2273.47 154.182  28
   0  -3   5 2418.23 154.427  28
   0   3  -5 2406.58 154.315  30
   0   3  -5 1766.93 154.223  29
   0  -3  -5 1845.60 154.218  27
   0   3  -5 2329.74 154.375  24
   0   3  -5 2014.71 154.294  26
   0  -3   5 2236.58 154.316  25
   0   3   5 2407.50 154.367  27
   0  -3  -5 1961.59 154.351   7
   0   3  -5 2065.84 154.265   9
   0   3  -5 2086.67 154.249  10
   0  -3   5 2074.74 154.261  10
   0   3  -5 2315.98 154.309   8
   0   3   5 2083.54 154.185  22
   0  -3  -5 2107.01 154.325  20
   0  -3  -5 1969.70 154.162  22
   0  -3  -5 2012.92 154.335  16
   0  -3   5 2161.39 154.332  15
   0   3   5 2038.30 154.322  16
   0   3  -5 2069.89 154.272  18
   0   3  -5 2285.30 154.395  13
   0  -3  -5 1951.61 154.126  12
   0   3  -6 5.79951 1.14649   5
   0  -3   6 9.24172 1.31134   5
   0  -3   6 8.45282 1.07468   3
   0   3  -6 6.58718 1.04984   1
   0   3  -6 8.19813 1.01273   3
   0   3   6 6.08256 1.04022   3
   0  -3   6 6.19956 1.01438   2
   0  -3  -6 6.02871 0.97322   3
   0  -3  -6 7.23756 1.02683   2
   0   3   6 5.66883 1.04235   1
   0   3  -6 8.35554 1.08315  27
   0   3  -6 5.77776 1.37546  30
   0  -3  -6 7.30080 1.44125  29
   0  -3   6 10.5046 1.60665  28
   0   3   6 8.72138 1.29636  28
   0   3   6 5.75594 1.38078  29
   0   3  -6 8.27532 1.79299  29
   0   3   6 6.38652 1.49474  27
   0   3  -6 7.33640 1.44164  25
   0  -3  -6 7.79186 1.44890  27
   0   3   6 17.1301 1.96093  24
   0   3  -6 10.6640 1.73421  24
   0  -3   6 6.04900 1.31211  25
   0   3  -6 10.5591 1.69934  26
   0  -3   6 4.14030 1.18769  10
   0   3  -6 6.89487 1.44718   8
   0   3  -6 8.45837 1.47180   9
   0   3  -6 4.87313 1.25863  10
   0  -3  -6 9.01474 1.29813  22
   0   3   6 9.26757 1.46013  19
   0   3   6 6.26706 1.26243  22
   0  -3  -6 5.18330 1.57128  20
   0   3  -6 7.56283 1.54001  18
   0  -3   6 7.10614 1.43138  15
   0   3   6 5.52272 1.55391  16
   0  -3  -6 5.61227 1.58613  16
   0  -3  -6 5.89294 1.06847  15
   0   3   6 5.45058 0.77874  13
   0  -3  -6 7.14960 1.07003  12
   0   3  -6 7.62274 1.61164  13
   0   3  -7 25.1231 2.36601   5
   0  -3   7 32.1499 2.52598   5
   0  -3   7 25.9359 2.20347   3
   0   3  -7 28.4221 2.26414   1
   0   3  -7 25.3892 2.20325   3
   0   3   7 22.5224 2.20929   1
   0  -3  -7 19.1094 2.15977   2
   0   3   7 24.2419 2.20353   3
   0  -3   7 24.6582 2.21023   2
   0  -3  -7 24.7193 2.19011   3
   0  -3   7 24.9402 2.72508  30
   0  -3  -7 25.6169 2.68021  29
   0   3  -7 25.8983 2.28607  27
   0   3   7 26.8645 2.50940  28
   0  -3   7 23.2036 2.88694  28
   0   3  -7 23.5838 2.76223  29
   0   3   7 24.8025 2.76997  29
   0   3  -7 24.8374 2.68062  30
   0   3   7 35.7256 2.98400  26
   0   3  -7 34.0336 2.91036  26
   0   3   7 22.4436 2.98759  24
   0  -3   7 24.7817 2.57787  25
   0   3  -7 21.6956 2.59558  25
   0  -3  -7 19.8227 2.54073  27
   0   3  -7 29.5115 2.63872   8
   0   3  -7 26.8590 2.56014  10
   0   3  -7 28.0346 2.70376   9
   0  -3   7 30.7361 2.61497  10
   0   3   7 21.3038 2.50914  19
   0  -3  -7 22.1677 2.39773  22
   0  -3  -7 28.4205 2.86994  20
   0   3   7 27.4838 2.49479  22
   0  -3   7 24.2756 2.63709  15
   0  -3   7 21.0395 2.75905  18
   0   3  -7 19.4815 2.73079  18
   0  -3  -7 21.8795 2.31193  15
   0  -3  -7 22.9540 2.76333  16
   0  -3  -7 25.8309 2.42979  12
   0   3   7 22.7287 2.08418  13
   0  -3  -7 24.9085 2.09264  13
   0  -3   7 27.8230 2.83995  13
   0   3  -7 30.7548 2.89579  13
   0  -3   8 1563.61 100.052   5
   0   3  -8 1382.70 99.9286   5
   0  -3  -8 1258.87 99.8022   3
   0  -3  -8 1271.85 99.8115   2
   0  -3   8 1332.75 99.8396   2
   0  -3   8 1412.52 99.8313   3
   0   3  -8 1514.63 99.8553   3
   0   3   8 1348.55 99.8369   3
   0   3  -8 1485.73 99.8842   1
   0   3   8 1327.64 99.8469   1
   0   3   8 1053.37 100.072  29
   0  -3   8 1398.84 100.229  30
   0   3  -8 1413.84 100.142  30
   0   3  -8 1315.66 99.8561  27
   0   3   8 1544.05 100.109  28
   0  -3   8 1486.15 100.334  28
   0  -3  -8 1024.92 99.9964  29
   0   3  -8 1572.37 100.218  29
   0  -3  -8 1195.08 99.9790  27
   0   3   8 1493.21 100.306  26
   0   3  -8 1351.08 100.105  25
   0  -3   8 1336.97 100.129  25
   0   3  -8 1622.30 100.247  26
   0   3  -8 1316.11 100.210  24
   0   3  -8 1312.28 100.067  10
   0   3  -8 1553.70 100.230   8
   0  -3   8 1486.34 100.301   8
   0   3  -8 1471.83 100.186   9
   0   3   8 1314.84 100.020  22
   0  -3  -8 1367.43 100.235  20
   0  -3  -8 1269.11 99.9753  22
   0   3   8 1422.90 100.193  19
   0  -3   8 1345.78 100.284  19
   0  -3  -8 1365.15 99.9548  15
   0   3  -8 1467.30 100.151  18
   0  -3   8 1447.14 100.228  18
   0  -3   8 1351.68 100.166  15
   0  -3  -8 1290.11 100.234  16
   0  -3   8 1455.12 100.178  13
   0   3  -8 1534.28 100.278  13
   0  -3  -8 1332.68 99.9833  12
   0  -3  -8 1324.38 99.8069  13
   0   3   8 1218.43 99.7839  13
   0   3  -9 477.288 36.7761   5
   0  -3   9 539.533 36.9140   5
   0   3  -9 541.159 36.7078   1
   0  -3   9 490.614 36.6611   2
   0   3   9 479.407 36.6687   3
   0   3  -9 521.784 36.6785   3
   0   3   9 490.111 36.6752   1
   0  -3  -9 454.594 36.6386   2
   0  -3  -9 578.906 37.0900  29
   0   3   9 518.272 37.1657  29
   0   3  -9 440.380 36.6843  27
   0  -3   9 548.164 37.2132  30
   0   3  -9 427.370 36.9666  29
   0   3   9 648.874 37.1234  28
   0  -3   9 590.802 37.3339  28
   0   3   9 543.884 37.2505  26
   0  -3  -9 468.469 36.8641  27
   0   3  -9 407.433 36.9698  26
   0   3  -9 619.717 37.2763  24
   0  -3   9 538.268 37.0741  25
   0   3  -9 524.156 37.0276  25
   0   3  -9 556.030 37.1334   8
   0   3  -9 492.691 36.9585  10
   0  -3   9 530.303 37.2263   8
   0   3  -9 543.848 37.1012   9
   0   3   9 473.880 37.0702  19
   0   3  -9 482.458 37.0206  22
   0  -3   9 473.859 37.1966  19
   0  -3  -9 472.338 37.1156  20
   0   3   9 494.759 36.9263  22
   0  -3  -9 507.202 36.8970  22
   0  -3   9 461.203 37.0255  15
   0  -3  -9 475.886 36.8246  15
   0  -3   9 498.350 37.1107  18
   0   3  -9 401.560 36.9251  18
   0  -3  -9 476.009 37.1701  16
   0  -3  -9 504.148 36.7094  13
   0  -3   9 550.096 37.0802  13
   0  -3  -9 464.296 36.8620  12
   0   3  -9 546.948 37.1944  13
   0   3 -10 4.37569 1.14114   5
   0  -3  10 8.03871 1.35424   5
   0  -3 -10 4.37736 0.76549   2
   0  -3  10 3.80213 0.77497   2
   0   3  10 3.47557 0.76419   4
   0   3 -10 4.83079 0.84531   1
   0   3  10 4.41437 0.78495   1
   0   3 -10 3.68547 0.96836  27
   0  -3  10 1.10235 1.58464  28
   0   3  10 3.36945 1.53509  28
   0   3  10 5.35198 1.64060  29
   0  -3  10 3.94177 1.70242  30
   0   3 -10 1.87881 1.64717  29
   0  -3 -10 4.57309 1.79130  29
   0   3 -10 1.33877 1.88948  24
   0  -3  10 7.63096 2.33238  24
   0   3 -10 4.93670 1.87834  26
   0   3  10 3.61351 1.79812  26
   0  -3  10 4.42619 1.47636  25
   0   3 -10 6.70855 1.68956  25
   0  -3 -10 3.36964 1.35062  27
   0   3 -10 5.67989 1.47169  10
   0   3 -10 3.47672 1.71401   9
   0  -3  10 1.53000 1.61487   8
   0   3  10 6.01186 2.11696   8
   0   3 -10 6.77272 1.83727   8
   0  -3 -10 7.16474 1.63804  20
   0   3  10 4.14133 1.64419  19
   0  -3 -10 6.18278 1.47319  22
   0   3 -10 5.60464 1.83972  22
   0   3  10 7.82387 1.79909  20
   0  -3  10 3.22597 1.72160  19
   0   3 -10 5.79052 1.78821  18
   0  -3  10 4.18359 1.42410  15
   0  -3  10 1.77150 1.78809  18
   0   3  10 3.71807 1.77870  18
   0  -3 -10 3.98673 1.78740  16
   0  -3 -10 4.04665 1.27810  15
   0   3 -10 4.73968 1.82497  13
   0  -3 -10 3.87111 1.13338  13
   0  -3 -10 4.33459 1.35852  12
   0   3 -11 288.478 19.9091   4
   0  -3  11 295.245 20.2523   5
   0  -3 -11 245.247 19.8504   2
   0   3 -11 262.269 19.8731   4
   0   3 -11 281.265 19.8884   1
   0  -3  11 272.989 19.8712   2
   0   3  11 249.216 19.8484   1
   0  -3  11 244.393 20.5988  28
   0   3 -11 258.244 19.9793  27
   0  -3  11 259.178 20.6054  30
   0   3  11 303.808 20.5151  28
   0  -3 -11 290.218 20.4818  29
   0   3  11 247.202 20.5611  29
   0  -3 -11 256.877 20.1538  27
   0  -3  11 324.247 21.0910  24
   0   3 -11 345.575 20.6569  26
   0   3 -11 331.945 20.7141  24
   0   3 -11 217.089 20.3102  25
   0   3  11 252.270 20.5988  26
   0  -3  11 314.316 20.5489  25
   0  -3  11 295.603 20.7302   8
   0   3  11 285.105 20.8195   8
   0   3 -11 303.775 20.6042   9
   0   3 -11 274.932 20.3904  10
   0  -3 -11 280.600 20.2993  22
   0   3  11 279.872 20.5998  19
   0  -3  11 295.791 20.7779  19
   0  -3 -11 257.957 20.5872  20
   0   3 -11 277.544 20.7059  20
   0   3 -11 315.054 20.5301  22
   0   3  11 257.367 20.6091  18
   0  -3 -11 242.389 20.5935  16
   0   3 -11 241.550 20.3854  18
   0  -3 -11 261.335 20.2172  15
   0  -3  11 258.634 20.5409  18
   0  -3  11 262.063 20.4543  15
   0  -3 -11 282.623 20.1072  13
   0  -3 -11 271.386 20.2918  12
   0   3 -11 318.827 20.6997  13
   0  -3  12 55.4698 4.67852   5
   0  -3  12 60.6746 5.30260  30
   0  -3  12 65.8621 5.48632  28
   0   3 -12 47.9189 4.31879  27
   0   3  12 44.7099 5.13171  29
   0   3  12 72.9073 5.18887  28
   0  -3  12 40.5759 5.08451  29
   0   3  12 57.5453 5.33517  26
   0  -3  12 55.0786 4.95094  25
   0  -3 -12 59.8843 4.62863  27
   0  -3 -12 62.3105 4.93464  25
   0   3 -12 82.2157 5.34785  26
   0   3 -12 54.0475 4.94574  25
   0  -3  12 59.0091 5.55119  24
   0   3  12 49.6678 5.27681   8
   0   3 -12 48.4192 4.86242  10
   0  -3  12 60.0110 5.30345   8
   0  -3 -12 50.9330 5.19561  20
   0   3  12 50.8782 5.11077  19
   0   3 -12 51.6327 5.20861  20
   0  -3 -12 60.2270 4.85655  22
   0  -3  12 58.9247 5.38527  19
   0  -3 -12 48.9357 5.22751  16
   0  -3 -12 54.9569 4.70666  15
   0   3 -12 54.6281 5.12182  18
   0   3  12 61.6483 5.36080  18
   0  -3  12 57.6702 5.28636  18
   0  -3  12 48.0742 4.91067  15
   0   3 -12 62.4113 5.36757  13
   0  -3 -12 56.4694 4.59226  13
   0  -3 -12 58.0549 4.83857  12
   0  -3  13 27.9955 2.89715   5
   0   3  13 34.4468 3.14095   5
   0   3  13 35.2286 3.65466  29
   0  -3  13 24.0101 3.43178  30
   0   3  13 35.2409 3.47176  28
   0  -3  13 28.5799 3.58964  28
   0   3 -13 27.5946 2.48121  27
   0  -3  13 32.5444 3.78271  29
   0  -3  13 23.8900 3.83455  24
   0   3 -13 29.8787 3.40143  25
   0  -3 -13 30.0969 2.84532  27
   0  -3 -13 25.9802 3.13545  25
   0   3  13 23.9998 3.57758  26
   0   3  13 28.1215 3.77597   8
   0  -3  13 31.8535 3.66342   8
   0   3  13 29.1602 3.55000  19
   0  -3  13 35.3045 3.79849  19
   0   3 -13 29.0574 3.73203  20
   0  -3 -13 24.6140 3.16970  22
   0  -3 -13 33.3958 3.64568  20
   0  -3 -13 23.0153 3.56501  16
   0  -3  13 33.3856 3.40355  15
   0   3  13 30.1312 3.81860  18
   0  -3  13 34.5298 3.73486  18
   0  -3 -13 29.4990 3.04443  15
   0   3 -13 34.3357 3.79361  13
   0  -3 -13 27.5682 3.20373  12
   0  -3 -13 33.1626 2.88552  13
   0   3  14 159.624 12.1170   5
   0  -3  14 168.268 11.9928   5
   0   3  14 157.526 12.7536  30
   0  -3  14 132.522 12.5295  29
   0   3 -14 140.721 11.6039  27
   0   3  14 184.563 12.5857  28
   0  -3  14 131.877 12.5080  28
   0  -3  14 151.944 12.6121  30
   0   3  14 161.544 12.6713  29
   0   3  14 173.591 12.7474  26
   0  -3 -14 166.452 11.8560  27
   0  -3  14 152.177 12.8463  24
   0  -3  14 177.754 12.7848   8
   0   3  14 153.164 12.5894  19
   0  -3  14 163.146 12.8551  19
   0  -3 -14 150.654 12.1635  22
   0  -3 -14 139.239 12.5093  20
   0   3 -14 159.134 12.7313  20
   0  -3 -14 151.932 12.6847  16
   0  -3  14 165.085 12.4289  15
   0   3  14 149.093 12.6857  18
   0  -3 -14 149.389 12.0522  15
   0  -3  14 161.708 12.5826  18
   0  -3 -14 162.355 11.9281  13
   0   3 -14 196.456 12.8234  13
   0   3  15 1362.85 100.723   5
   0  -3  15 1392.99 100.597   5
   0   3  15 1339.93 101.365  30
   0   3  15 1520.96 101.410  29
   0   3  15 1747.02 101.328  28
   0  -3  15 1327.30 101.253  30
   0  -3  15 1590.35 101.538  29
   0  -3  15 1779.89 101.653  28
   0  -3 -15 1328.02 100.420  27
   0   3 -15 1541.29 100.289  27
   0   3  15 1288.78 101.219  26
   0  -3  15 1442.65 101.573  24
   0   3 -15 1180.70 100.217  27
   0  -3  15 1398.21 101.379   8
   0  -3  15 1621.92 101.658  19
   0  -3 -15 1265.02 101.182  20
   0   3  15 1145.59 101.108  19
   0   3 -15 1339.18 101.290  20
   0  -3  15 1402.75 101.060  15
   0  -3 -15 1376.17 100.714  15
   0  -3  15 1355.47 101.190  18
   0   3  15 1264.37 101.232  18
   0  -3 -15 1204.29 101.189  16
   0  -3 -15 1443.63 100.563  13
   0   3 -15 1587.67 101.381  13
   0   3  16 22.5775 2.82338   5
   0  -3  16 22.7759 2.64397   5
   0  -3  16 24.3689 3.92739  29
   0   3  16 30.9543 3.55037  28
   0   3  16 25.1032 3.91451  29
   0  -3  16 23.8018 3.90781  28
   0   3  16 23.7606 3.81347  30
   0  -3  16 21.9397 3.65431  30
   0  -3 -16 22.3232 2.38565  27
   0  -3  16 33.4476 4.49707  24
   0   3  16 34.9661 4.16338  26
   0  -3  16 24.3854 3.74509   8
   0   3 -16 20.2109 3.84546  20
   0  -3  16 28.5682 3.90351  19
   0  -3 -16 22.8920 3.68361  20
   0   3  16 30.5540 3.88598  19
   0  -3 -16 22.2418 3.83466  16
   0  -3  16 19.1735 3.75371  18
   0   3  16 25.3046 3.95015  18
   0  -3  16 22.7938 3.23685  15
   0  -3 -16 27.0963 2.71716  13
   0   3 -16 40.3002 4.71721  13
   0  -3  17 80.9039 6.14678   5
   0   3  17 74.5732 6.30856   5
   0   3  17 56.6336 6.72632  28
   0  -3  17 85.9249 7.36059  30
   0  -3  17 89.7204 7.51256  29
   0   3  17 57.2618 7.04194  30
   0  -3 -17 71.9983 5.83176  27
   0  -3  17 67.0827 7.20703  28
   0   3  17 83.9301 7.41770  29
   0  -3  17 80.4949 7.64173  24
   0   3  17 75.9039 7.23016  26
   0   3  17 65.1602 7.51364  24
   0  -3  17 85.0603 7.43810   8
   0  -3  17 79.5475 7.40896  19
   0   3  17 75.4190 7.19631  19
   0  -3 -17 68.4553 7.07663  20
   0   3 -17 78.4520 7.38180  20
   0  -3  17 83.9884 6.89767  15
   0  -3  17 82.2790 7.23744  18
   0   3  17 77.5061 7.36460  18
   0  -3 -17 74.1679 7.21425  16
   0   3 -17 73.4764 7.40462  13
   0  -3 -17 75.5325 6.13397  13
   0   3  18 25.6052 2.93309   5
   0  -3  18 30.5209 4.28208  30
   0  -3  18 24.9948 4.15290  28
   0   3  18 16.4152 3.57350  28
   0   3  18 31.0508 4.43601  29
   0  -3  18 30.0365 4.42066  29
   0   3  18 29.2363 4.35691  30
   0   3  18 11.1666 4.33508  24
   0   3  18 11.9857 3.82056  26
   0  -3  18 38.2503 4.40439   8
   0   3 -18 27.1141 4.22928  20
   0   3  18 26.8219 4.02621  19
   0  -3 -18 24.5753 4.20863  20
   0  -3  18 32.1656 4.49686  19
   0  -3 -18 21.6595 4.11710  16
   0   3  18 27.9012 4.32444  18
   0  -3  18 30.6581 4.31608  18
   0  -3 -18 24.2036 2.75692  13
   0  -3  18 34.6876 3.62030  15
   0   3 -18 29.4854 4.47563  13
   0   3  19 1.50965 1.76076   5
   0   3  19 3.96659 3.09499  29
   0   3  19 5.03764 3.15211  30
   0   3  19 0.69902 2.60826  28
   0  -3  19 0.42223 3.17530  30
   0  -3  19 0.91321 3.38870  29
   0  -3  19 5.19200 3.22566  28
   0   3  19 8.92732 3.53371  26
   0   3  19 10.8393 4.04121  24
   0  -3  19 2.20731 3.24793   8
   0  -3  19 5.98461 3.46628  19
   0  -3 -19 5.30566 2.99023  20
   0   3 -19 2.17273 3.19723  20
   0   3  19-0.44294 3.12562  19
   0   3  19 1.71301 3.40698  18
   0  -3  19 0.39132 3.21899  18
   0  -3 -19 3.10339 3.17347  16
   0  -3 -19 2.46175 1.70666  13
   0   3 -19-4.15459 3.85137  13
   0  -3  19 4.03943 2.49435  15
   0   3  20 491.465 37.1237   5
   0  -3  20 628.695 38.7682  29
   0   3  20 531.387 38.4781  30
   0   3  20 408.326 37.6951  28
   0  -3  20 663.969 38.7306  28
   0  -3  20 458.064 38.1176  30
   0   3  20 671.550 38.8583  29
   0   3  20 387.944 37.9481  26
   0   3  20 433.279 38.3475  24
   0  -3  20 535.386 38.3849   8
   0  -3 -20 487.700 38.1242  20
   0   3 -20 472.272 38.2076  20
   0   3  20 526.984 38.3675  19
   0  -3  20 481.551 38.4333  19
   0  -3 -20 523.095 38.3344  16
   0   3  20 481.021 38.2894  18
   0   3 -20 435.320 37.9952  13
   0  -3  20 541.382 37.8279  15
   0   3  21 110.128 8.65136   5
   0  -3  21 123.240 10.1817  30
   0   3  21 102.267 9.55579  28
   0  -3  21 86.8634 9.84850  28
   0   3  21 141.286 10.6450  29
   0   3  21 111.085 10.1736  30
   0  -3  21 113.647 10.3337  29
   0   3  21 77.8652 9.62903  26
   0   3  21 76.1990 10.1672  24
   0  -3  21 126.910 10.3017   8
   0  -3 -21 113.402 10.0771  20
   0  -3  21 114.314 10.7077  19
   0   3  21 110.188 10.0721  19
   0   3 -21 96.6839 9.85062  20
   0  -3 -21 139.512 10.5695  16
   0   3 -21 119.114 10.1730  16
   0   3  21 113.843 10.2468  18
   0   3 -21 75.6093 9.80984  13
   0  -3  21 139.577 9.73271  15
   0  -3  22 73.2973 6.74969  30
   0  -3  22 60.6408 6.81017  29
   0   3  22 41.5522 5.81225  28
   0  -3  22 61.6235 6.67627  28
   0   3  22 63.3980 6.83025  29
   0   3  22 63.6025 6.66494  30
   0   3  22 45.1153 6.90598  24
   0   3  22 43.0268 6.38333  26
   0  -3  22 43.7722 6.25462   8
   0   3  22 60.3426 6.88064   8
   0   3  22 59.9389 6.73848  19
   0  -3  22 51.6601 6.69815  19
   0   3 -22 50.5190 6.48004  20
   0  -3 -22 61.2667 6.69824  20
   0   3  22 59.9463 6.73371  18
   0   3 -22 51.0146 6.59321  16
   0  -3 -22 43.3162 6.26636  16
   0   3 -22 43.2161 6.22682  13
   0   3  23 186.184 14.3256  29
   0  -3  23 156.868 13.8670  30
   0  -3  23 177.094 14.2402  29
   0   3  23 189.175 14.3706  30
   0   3  23 171.444 13.5470  28
   0  -3  23 134.236 13.7179  28
   0   3  23 138.707 13.4381  26
   0   3  23 105.796 13.8840  24
   0  -3  23 166.107 13.9502   8
   0   3  23 174.917 14.4356   8
   0  -3 -23 167.028 13.7936  20
   0   3 -23 181.533 14.1252  20
   0  -3  23 163.109 14.3244  19
   0   3  23 162.778 13.9891  19
   0   3  23 144.270 13.9029  18
   0  -3 -23 176.181 14.1434  16
   0   3 -23 161.677 14.0570  16
   0   3 -23 135.472 13.3226  13
   0   3  24 3.85404 3.82524  26
   0   3  24 2.71897 4.85567  24
   0  -3  24 2.84502 3.85625   8
   0   3  24 6.48455 4.31759   8
   0  -3 -24 2.07116 3.88103  20
   0  -3  24 12.9917 4.83522  19
   0   3 -24 9.31151 4.22382  20
   0   3  24 14.9956 4.31698  19
   0  -3 -24 3.38338 4.18545  16
   0   3 -24-1.73581 4.25557  16
   0   3  24 5.32529 4.20653  18
   0  -3  24 5.95095 4.52865  29
   0   3  24 13.3468 4.56171  29
   0   3  24 6.48621 4.05660  30
   0   3  24 5.74184 3.63030  28
   0  -3  24 9.20712 4.03952  28
   0  -3  24 11.3361 4.02639  30
   0   3  25 50.9927 8.21408  24
   0   3  25 73.4097 8.29695   8
   0  -3  25 74.2555 7.95942   8
   0  -3  25 77.5798 8.51428  19
   0   3 -25 67.7363 7.74649  20
   0  -3 -25 61.6078 7.68067  20
   0   3  25 72.5133 8.09525  19
   0  -3 -25 70.9982 7.77394  16
   0   3  25 67.1391 7.84805  18
   0   3 -25 80.5784 8.22970  16
   0   3  25 83.3968 7.49141  28
   0  -3  25 52.5689 7.64554  28
   0  -3  25 50.9060 7.43703  30
   0   3  25 80.4705 8.17365  29
   0   3  25 70.4577 8.06398  30
   0  -3  25 56.6305 7.83946  29
   0   3  26 42.4985 7.15950  24
   0  -3  26 45.7085 6.48427   8
   0   3  26 48.7542 6.86604   8
   0   3 -26 49.2905 6.42721  20
   0  -3 -26 42.5345 6.01863  20
   0  -3  26 41.1228 6.73255  19
   0   3  26 26.5916 5.89488  19
   0   3 -26 39.1820 5.57436  21
   0   3 -26 32.8350 6.49903  16
   0   3  26 35.0053 6.15527  18
   0  -3 -26 45.1034 6.49700  16
   0  -3  26 41.1775 6.62440  29
   0   3  26 47.9203 5.78885  28
   0  -3  26 38.7072 6.06015  30
   0   3  26 44.0983 6.55141  29
   0  -3  26 33.8884 6.07271  28
   0   3  26 29.7491 6.34343  30
   0   3  27 20.3921 6.13530  24
   0   3  27 25.1340 5.67705   8
   0  -3  27 28.7927 5.39447   8
   0  -3  27 20.7160 5.75674  19
   0  -3 -27 20.3470 5.16712  20
   0   3 -27 19.6676 5.20353  20
   0   3 -27 15.0172 4.63290  21
   0   3  27 22.2313 5.37941  19
   0   3  27 16.8657 5.38737  18
   0  -3 -27 18.4261 5.21380  16
   0   3 -27 20.9076 5.76598  16
   0   3  27 12.8002 4.39974  28
   0   3  27 22.1019 5.57062  30
   0   3  27 13.8625 5.17573  29
   0  -3  27 22.9038 5.30791  28
   0  -3  27 12.7251 5.49808  29
   0  -3  27 15.9941 5.09192  30
   0   3  28 4.63459 5.59962  24
   0   3  28 4.39334 5.26242   8
   0  -3  28 16.0056 4.98007   8
   0   3 -28 4.92804 4.41907  21
   0  -3  28 18.9493 5.86050  19
   0  -3 -28 12.0960 4.87967  20
   0   3  28 9.69326 4.94539  19
   0   3 -28 6.04619 4.96174  20
   0   3  28 6.76443 4.58073  18
   0   3 -28 7.77409 5.36866  16
   0  -3 -28 8.78708 5.07404  16
   0  -3  28 6.56397 4.68306  28
   0   3  28 3.84295 4.88197  29
   0  -3  28 7.52917 5.36208  29
   0   3  28 3.97272 5.04461  30
   0  -3  28 6.03989 4.62669  30
   0   3  29 14.0283 5.18743  18
   0  -3  29 18.9122 5.48748  30
   0  -4   0 8.92766 1.39519   3
   0   4   0 14.7656 1.54701   3
   0  -4   0 10.9519 1.43540   2
   0   4   0 9.44645 1.54092   1
   0   4   0 9.26910 1.02267  14
   0   4   0 11.3217 1.19398  11
   0  -4   0 8.27316 1.51913  27
   0  -4   0 13.4779 1.10365  23
   0   4   0 12.8475 1.59743  27
   0  -4   0 8.45779 1.47699  21
   0   4   0 11.4657 1.55379  21
   0   4   0 10.1401 1.17955  17
   0   4   0 11.1606 1.37120  16
   0  -4   0 9.83562 1.34651  16
   0   4   0 8.77671 1.33941   7
   0  -4   0 9.91687 1.42455   7
   0   4   0 8.83851 1.34425   6
   0  -4   0 7.52125 1.38156   6
   0   4  -1 7055.19 513.974   3
   0  -4  -1 6731.24 513.935   3
   0   4   1 6699.64 513.949   3
   0   4   1 6499.76 513.958   1
   0  -4   1 6891.00 513.935   3
   0  -4   1 7079.34 513.966   2
   0   4  -1 6812.45 513.984   1
   0  -4  -1 6859.81 513.957   2
   0   4  -1 7061.45 513.805  14
   0  -4  -1 7149.95 513.966  27
   0   4   1 6920.39 514.012  27
   0   4  -1 7076.98 514.003  27
   0  -4   1 7158.74 513.818  23
   0   4  -1 7162.48 513.823  23
   0   4  -1 6988.11 513.840  11
   0   4   1 7311.84 513.984   7
   0  -4   1 6776.69 513.864   9
   0  -4  -1 7009.70 513.943   7
   0   4   1 7288.51 513.926  20
   0   4  -1 6932.65 513.813  19
   0   4  -1 7102.45 513.965  21
   0   4   1 6529.47 513.987  21
   0  -4  -1 7110.07 513.980  21
   0   4   1 7019.10 513.922  16
   0   4  -1 6936.19 513.923  16
   0  -4  -1 6837.62 513.943  16
   0   4  -1 7132.03 513.842  17
   0  -4   1 6996.81 513.933   7
   0  -4   1 7049.81 513.933   6
   0   4   1 7286.52 513.984   6
   0  -4  -1 6701.67 513.932   6
   0   4  -1 7045.59 513.953   6
   0   4  -1 7405.71 513.967   7
   0  -4   2 0.46259 1.02693   6
   0  -4  -2 0.08576 1.26157   6
   0   4  -2 1.35708 1.05675   7
   0   4  -2 0.08438 1.00293   6
   0   4   2 2.28103 1.30988   6
   0  -4   2 1.39688 1.07358   7
   0   4  -2 0.48748 0.96735   3
   0  -4  -2-0.07474 1.00899   3
   0   4  -2-0.17265 1.05191   1
   0  -4  -2 0.72653 1.03199   2
   0  -4  -2-0.15022 0.72259  29
   0  -4  -2 0.08597 1.43104  27
   0   4  -2 1.37802 1.09708  27
   0   4  -2 0.54948 0.79428  23
   0   4  -2 0.99155 0.72740  11
   0   4   2 1.38499 1.29757   7
   0  -4   2-0.11477 0.75115   9
   0  -4  -2-0.08576 1.26439   7
   0   4  -2-0.33126 0.97252  21
   0  -4  -2 1.36315 1.39664  21
   0   4  -2 0.42572 0.75310  19
   0  -4   2 0.82855 0.80830  23
   0  -4  -2 0.47750 0.98852  20
   0   4   2 0.44870 1.07668  16
   0   4  -2 1.37961 0.73416  17
   0  -4  -2-0.98114 1.12817  16
   0   4  -2 0.56807 1.08811  13
   0   4  -2-0.04425 0.64582  14
   0  -4   2 1.14346 1.27644  13
   0  -4  -3 1533.48 114.754   6
   0   4  -3 1549.81 114.714   7
   0   4  -3 1588.81 114.719   6
   0   4   3 1604.33 114.827   6
   0   4  -3 1588.71 114.724   5
   0   4  -3 1663.66 114.697   3
   0   4  -3 1647.27 114.718   1
   0  -4  -3 1466.55 114.658   2
   0  -4  -3 1447.41 114.632   3
   0   4  -3 1445.18 114.601  29
   0   4  -3 1773.54 114.707  27
   0   4   3 1668.70 114.593  29
   0  -4  -3 1455.52 114.561  29
   0  -4  -3 1593.06 114.717  27
   0  -4   3 1736.53 114.780  25
   0   4  -3 1471.03 114.603  23
   0   4  -3 1523.25 114.625   8
   0   4   3 1579.40 114.816   7
   0  -4   3 1532.35 114.617   9
   0   4  -3 1600.94 114.599  11
   0  -4  -3 1512.09 114.746   7
   0   4  -3 1567.95 114.620   9
   0  -4   3 1576.05 114.698  10
   0  -4  -3 1527.96 114.700  20
   0   4  -3 1548.48 114.637  19
   0  -4  -3 1349.88 114.730  21
   0   4  -3 1506.95 114.695  21
   0   4   3 1538.36 114.697  16
   0   4  -3 1564.20 114.595  17
   0  -4  -3 1650.68 114.733  16
   0   4  -3 1554.11 114.589  14
   0  -4   3 1745.61 114.778  13
   0   4   3 1524.20 114.493  12
   0   4  -3 1681.61 114.797  13
   0   4  -4 264.947 18.6299   5
   0  -4  -4 237.619 18.6860   6
   0   4   4 246.239 18.7919   6
   0   4   4 223.494 18.5591   1
   0  -4  -4 230.300 18.5178   3
   0  -4   4 273.715 18.5742   3
   0  -4  -4 229.732 18.5414   2
   0   4  -4 263.460 18.6194   1
   0   4  -4 273.505 18.5968   3
   0   4  -4 225.962 18.5678  30
   0   4   4 265.438 18.5614  29
   0  -4  -4 240.411 18.5109  29
   0   4  -4 279.173 18.5866  27
   0   4  -4 289.296 18.6003  29
   0  -4   4 262.405 18.5581  27
   0   4   4 217.992 18.3777  28
   0   4  -4 250.523 18.5746  23
   0  -4   4 229.761 18.6440  25
   0  -4  -4 239.584 18.6207  27
   0   4  -4 248.580 18.5849  10
   0  -4  -4 250.593 18.7081   7
   0   4   4 241.927 18.7793   7
   0   4  -4 243.437 18.5431   9
   0  -4   4 248.894 18.5951  10
   0   4  -4 251.743 18.5234  11
   0  -4   4 267.197 18.5787   9
   0   4  -4 240.306 18.5649   8
   0   4  -4 290.651 18.6404  19
   0   4   4 285.354 18.5421  22
   0  -4  -4 232.935 18.6274  20
   0   4  -4 261.570 18.6421  21
   0  -4   4 257.934 18.6791  15
   0  -4  -4 248.099 18.6865  16
   0   4   4 242.484 18.6453  16
   0   4  -4 244.718 18.5123  17
   0  -4   4 290.357 18.7436  13
   0   4  -4 269.881 18.5479  14
   0   4  -4 277.738 18.7672  13
   0  -4  -4 224.633 18.3967  12
   0   4   4 232.310 18.3982  12
   0   4  -5 227.268 16.7559   5
   0  -4  -5 216.454 16.8956   6
   0  -4  -5 200.750 16.6703   2
   0   4  -5 240.807 16.7553   1
   0   4   5 206.024 16.7030   1
   0  -4   5 244.096 16.7240   2
   0   4   5 207.844 16.6858   3
   0  -4  -5 201.901 16.6567   3
   0  -4   5 235.258 16.7039   3
   0   4  -5 247.873 16.7383   3
   0  -4  -5 192.242 16.6770  29
   0   4   5 222.018 16.5970  28
   0   4  -5 259.384 16.8062  29
   0  -4   5 229.135 16.7070  27
   0   4   5 240.773 16.7818  29
   0   4  -5 226.419 16.6970  27
   0   4  -5 241.925 16.8030  30
   0   4  -5 248.988 16.8223  23
   0   4   5 197.890 16.8861  27
   0  -4  -5 221.903 16.7985  27
   0  -4   5 227.632 16.8563  25
   0   4  -5 244.778 16.8956  24
   0   4  -5 221.842 16.7633   8
   0  -4  -5 221.932 16.9046   7
   0   4  -5 223.342 16.7070  11
   0   4  -5 231.597 16.7783  10
   0   4  -5 228.756 16.7516   9
   0  -4   5 221.445 16.7689  10
   0   4  -5 215.040 16.8036  21
   0  -4  -5 221.390 16.8620  20
   0   4   5 220.953 16.6742  22
   0  -4   5 203.326 16.8154  15
   0   4  -5 225.588 16.7108  17
   0   4   5 220.582 16.8464  16
   0   4  -5 239.378 16.8378  18
   0  -4  -5 238.987 16.8997  16
   0  -4  -5 211.105 16.5814  12
   0   4   5 212.935 16.5896  12
   0   4  -5 217.954 16.7190  14
   0   4  -5 245.609 16.9654  13
   0   4  -6 197.758 13.7820   5
   0  -4  -6 179.941 13.9878   6
   0  -4   6 227.581 13.9070   5
   0  -4  -6 171.415 13.6771   2
   0  -4   6 196.161 13.7172   2
   0  -4  -6 166.802 13.6586   3
   0   4  -6 197.807 13.7307   3
   0   4  -6 204.156 13.7714   1
   0  -4   6 193.649 13.6954   3
   0   4   6 164.905 13.6965   1
   0   4   6 167.410 13.6842   3
   0  -4   6 199.266 13.9249  30
   0  -4   6 169.491 13.9212  28
   0   4  -6 207.757 13.7280  27
   0  -4  -6 175.618 13.7937  29
   0   4  -6 199.413 13.8693  30
   0   4   6 134.790 13.6040  28
   0   4  -6 180.200 13.8196  29
   0   4   6 155.718 13.7825  29
   0  -4  -6 178.422 13.8202  27
   0   4  -6 190.149 13.8681  25
   0   4  -6 204.618 13.9159  23
   0  -4   6 143.416 13.7923  25
   0   4  -6 195.503 13.9980  24
   0   4   6 210.635 14.0228  27
   0   4  -6 209.640 13.9733  26
   0  -4   6 200.000 13.8467  10
   0  -4  -6 168.098 13.9585   7
   0   4  -6 192.095 13.8459   8
   0   4  -6 196.512 13.8351   9
   0  -4   6 208.992 13.9627   8
   0   4  -6 176.216 13.8055  10
   0  -4  -6 175.821 13.9029  20
   0   4  -6 184.168 13.8749  21
   0   4   6 173.294 13.6989  22
   0   4   6 176.495 13.9345  16
   0  -4   6 198.047 13.9729  15
   0  -4  -6 182.870 13.9589  16
   0   4  -6 174.443 13.8442  18
   0   4  -6 201.706 14.0288  13
   0  -4  -6 167.706 13.6267  12
   0  -4   7 614.906 38.2951   5
   0   4  -7 527.532 38.1608   5
   0  -4  -7 501.868 38.4164   6
   0   4   7 458.303 38.0839   1
   0  -4  -7 463.558 38.0649   2
   0   4   7 481.783 38.0833   3
   0   4  -7 571.204 38.1197   3
   0   4  -7 549.827 38.1475   1
   0  -4   7 530.747 38.0833   3
   0  -4  -7 461.673 38.0448   3
   0  -4   7 538.867 38.1055   2
   0  -4   7 480.408 38.3790  28
   0  -4  -7 546.902 38.2602  29
   0  -4   7 537.919 38.3525  30
   0   4  -7 480.716 38.2475  29
   0   4  -7 591.256 38.3261  30
   0   4   7 463.943 38.2484  29
   0   4  -7 516.483 38.0930  27
   0   4   7 543.166 38.1582  28
   0   4  -7 511.150 38.3319  26
   0  -4  -7 497.165 38.2256  27
   0   4  -7 592.660 38.4884  24
   0   4   7 506.691 38.5256  24
   0  -4   7 464.808 38.2628  25
   0   4  -7 611.598 38.3994  23
   0   4  -7 532.142 38.2822  25
   0   4   7 562.294 38.3582  27
   0   4  -7 563.970 38.2980   9
   0  -4   7 518.485 38.2522  10
   0  -4   7 578.120 38.4199   8
   0  -4  -7 507.230 38.4198   7
   0   4  -7 545.576 38.2605  10
   0   4  -7 577.719 38.3360   8
   0   4   7 426.613 38.1913  19
   0   4  -7 529.517 38.3331  21
   0  -4  -7 492.403 38.3407  20
   0   4   7 495.236 38.1363  22
   0   4  -7 535.097 38.3056  18
   0  -4   7 536.530 38.3862  15
   0   4   7 464.245 38.3211  16
   0  -4  -7 506.828 38.4002  16
   0   4  -7 561.139 38.4589  13
   0  -4  -7 496.314 38.0781  12
   0  -4  -7 444.783 38.0738  15
   0  -4   8 89.8024 6.36778   5
   0  -4  -8 71.5795 6.61104   6
   0   4  -8 79.6772 6.22942   5
   0   4  -8 87.1481 6.15997   3
   0  -4  -8 69.7852 6.09017   2
   0   4   8 71.9138 6.11678   3
   0   4   8 71.8149 6.14228   1
   0  -4  -8 71.8409 6.09004   3
   0  -4   8 75.7648 6.11095   3
   0   4  -8 83.3834 6.19184   1
   0  -4   8 76.9179 6.13072   2
   0   4  -8 75.1920 6.12909  27
   0   4  -8 79.1207 6.43068  30
   0   4  -8 87.6168 6.53079  29
   0  -4   8 90.5171 6.68413  28
   0   4   8 57.4030 6.20673  28
   0   4   8 86.6057 6.54255  29
   0  -4   8 87.0270 6.59461  30
   0  -4  -8 90.1198 6.45585  29
   0   4  -8 83.9642 6.47643  25
   0  -4  -8 68.1789 6.34831  27
   0   4   8 98.5336 6.94755  24
   0   4  -8 94.4416 6.62232  26
   0   4   8 92.9320 6.75831  26
   0  -4   8 88.3237 6.51496  25
   0   4   8 90.3338 6.49784  27
   0   4  -8 115.080 6.82014  24
   0  -4   8 81.7213 6.41702  10
   0  -4  -8 66.6785 6.57939   7
   0   4  -8 81.6860 6.46270   8
   0   4  -8 68.8469 6.32498  10
   0  -4   8 74.8383 6.51528   8
   0   4  -8 80.9322 6.43571   9
   0  -4  -8 68.0073 6.51391  20
   0   4   8 76.4326 6.24363  22
   0  -4  -8 92.0336 6.34738  22
   0   4  -8 94.4070 6.60414  23
   0   4   8 86.1053 6.47389  19
   0  -4  -8 68.9440 6.15424  15
   0   4  -8 80.4700 6.45637  18
   0  -4   8 68.2783 6.42801  15
   0  -4  -8 72.4040 6.54589  16
   0  -4  -8 75.5715 6.19441  12
   0   4  -8 96.2879 6.72362  13
   0  -4   8 86.2564 6.61022  13
   0   4  -9 462.892 34.3336   5
   0  -4  -9 418.042 34.6463   6
   0  -4   9 543.256 34.5022   5
   0   4   9 451.151 34.2542   3
   0  -4   9 466.124 34.2591   2
   0  -4  -9 412.873 34.2107   2
   0   4   9 447.211 34.2659   1
   0  -4  -9 406.575 34.1947   3
   0   4  -9 497.539 34.2738   3
   0  -4   9 461.532 34.2340   3
   0   4  -9 483.787 34.3009   1
   0   4  -9 544.692 34.6459  29
   0  -4   9 546.150 34.8491  28
   0   4  -9 435.498 34.5105  30
   0  -4  -9 496.233 34.5469  29
   0   4  -9 450.918 34.2588  27
   0   4   9 439.243 34.5851  29
   0  -4   9 501.353 34.7118  30
   0   4   9 497.766 34.4818  28
   0   4   9 476.454 34.7342  26
   0  -4  -9 440.466 34.4174  27
   0   4  -9 475.082 34.5611  25
   0   4  -9 640.764 34.9025  24
   0   4   9 535.916 34.9644  24
   0  -4   9 431.153 34.5351  25
   0   4  -9 574.772 34.7311  26
   0   4  -9 481.695 34.5878   8
   0  -4  -9 436.137 34.6725   7
   0   4  -9 484.461 34.5664   9
   0  -4   9 463.069 34.5506  10
   0   4  -9 458.682 34.4969  10
   0  -4   9 493.396 34.7391   8
   0   4   9 489.200 34.6248  19
   0   4   9 460.161 34.4091  22
   0  -4  -9 434.801 34.6287  20
   0  -4  -9 431.270 34.3689  22
   0   4   9 454.878 34.5912  20
   0  -4  -9 454.461 34.6933  16
   0   4  -9 452.510 34.5551  18
   0  -4   9 462.554 34.6334  15
   0  -4  -9 386.642 34.2831  15
   0   4  -9 494.237 34.7548  13
   0  -4  -9 449.026 34.3478  12
   0  -4  10 0.12916 1.18240   5
   0   4 -10 0.10044 1.11102   5
   0  -4 -10-0.21709 1.98156   6
   0   4  10 0.07516 0.88993   3
   0  -4  10 1.06483 0.87729   2
   0   4 -10 0.42527 0.83491   3
   0   4  10-0.23078 0.94613   1
   0   4 -10 0.54580 0.91844   1
   0  -4 -10 0.73919 0.82522   2
   0   4  10 0.29830 1.36148  28
   0   4 -10 1.19012 1.52477  30
   0  -4 -10-0.16243 1.52906  29
   0   4  10-0.60944 1.66213  29
   0  -4  10-0.62864 1.51128  30
   0  -4  10 1.84909 1.75712  28
   0   4 -10-0.34501 1.55632  29
   0   4 -10 0.16448 1.54840  25
   0   4 -10 0.87535 0.96775  27
   0  -4  10 0.18079 1.35712  25
   0   4 -10-1.29637 1.78083  26
   0   4 -10-0.78204 1.89464  24
   0   4  10-1.54898 1.93026  26
   0  -4 -10 1.31300 1.35359  27
   0   4 -10 0.16896 1.58190   9
   0   4 -10-1.24691 1.53354  10
   0  -4 -10 1.72929 2.01257   7
   0  -4  10-0.44126 1.73227   8
   0   4 -10-0.53543 1.71175   8
   0   4  10-1.28488 1.91495  20
   0  -4 -10 1.24135 1.35121  22
   0   4 -10 0.86640 1.75502  22
   0  -4 -10-0.63172 1.60081  20
   0   4  10 1.79772 1.41698  22
   0   4  10 0.19240 1.49285  19
   0  -4  10-0.39871 1.51554  15
   0   4  10 3.50745 1.96742  18
   0  -4 -10 0.22775 1.50779  16
   0  -4 -10 0.11031 1.13811  15
   0   4 -10 0.67904 1.70723  18
   0   4 -10-1.72357 1.95513  13
   0  -4 -10 0.71804 1.22911  12
   0  -4  11 192.244 13.3389   5
   0   4 -11 172.470 13.1702   5
   0  -4  11 180.901 13.0296   2
   0   4 -11 197.335 13.0782   1
   0   4  11 182.627 13.0502   1
   0  -4 -11 169.715 12.9988   2
   0   4  11 182.754 13.0522   3
   0   4  11 208.838 13.5353  28
   0   4 -11 166.935 13.0558  27
   0  -4  11 148.782 13.6520  28
   0  -4 -11 210.969 13.6073  29
   0   4  11 170.684 13.6284  29
   0  -4  11 165.485 13.6481  30
   0  -4  11 171.176 13.5247  25
   0  -4 -11 175.446 13.2530  27
   0   4 -11 148.718 13.4775  26
   0   4 -11 162.313 13.6011  24
   0   4 -11 144.942 13.3851  25
   0   4  11 130.028 13.5390  26
   0   4 -11 166.267 13.4131  10
   0   4  11 190.775 13.9761   8
   0  -4  11 201.621 13.8416   8
   0   4 -11 191.531 13.5936   9
   0   4 -11 196.468 13.6190   8
   0   4  11 165.478 13.3566  22
   0  -4 -11 176.546 13.7079  20
   0   4  11 151.551 13.5110  19
   0  -4 -11 177.957 13.3148  22
   0   4  11 156.536 13.6711  18
   0  -4 -11 172.734 13.2376  15
   0   4 -11 170.208 13.5120  18
   0  -4  11 155.671 13.5129  15
   0  -4 -11 172.578 13.7211  16
   0  -4 -11 165.331 12.9641  13
   0  -4 -11 171.611 13.2913  12
   0   4 -11 191.977 13.7796  13
   0   4 -12 34.0861 3.12082   5
   0   4  12 34.2516 2.88848   4
   0  -4  12 35.2364 3.29527   5
   0   4 -12 37.5235 2.95149   4
   0   4  12 29.6917 2.80452   4
   0   4 -12 33.7562 2.83440   4
   0   4 -12 39.3585 2.90079   1
   0  -4 -12 35.0596 2.82844   2
   0  -4  12 37.2638 2.85582   2
   0   4  12 37.2875 2.84542   1
   0   4 -12 34.3651 2.98933  27
   0  -4  12 26.2998 3.67826  28
   0   4  12 30.2865 3.53722  28
   0  -4  12 40.1868 4.02005  30
   0   4  12 46.9846 4.01028  29
   0   4 -12 28.9176 3.75996  26
   0  -4  12 42.7001 3.70735  25
   0   4  12 29.0621 3.90726  26
   0   4 -12 35.8084 3.65575  25
   0  -4 -12 39.3705 3.31825  27
   0   4  12 31.0381 3.97030   8
   0   4 -12 34.3850 3.55921  10
   0  -4  12 35.4938 3.86808   8
   0  -4 -12 32.2063 3.83099  20
   0   4  12 40.0948 3.77377  19
   0  -4 -12 41.3073 3.47875  22
   0  -4 -12 38.1453 3.89056  16
   0   4  12 30.6982 3.92210  18
   0  -4  12 40.1912 3.75652  15
   0  -4 -12 32.8095 3.27361  15
   0   4 -12 41.2023 3.85279  18
   0  -4 -12 31.6752 3.31792  12
   0  -4 -12 31.2951 2.89167  13
   0   4 -12 41.8289 4.07305  13
   0  -4  13 18.2528 2.10028   5
   0   4 -13 15.7842 1.37346   4
   0   4 -13 16.1376 1.35117   4
   0   4 -13 14.3074 1.32666   1
   0  -4  13 15.3178 1.32590   2
   0   4  13 20.7773 2.60210  28
   0  -4  13 15.2574 2.75457  30
   0  -4  13 21.9173 3.12492  28
   0   4  13 13.0294 2.70556  29
   0   4 -13 16.6634 1.68041  27
   0   4  13 8.31105 2.66588  26
   0  -4  13 22.1735 2.58585  25
   0  -4 -13 11.7953 2.06802  27
   0  -4  13 20.9298 2.90108   8
   0   4  13 14.8830 2.92258   8
   0   4  13 9.34504 2.38977  19
   0   4 -13 11.3900 2.60669  20
   0  -4 -13 9.82953 2.68499  20
   0  -4 -13 11.0997 2.29300  22
   0  -4 -13 12.4973 2.07886  15
   0  -4  13 17.4920 2.58829  15
   0  -4 -13 15.6744 2.78247  16
   0   4  13 17.1599 3.15264  18
   0  -4 -13 16.7695 2.28700  12
   0   4 -13 22.4318 3.16283  13
   0  -4 -13 10.3262 1.61188  13
   0  -4  14 5.91257 1.68358   5
   0   4  14 5.36884 2.06307   5
   0   4  14 5.30759 2.36403  28
   0  -4  14 10.0585 2.85269  28
   0   4  14 5.44681 2.61595  29
   0  -4  14 5.71780 2.53413  30
   0   4 -14 6.74907 1.20223  27
   0   4  14 17.9373 3.09494  26
   0  -4 -14 6.25880 1.62795  27
   0   4  14 8.38872 2.74440   8
   0  -4  14 2.84246 2.58178   8
   0   4  14 5.57968 2.38105  19
   0  -4 -14 5.60237 2.73352  20
   0  -4 -14 8.83836 2.10155  22
   0  -4  14 5.23149 2.59439  19
   0   4 -14 5.17869 2.62453  20
   0  -4  14 9.01233 2.34463  15
   0   4  14 10.8409 2.79597  18
   0  -4 -14 5.79560 1.83453  15
   0  -4 -14 3.51580 2.52552  16
   0   4 -14 9.97103 2.98895  13
   0  -4 -14 6.48892 1.28330  13
   0  -4 -14 3.27585 2.03748  12
   0  -4  15 9.30412 1.89156   5
   0   4  15 10.0650 2.16802   5
   0   4  15 7.29269 2.49098  28
   0   4  15 10.8318 2.85037  29
   0  -4  15 16.5570 3.07953  30
   0  -4  15 10.1154 2.91738  28
   0  -4 -15 5.42836 1.71684  27
   0   4  15 20.6393 3.35775  26
   0   4 -15 12.4539 1.34852  27
   0   4  15 14.9336 3.02562   8
   0  -4  15 12.5850 3.06661   8
   0   4  15 8.95497 2.65597  19
   0  -4 -15 8.88376 2.82310  20
   0  -4  15 15.5288 3.18350  19
   0  -4 -15 9.46684 2.38268  22
   0   4 -15 15.2879 3.21093  20
   0  -4 -15 8.93085 2.09415  15
   0  -4  15 10.6000 2.62644  15
   0  -4 -15 14.7828 3.24108  16
   0   4  15 15.0462 3.29397  18
   0   4 -15 17.4457 3.47566  13
   0  -4 -15 7.51572 1.48488  13
   0   4  16 23.7733 2.78904   5
   0  -4  16 16.3677 3.33931  30
   0   4  16 20.9035 3.20852  28
   0  -4  16 20.1531 3.69812  28
   0   4  16 16.7367 3.45284  29
   0   4  16 17.7033 3.54387  30
   0   4  16 19.1285 3.72498  26
   0  -4 -16 19.3331 2.23021  27
   0  -4  16 21.8774 3.70593   8
   0  -4  16 25.8862 3.89882  19
   0   4 -16 28.2162 3.83227  20
   0   4  16 16.0223 3.26012  19
   0  -4 -16 22.7843 3.58534  20
   0   4  16 15.3755 3.65707  18
   0  -4 -16 26.1776 3.59779  16
   0  -4  16 25.4370 3.35887  15
   0   4 -16 33.1954 4.09230  13
   0  -4 -16 18.0208 2.09509  13
   0   4  17 100.567 7.74173   5
   0   4  17 94.9972 8.62432  30
   0  -4  17 116.834 8.79755  28
   0   4  17 94.0463 8.50670  29
   0   4  17 90.8161 8.11205  28
   0  -4  17 85.2013 8.30631  30
   0   4  17 60.8333 8.11274  26
   0  -4  17 97.2786 8.59950   8
   0   4 -17 89.7161 8.46981  20
   0  -4  17 83.5489 8.57702  19
   0  -4 -17 86.4260 8.42090  20
   0   4  17 99.2265 8.49926  19
   0  -4 -17 95.7706 8.53626  16
   0   4  17 93.0865 8.61173  18
   0  -4  17 104.043 8.22134  15
   0   4 -17 102.183 8.86148  13
   0   4  18-0.77027 1.88059   5
   0   4  18 0.31282 2.64995  28
   0  -4  18 1.26873 3.06409  28
   0   4  18 3.11220 2.97544  30
   0  -4  18 4.37122 2.94444  30
   0   4  18-0.40874 3.04184  29
   0   4  18-0.49584 3.40637  24
   0   4  18-0.79163 3.13186  26
   0  -4  18 0.82721 2.89888   8
   0  -4 -18 2.69731 2.94148  20
   0  -4  18 2.37409 3.26194  19
   0   4  18 2.42818 2.76605  19
   0   4 -18-2.09644 3.18743  20
   0   4  18 0.83162 3.18722  18
   0  -4 -18-0.83953 3.01327  16
   0   4 -18-3.28803 3.43451  13
   0  -4  18-0.31411 2.44694  15
   0   4  19 55.0706 5.24431   5
   0   4  19 96.3388 7.08985  29
   0   4  19 53.8928 6.46475  30
   0  -4  19 71.2350 6.58974  30
   0   4  19 59.5000 5.98690  28
   0  -4  19 71.8689 6.74874  28
   0   4  19 48.9194 6.38118  26
   0   4  19 55.4262 6.86892  24
   0  -4  19 58.1678 6.36166   8
   0  -4 -19 59.6309 6.37490  20
   0   4  19 52.5894 6.24282  19
   0  -4  19 74.5296 7.09301  19
   0   4 -19 56.3241 6.47923  20
   0   4  19 45.6444 6.47099  18
   0  -4 -19 54.9707 6.35981  16
   0  -4  19 61.8981 5.96696  15
   0   4 -19 52.4154 6.68481  13
   0   4  20 110.902 9.05832   5
   0  -4  20 110.537 10.3770  28
   0   4  20 98.0803 9.72207  28
   0  -4  20 126.854 10.3110  30
   0   4  20 116.631 10.5179  30
   0   4  20 119.873 10.4258  29
   0   4  20 102.457 10.5511  24
   0   4  20 71.4111 9.91373  26
   0  -4  20 132.534 10.4442   8
   0  -4 -20 109.608 10.1419  20
   0  -4  20 148.750 10.9739  19
   0   4 -20 115.896 10.3626  20
   0   4  20 122.702 10.2939  19
   0  -4  20 126.600 9.89314  15
   0  -4 -20 118.671 10.3919  16
   0   4  20 108.687 10.4328  18
   0   4 -20 98.2008 10.3437  13
   0   4  21 55.6700 5.13091   5
   0   4  21 54.1247 6.86072  29
   0   4  21 53.3069 6.10534  28
   0  -4  21 63.6744 6.90412  28
   0   4  21 63.2134 7.06199  30
   0  -4  21 64.8055 6.95693  29
   0  -4  21 51.6289 6.41431  30
   0   4  21 49.9289 6.44394  26
   0   4  21 53.5800 7.11284  24
   0  -4  21 66.0792 6.68137   8
   0  -4 -21 52.2789 6.43613  20
   0   4 -21 64.5258 6.82709  20
   0  -4  21 68.7215 7.19838  19
   0   4  21 53.7935 6.53838  19
   0   4  21 60.5838 6.99934  18
   0  -4  21 65.7242 6.13209  15
   0  -4 -21 68.7339 7.09669  16
   0   4 -21 53.2934 6.93630  13
   0   4  22 24.8071 2.91115   5
   0   4  22 24.3758 4.93783  30
   0  -4  22 24.6036 4.71161  30
   0  -4  22 23.7011 4.89872  28
   0   4  22 22.9125 4.20775  28
   0  -4  22 38.5901 5.50341  29
   0   4  22 19.8719 4.81300  29
   0   4  22 15.7554 5.29380  24
   0   4  22 16.2515 4.55827  26
   0  -4  22 35.4785 5.03128   8
   0   4 -22 22.6425 4.94539  20
   0  -4 -22 24.7339 4.86813  20
   0   4  22 28.8753 4.90188  19
   0  -4  22 32.5475 5.66201  19
   0   4 -22 27.3181 5.13231  16
   0  -4 -22 35.1015 5.03554  16
   0   4  22 20.2263 4.83391  18
   0   4 -22 20.8817 4.98009  13
   0  -4  22 34.8727 4.19811  15
   0   4  23 0.54154 4.03545  29
   0  -4  23 3.08926 3.87398  30
   0   4  23 8.69754 4.02411  30
   0  -4  23 12.8760 4.41073  28
   0  -4  23 3.98309 4.12430  29
   0   4  23 14.1729 3.76107  28
   0   4  23 7.92350 4.83955  24
   0   4  23 5.25008 4.04259  26
   0  -4  23 7.50271 3.66955   8
   0  -4  23 5.06063 4.51301  19
   0   4 -23 9.09340 4.20567  20
   0  -4 -23 5.96433 3.94386  20
   0   4  23 13.5630 4.06012  19
   0   4  23 11.5420 4.39099  18
   0   4 -23 5.61108 4.32112  16
   0  -4 -23 9.17767 4.12656  16
   0   4 -23 9.30171 4.18493  13
   0  -4  24 3.33485 3.91505  28
   0   4  24-1.13014 4.27816  29
   0  -4  24 3.58092 4.49944  29
   0   4  24 1.67910 3.32210  28
   0  -4  24-0.53546 4.01985  30
   0   4  24 1.81628 4.26443  30
   0   4  24 1.38244 4.96217  24
   0   4  24 3.40446 3.77402  26
   0   4  24 1.32750 4.53695   8
   0  -4  24 4.47239 3.80175   8
   0   4 -24-1.67380 3.93002  20
   0   4  24 3.39127 3.96189  19
   0   4 -24 0.48788 3.51914  21
   0  -4  24-2.63967 4.44049  19
   0  -4 -24-1.54716 3.92100  20
   0   4  24-0.54209 4.30610  18
   0   4 -24-2.91714 4.22750  16
   0  -4 -24 3.37871 4.00484  16
   0   4 -24 2.23434 3.87379  13
   0   4  25 15.8241 4.47761  26
   0   4  25 15.0811 5.49320  24
   0  -4  25 27.2265 5.12718   8
   0   4  25 22.7521 5.44413   8
   0  -4 -25 29.3603 5.22329  20
   0   4 -25 28.1141 5.41574  20
   0   4 -25 21.7339 4.49474  21
   0  -4  25 19.8937 5.66472  19
   0   4  25 24.6519 5.18767  19
   0  -4 -25 23.2200 5.12093  16
   0   4 -25 23.5582 5.35593  16
   0   4  25 16.1389 4.94790  18
   0   4  25 18.0955 5.13031  29
   0  -4  25 24.7838 5.37798  29
   0   4  25 23.8337 5.52393  30
   0   4  25 28.4646 4.47819  28
   0  -4  25 31.5790 5.60637  28
   0  -4  25 22.7383 4.96277  30
   0   4  26 3.71597 5.34685  24
   0   4  26 4.26887 5.14347   8
   0  -4  26 7.78189 4.33187   8
   0   4 -26 6.46426 4.55527  20
   0  -4  26 2.12216 4.61889  19
   0  -4 -26 1.65051 4.23225  20
   0   4  26 4.23919 4.34163  19
   0   4 -26 3.12852 3.77744  21
   0  -4 -26 8.99024 4.60793  16
   0   4 -26 12.4711 4.79293  16
   0   4  26 3.39891 4.47927  18
   0   4  26 6.63758 4.46569  29
   0  -4  26 5.80325 4.83262  29
   0  -4  26 1.14333 4.30602  30
   0   4  26 5.29041 3.91048  28
   0  -4  26 4.12568 4.34330  28
   0   4  26 4.52931 4.80756  30
   0   4  27-0.76505 5.41469  24
   0  -4  27 4.90972 4.56774   8
   0   4  27 2.92422 4.97118   8
   0  -4 -27 4.50008 4.45134  20
   0   4 -27-1.06913 3.82005  21
   0  -4  27 4.35568 4.93646  19
   0   4  27 0.62161 4.60636  19
   0   4 -27 2.39838 4.50131  20
   0   4  27-0.57174 4.79462  18
   0  -4 -27 3.05969 4.67179  16
   0   4 -27-6.38061 5.35064  16
   0   4  27 4.31473 4.42525  29
   0  -4  27 3.50914 4.25738  30
   0  -4  27-2.00991 5.00793  29
   0  -4  27 1.80336 4.70159  28
   0   4  27 0.66417 4.76815  30
   0   4  27-0.44810 3.73228  28
   0   4  28 37.5395 9.26997  24
   0   4  28 92.0297 9.85295   8
   0  -4  28 76.8419 9.03539   8
   0  -4 -28 79.6076 9.06198  20
   0   4 -28 80.1826 9.23186  20
   0   4  28 77.7750 9.08609  19
   0   4 -28 91.1807 8.80338  21
   0  -4  28 56.8181 9.25806  19
   0  -4 -28 97.3388 9.46514  16
   0   4 -28 93.2443 9.54336  16
   0   4  28 85.9770 9.17881  18
   0   4  28 65.6250 9.10403  30
   0  -4  28 85.4910 9.33557  28
   0   4  28 107.214 9.61597  29
   0  -4  28 89.8214 9.27796  30
   0  -4  28 105.432 9.91086  29
   0   4  29 68.3304 8.22434  18
   0   5   0-0.09823 1.09296   7
   0   5   0 0.78442 1.12854   6
   0  -5   0 0.77977 1.01876   7
   0  -5   0 0.34642 1.00584   6
   0  -5   0-0.46149 1.10585   3
   0   5   0-0.61694 1.05372   3
   0   5   0-0.74674 1.17998   1
   0  -5   0 1.01753 1.16685   2
   0  -5   0 0.59734 0.64428  28
   0   5   0 0.92083 1.26309  27
   0  -5   0 1.50026 1.35881  27
   0  -5   0 0.08607 0.65528  23
   0   5   0 0.10979 0.49051  19
   0   5   0 0.21869 1.24467  21
   0  -5   0 4.15093 1.23364  21
   0   5   0-0.53802 0.79390  17
   0   5   0 0.89709 1.05593  16
   0  -5   0 0.18273 1.00666  16
   0   5   0 0.44876 0.61541  14
   0   5   0 0.11872 0.80644  11
   0  -5   0 0.04103 0.58945  14
   0   5  -1 735.557 54.2169   6
   0  -5   1 742.467 54.1937   7
   0  -5  -1 722.016 54.2038   6
   0   5  -1 728.109 54.2159   7
   0   5   1 755.213 54.2533   6
   0  -5   1 751.576 54.1935   6
   0  -5  -1 704.498 54.1852   3
   0  -5   1 758.157 54.2481   2
   0   5  -1 751.841 54.2382   3
   0   5   1 710.784 54.2385   1
   0   5  -1 711.254 54.2451   1
   0  -5   1 710.010 54.2016   3
   0  -5  -1 715.747 54.2162   2
   0   5   1 715.371 54.2274   3
   0  -5   1 743.562 54.0230  29
   0  -5  -1 770.970 53.9631  28
   0   5  -1 766.576 54.0330  31
   0  -5   1 781.264 54.1011  28
   0   5  -1 608.771 54.0123  23
   0  -5  -1 751.832 54.2291  27
   0   5   1 749.763 54.3122  27
   0   5  -1 801.134 54.3065  27
   0  -5   1 675.241 54.0203  23
   0   5   1 767.082 54.2608   7
   0  -5  -1 717.511 54.2012   7
   0   5  -1 700.607 54.0166  19
   0   5  -1 735.113 54.2319  21
   0  -5   1 736.055 54.0298  19
   0  -5  -1 737.263 54.2597  21
   0   5   1 733.955 54.3124  21
   0   5  -1 795.898 54.1927  16
   0   5  -1 714.147 54.0684  17
   0   5   1 757.013 54.1768  16
   0  -5  -1 731.976 54.2063  16
   0   5  -1 751.115 54.0212  14
   0  -5  -1 790.233 54.0528  14
   0  -5   1 710.635 54.0340  14
   0   5  -1 745.386 54.0762  11
   0  -5   2 1.57729 1.02048   7
   0   5  -2 2.17502 1.04642   7
   0   5   2 2.24345 1.34574   6
   0   5  -2-0.41308 0.97731   6
   0  -5   2 1.56704 1.07271   6
   0  -5  -2 1.29470 1.18309   6
   0  -5  -2 0.10198 0.97295   2
   0  -5  -2 0.92479 1.04710   3
   0   5  -2 1.23142 1.00705   3
   0   5  -2 1.39252 1.20755   1
   0  -5  -2 0.83985 0.61342  29
   0  -5   2 0.57086 0.72204  29
   0  -5   2 1.59715 0.77386  23
   0  -5  -2 0.40849 1.16663  27
   0   5   2 0.67453 1.40603  27
   0   5  -2 0.41970 1.05751  27
   0   5  -2 0.56557 0.80458  23
   0   5   2 1.64974 1.27930   7
   0  -5   2 0.25652 0.74541  11
   0   5  -2 1.27867 0.73611  11
   0  -5   2 1.80156 0.84821   9
   0  -5  -2 0.39824 1.18875   7
   0  -5  -2 1.01351 1.30722  21
   0  -5   2 0.78421 0.80033  19
   0   5  -2 1.14169 1.12036  21
   0  -5  -2 0.87814 0.94088  20
   0   5  -2 0.97491 0.74471  19
   0   5   2 2.34140 1.21982  21
   0  -5  -2 0.39541 1.00599  16
   0   5   2 0.97264 0.97663  16
   0   5  -2 1.04408 0.75745  17
   0  -5   2 1.14666 0.71905  17
   0   5   2 2.08938 0.83896  13
   0   5  -2 0.68954 0.64878  14
   0  -5  -2 0.49407 0.73702  14
   0  -5   2 0.92420 0.65619  14
   0   5  -3 89.4768 6.66551   6
   0   5   3 81.4184 6.74358   6
   0  -5  -3 79.7412 6.70059   6
   0   5  -3 97.7164 6.70812   7
   0   5  -3 84.6414 6.67200   5
   0  -5  -3 77.1017 6.59863   2
   0   5  -3 96.6863 6.66140   3
   0  -5  -3 77.6145 6.56732   3
   0   5  -3 81.6690 6.62560   1
   0  -5  -3 81.0991 6.41065  29
   0  -5   3 86.7292 6.53217  29
   0  -5  -3 85.2613 6.66082  27
   0   5  -3 91.7756 6.67353  27
   0   5  -3 89.9992 6.51239  23
   0   5  -3 95.2432 6.55391   8
   0   5  -3 80.5998 6.45330  11
   0  -5   3 84.9685 6.50505   9
   0  -5   3 93.4135 6.52461  11
   0  -5  -3 76.4345 6.68230   7
   0   5  -3 83.1356 6.50718   9
   0   5   3 81.5125 6.75001   7
   0  -5   3 89.8671 6.64131  10
   0  -5  -3 78.1201 6.62838  20
   0   5  -3 84.2337 6.49678  19
   0  -5   3 89.7133 6.57817  19
   0   5  -3 89.7604 6.64003  21
   0  -5  -3 81.2954 6.74756  21
   0   5  -3 83.6365 6.46556  17
   0   5   3 74.9746 6.58538  16
   0  -5   3 88.6407 6.50609  17
   0  -5  -3 89.7874 6.68751  16
   0   5  -3 84.6396 6.71105  13
   0   5   3 72.0730 6.39337  13
   0   5   3 78.6626 6.32772  12
   0   5  -3 97.3854 6.47777  14
   0   5   4 52.6389 4.68796   6
   0   5  -4 53.8719 4.47943   6
   0   5  -4 53.1071 4.46221   7
   0   5  -4 52.6142 4.43652   5
   0  -5  -4 57.5016 4.63725   6
   0  -5  -4 47.2309 4.32908   3
   0   5  -4 55.1357 4.40667   3
   0   5   4 45.5652 4.37369   1
   0  -5  -4 48.5882 4.35603   2
   0   5  -4 52.8117 4.42043   1
   0  -5   4 57.7765 4.38869   3
   0  -5   4 53.7413 4.36442  27
   0   5  -4 57.9732 4.31660  29
   0  -5  -4 46.4669 4.21965  29
   0   5  -4 51.3330 4.38641  30
   0   5   4 50.6054 4.23719  29
   0  -5   4 58.3295 4.39015  29
   0  -5   4 57.3986 4.52454  25
   0  -5  -4 53.0092 4.47835  27
   0   5  -4 56.7544 4.34898  23
   0   5  -4 56.2516 4.41231  27
   0  -5   4 54.3897 4.31964   9
   0   5  -4 56.0813 4.27136  11
   0   5  -4 53.1842 4.34386   8
   0   5  -4 54.7200 4.32414   9
   0  -5  -4 53.1431 4.59993   7
   0   5   4 48.9667 4.64356   7
   0  -5   4 52.3843 4.39421  10
   0   5  -4 57.1846 4.47336  21
   0  -5  -4 58.3557 4.48480  20
   0   5  -4 54.9106 4.36528  19
   0  -5  -4 51.0527 4.57778  21
   0  -5   4 54.8093 4.43730  19
   0   5  -4 54.6017 4.26134  17
   0   5   4 51.1479 4.47354  16
   0  -5  -4 55.3418 4.49066  16
   0   5   4 51.3112 4.08536  12
   0   5  -4 55.0426 4.26294  14
   0   5  -4 57.1975 4.64352  13
   0  -5  -5 5.72800 1.99443   6
   0   5   5 6.23066 1.99851   6
   0   5  -5 9.51553 1.68435   6
   0   5  -5 8.74679 1.63853   7
   0   5  -5 8.49148 1.53459   5
   0  -5  -5 8.00660 1.41974   2
   0   5  -5 7.76205 1.50505   1
   0  -5   5 7.95369 1.41438   3
   0  -5   5 11.6272 1.57874   2
   0   5   5 5.95483 1.46022   1
   0   5   5 6.17118 1.46153   3
   0  -5  -5 7.28621 1.46393   3
   0   5  -5 8.49127 1.48765   3
   0  -5   5 12.3688 1.57111  27
   0   5  -5 6.53779 1.52043  30
   0  -5   5 8.69756 1.55769  29
   0   5  -5 9.52819 1.39260  29
   0   5   5 6.37490 1.29797  29
   0   5   5 7.11992 0.98415  28
   0  -5  -5 10.1991 1.38864  29
   0   5  -5 8.32087 1.43448  27
   0   5   5 11.2776 2.22644  27
   0  -5  -5 6.17900 1.69907  27
   0   5  -5 11.2238 1.59985  23
   0  -5   5 9.31780 1.71631  25
   0   5   5 5.51394 1.92107   7
   0   5  -5 7.61331 1.46964   8
   0   5  -5 8.95601 1.35560  11
   0  -5  -5 6.70805 2.07060   7
   0   5  -5 6.99419 1.40141   9
   0  -5   5 11.8936 1.49085   9
   0   5  -5 8.37077 1.53047  10
   0  -5   5 6.67103 1.37498  10
   0   5  -5 7.82696 1.51919  21
   0   5   5 13.0383 1.42805  22
   0  -5  -5 9.50660 1.68323  20
   0  -5  -5 8.79990 1.62701  16
   0   5   5 10.0681 1.88923  16
   0   5  -5 7.19218 1.31764  17
   0  -5   5 7.30708 1.64701  15
   0  -5   5 7.30912 1.94167  13
   0   5  -5 8.11967 1.35789  14
   0   5   5 8.55052 1.07507  12
   0   5  -5 9.82419 2.00394  13
   0   5  -6 68.8478 5.49686   5
   0  -5  -6 74.0650 5.85811   6
   0  -5   6 69.8548 5.41833   3
   0  -5  -6 63.1636 5.38309   3
   0   5  -6 71.4537 5.47647   1
   0  -5   6 79.3067 5.48451   2
   0   5  -6 73.8148 5.45077   3
   0  -5  -6 61.7259 5.39009   2
   0   5   6 58.3593 5.38556   3
   0   5   6 60.1792 5.42308   1
   0   5   6 59.1423 5.19406  28
   0  -5   6 67.3707 5.42954  27
   0   5   6 49.5006 5.37564  29
   0  -5  -6 53.1374 5.35974  29
   0   5  -6 66.4394 5.52014  30
   0   5  -6 72.3190 5.44576  27
   0   5  -6 71.3169 5.49802  29
   0   5   6 61.7739 5.98813  27
   0   5  -6 75.3794 5.56673  23
   0   5  -6 104.081 5.88743  24
   0  -5  -6 70.6170 5.58005  27
   0  -5   6 83.2954 5.76423  25
   0   5  -6 70.7279 5.50695   8
   0   5  -6 78.4886 5.52642   9
   0  -5   6 74.1635 5.57658   8
   0  -5   6 71.2098 5.51792  10
   0   5  -6 57.8927 5.45467  10
   0   5  -6 67.2699 5.38537  11
   0  -5  -6 61.5442 5.71705   7
   0  -5  -6 67.9154 5.69529  20
   0   5   6 67.8588 5.35174  22
   0   5  -6 75.7750 5.61314  21
   0   5  -6 69.6264 5.60364  18
   0   5   6 63.7365 5.69538  16
   0  -5  -6 60.4043 5.64496  16
   0  -5   6 64.9551 5.64697  15
   0   5  -6 70.9391 5.40970  17
   0   5  -6 68.0724 5.43861  14
   0  -5  -6 63.8540 5.20766  12
   0   5  -6 75.1391 5.84490  13
   0  -5  -7 292.425 23.7632   6
   0   5  -7 328.464 23.5594   5
   0  -5   7 325.395 23.5005   2
   0   5   7 287.642 23.4666   3
   0  -5  -7 290.987 23.4618   2
   0   5  -7 348.202 23.5274   3
   0   5  -7 338.887 23.5510   1
   0   5   7 290.352 23.4830   1
   0  -5  -7 293.205 23.4368   3
   0  -5   7 324.490 23.4752   3
   0   5  -7 328.296 23.6199  29
   0   5  -7 354.606 23.5241  27
   0   5  -7 339.264 23.6407  30
   0  -5  -7 301.829 23.5397  29
   0   5   7 284.748 23.3874  28
   0   5   7 329.013 23.6344  29
   0  -5  -7 323.507 23.6573  27
   0   5  -7 369.938 23.7825  26
   0   5  -7 349.998 23.6851  23
   0   5  -7 305.083 23.6937  24
   0   5   7 364.087 23.9034  27
   0  -5   7 289.918 23.6650  25
   0  -5   7 291.193 23.5812  10
   0   5  -7 322.874 23.6047  10
   0   5  -7 321.140 23.6063   8
   0  -5  -7 291.921 23.7560   7
   0   5  -7 311.155 23.5246  11
   0  -5   7 325.283 23.6963   8
   0   5  -7 321.304 23.5959   9
   0   5   7 323.617 23.5802  19
   0   5  -7 316.341 23.6926  21
   0   5   7 273.691 23.4374  22
   0  -5  -7 292.681 23.6915  20
   0  -5   7 320.990 23.7636  15
   0   5  -7 326.542 23.6573  18
   0   5  -7 316.671 23.5292  17
   0  -5  -7 300.597 23.7407  16
   0   5   7 316.793 23.7426  16
   0   5  -7 309.301 23.5597  14
   0   5  -7 349.319 23.8911  13
   0  -5  -7 316.954 23.3814  12
   0  -5  -8 32.9576 3.77374   6
   0   5  -8 41.7808 3.33751   5
   0   5   8 33.1178 3.17709   3
   0   5   8 32.6931 3.21556   1
   0  -5  -8 34.6246 3.16497   2
   0  -5   8 39.2701 3.21922   2
   0  -5   8 37.9146 3.19329   3
   0  -5  -8 33.6766 3.15066   3
   0   5  -8 40.4277 3.26720   1
   0   5  -8 41.9736 3.22741   3
   0  -5  -8 40.9497 3.45239  29
   0   5   8 34.5809 3.14938  28
   0   5  -8 38.4867 3.21159  27
   0   5   8 36.1188 3.47943  29
   0   5  -8 36.3238 3.47679  30
   0  -5   8 34.3060 3.66528  28
   0   5  -8 42.9002 3.47852  29
   0  -5   8 31.8011 3.49675  30
   0   5   8 34.3571 3.64329  27
   0   5   8 25.1928 3.78562  24
   0   5  -8 40.1966 3.54811  23
   0  -5  -8 35.3576 3.53682  27
   0   5  -8 22.9596 3.52490  26
   0   5  -8 25.2905 3.55287  24
   0  -5   8 33.9411 3.49073  25
   0   5  -8 38.9751 3.50938  25
   0   5  -8 33.7909 3.40443  10
   0  -5  -8 39.0617 3.85289   7
   0  -5   8 44.0625 3.60624   8
   0   5  -8 38.3687 3.44567   9
   0  -5   8 39.1642 3.42257  10
   0   5  -8 46.3109 3.54157   8
   0   5   8 31.1774 3.32733  19
   0   5   8 31.6026 3.20885  22
   0   5  -8 42.6104 3.55267  21
   0  -5  -8 36.7816 3.61955  20
   0   5   8 31.7566 3.52540  20
   0   5   8 31.4854 3.62609  16
   0  -5   8 35.3588 3.61053  15
   0   5  -8 35.9523 3.54995  18
   0  -5  -8 39.7356 3.69638  16
   0  -5  -8 37.1842 3.13205  12
   0  -5  -8 47.1162 3.22593  15
   0   5  -8 42.7063 3.82190  13
   0   5  -8 36.9061 3.42163  14
   0  -5  -9 42.9549 4.33099   6
   0   5  -9 45.8327 3.76095   5
   0   5   9 39.4848 3.65506   1
   0   5   9 38.1129 3.64183   3
   0  -5   9 47.9770 3.68218   2
   0  -5   9 41.6817 3.62105   3
   0   5  -9 48.1164 3.67669   3
   0   5  -9 46.1785 3.70957   1
   0  -5  -9 41.2001 3.62471   2
   0  -5  -9 41.1441 3.58200   3
   0   5   9 33.7307 3.64904  28
   0   5  -9 45.4537 3.67624  27
   0  -5   9 38.5194 4.02335  30
   0   5  -9 46.2069 4.03850  29
   0  -5   9 50.4641 4.32133  28
   0   5  -9 47.7746 4.03230  30
   0  -5  -9 45.0713 3.93028  29
   0   5   9 32.8580 3.88457  29
   0   5   9 42.1508 4.25275  26
   0   5   9 42.7802 4.43797  24
   0   5   9 41.3295 4.08340  27
   0   5  -9 56.7550 4.38276  24
   0  -5   9 40.8625 3.99368  25
   0   5  -9 40.9446 3.92990  25
   0   5  -9 49.7120 4.23513  26
   0   5  -9 50.9082 4.11539  23
   0  -5  -9 40.9863 3.85751  27
   0  -5   9 44.0926 3.95546  10
   0  -5   9 44.7678 4.13490   8
   0   5  -9 43.3460 3.93292  10
   0   5  -9 45.4864 4.00053   9
   0   5  -9 49.4721 4.06042   8
   0  -5  -9 41.4886 4.33263   7
   0   5  -9 43.8988 4.01283  21
   0   5   9 40.9213 4.11830  20
   0   5   9 41.3510 3.92479  19
   0  -5  -9 45.2417 4.12916  20
   0   5   9 40.7206 3.76216  22
   0  -5  -9 45.2814 3.66408  15
   0  -5  -9 44.5379 4.13125  16
   0  -5   9 38.7046 4.02963  15
   0   5  -9 45.2627 4.08919  18
   0   5  -9 48.6215 4.33252  13
   0  -5  -9 42.4851 3.64831  12
   0   5 -10 177.459 13.2913   5
   0   5  10 169.556 13.2278   1
   0  -5 -10 155.943 13.1610   2
   0   5  10 169.111 13.2107   3
   0  -5  10 177.643 13.2098   2
   0   5 -10 190.503 13.2691   1
   0   5 -10 196.383 13.2368   3
   0  -5  10 182.412 13.1875   3
   0  -5 -10 154.726 13.1372   3
   0   5  10 146.031 13.5098  29
   0   5 -10 183.806 13.2234  27
   0  -5 -10 148.750 13.4076  29
   0  -5  10 152.086 13.6515  28
   0   5  10 143.631 13.2761  28
   0  -5  10 166.945 13.6368  30
   0   5 -10 217.696 13.6413  30
   0   5 -10 180.353 13.5460  29
   0   5 -10 193.469 13.6930  26
   0   5 -10 192.628 13.6861  23
   0   5  10 213.521 13.9428  26
   0   5 -10 200.777 13.7836  24
   0   5 -10 189.305 13.5629  25
   0   5  10 224.681 14.1538  24
   0  -5  10 172.011 13.5698  25
   0  -5 -10 167.878 13.3582  27
   0   5 -10 184.161 13.4945  10
   0   5 -10 191.777 13.5552   9
   0  -5  10 186.578 13.5569  10
   0   5 -10 197.724 13.6010   8
   0  -5  10 192.890 13.7631   8
   0   5 -10 184.297 13.6681  21
   0   5  10 169.113 13.5912  20
   0   5  10 166.967 13.3338  22
   0   5  10 159.299 13.4974  19
   0  -5 -10 157.860 13.6219  20
   0  -5 -10 180.042 13.7619  16
   0   5 -10 201.393 13.6460  18
   0  -5  10 181.601 13.6887  15
   0  -5 -10 152.041 13.2130  15
   0   5 -10 198.090 13.8587  13
   0  -5 -10 154.487 13.2307  12
   0   5 -11 98.9916 6.99334   5
   0   5 -11 91.8681 6.87384   1
   0   5  11 82.8165 6.84336   1
   0   5 -11 91.1432 6.82849   3
   0  -5 -11 75.1768 6.77526   2
   0   5  11 84.9804 6.84838   3
   0  -5  11 89.8514 6.82552   2
   0   5 -11 91.8449 7.30295  30
   0   5  11 72.0600 7.27359  29
   0   5 -11 85.0751 6.83245  27
   0  -5 -11 86.8216 7.23312  29
   0  -5  11 74.8649 7.31987  30
   0  -5  11 70.8328 7.42669  28
   0   5  11 94.6921 7.12087  28
   0  -5  11 99.7313 7.36649  25
   0   5 -11 109.236 7.57779  26
   0   5  11 102.836 7.66157  26
   0  -5 -11 92.3574 7.05284  27
   0   5 -11 76.9848 7.18715  25
   0   5 -11 89.9714 7.28151   9
   0   5 -11 87.2358 7.18760  10
   0  -5  11 104.753 7.59146   8
   0   5 -11 95.5334 7.34870   8
   0  -5 -11 77.3728 7.33999  20
   0   5  11 74.5256 7.20559  19
   0   5  11 87.2932 7.06707  22
   0  -5  11 93.4686 7.43561  15
   0   5 -11 102.015 7.41181  18
   0   5  11 96.7817 7.71389  18
   0  -5 -11 86.9943 6.94757  15
   0  -5 -11 80.8040 7.45614  16
   0  -5 -11 82.2653 6.95657  12
   0   5 -11 103.506 7.67816  13
   0   5 -12 119.869 8.64529   5
   0   5  12 118.843 8.52897   3
   0   5 -12 120.180 8.53057   1
   0   5  12 107.264 8.49479   1
   0  -5 -12 101.666 8.44313   2
   0  -5  12 117.393 8.49365   2
   0   5  12 110.266 8.83666  28
   0  -5  12 119.730 9.22717  30
   0  -5  12 104.754 9.27765  28
   0   5  12 126.643 9.29055  29
   0   5 -12 98.4845 8.93839  25
   0  -5  12 108.411 9.03496  25
   0   5  12 110.589 9.29964  26
   0  -5 -12 112.319 8.72008  27
   0   5 -12 111.377 8.51787  27
   0   5  12 124.559 9.66500   8
   0  -5  12 129.806 9.38167   8
   0   5 -12 108.149 8.92726  10
   0  -5 -12 98.3442 9.12694  20
   0  -5 -12 87.7710 8.65529  22
   0   5  12 106.875 9.05176  19
   0   5  12 110.961 8.83150  22
   0   5  12 103.967 9.31063  18
   0  -5 -12 105.764 8.65294  15
   0  -5  12 111.438 9.16082  15
   0  -5 -12 101.327 9.20052  16
   0   5 -12 136.576 9.48602  13
   0  -5 -12 111.159 8.72568  12
   0   5 -13 119.577 8.58731   5
   0   5 -13 116.990 8.44299   4
   0   5  13 110.120 8.40722   4
   0   5 -13 109.567 8.33474   4
   0  -5  13 103.460 8.34718   2
   0  -5 -13 94.8489 8.32101   2
   0   5  13 104.717 8.34775   1
   0   5 -13 118.305 8.38790   1
   0   5  13 100.985 8.30930   4
   0  -5  13 131.798 9.60798  28
   0   5  13 88.8137 9.08029  29
   0  -5  13 134.266 9.41825  30
   0   5  13 135.301 9.02115  28
   0   5 -13 109.581 8.45374  27
   0  -5 -13 112.369 8.66513  27
   0  -5  13 108.867 9.02977  25
   0   5  13 136.004 9.55590  26
   0  -5  13 128.035 9.42340   8
   0   5  13 114.381 9.57977   8
   0  -5 -13 93.2031 8.70197  22
   0  -5 -13 116.009 9.32314  20
   0   5  13 99.0648 9.09084  19
   0   5  13 112.047 9.46836  18
   0  -5 -13 109.400 8.66564  15
   0  -5  13 130.843 9.28151  15
   0  -5 -13 101.024 9.28077  16
   0   5 -13 128.521 9.57434  13
   0  -5 -13 115.328 8.74976  12
   0   5  14 286.422 22.1850   4
   0   5  14 282.789 22.1688   4
   0   5 -14 316.507 22.2475   4
   0   5 -14 315.196 22.2189   1
   0   5 -14 293.238 22.1955   4
   0  -5 -14 296.771 22.1747   2
   0  -5  14 297.854 22.1960   2
   0   5  14 282.382 22.1686   1
   0  -5  14 369.236 23.5674  28
   0   5  14 215.794 22.6322  28
   0  -5  14 328.974 23.2693  30
   0   5  14 286.049 23.1475  29
   0  -5 -14 309.624 22.5161  27
   0  -5  14 325.809 23.0470  25
   0   5  14 327.902 23.3557  26
   0   5 -14 329.752 22.3552  27
   0   5  14 331.278 23.5671   8
   0  -5  14 345.830 23.3805   8
   0  -5 -14 287.468 22.6584  22
   0   5  14 328.291 23.2287  19
   0  -5 -14 289.402 23.1160  20
   0   5 -14 316.648 23.3375  20
   0  -5 -14 311.256 22.6166  15
   0   5  14 309.752 23.3039  18
   0  -5 -14 309.110 23.2598  16
   0  -5  14 275.337 22.9834  15
   0   5 -14 367.769 23.4970  13
   0  -5 -14 328.460 22.6972  12
   0   5  15 29.4839 3.41370  28
   0   5  15 27.9889 3.88950  29
   0  -5  15 34.7855 4.07194  30
   0  -5  15 31.0982 4.04102  28
   0   5 -15 30.9786 2.63167  27
   0  -5 -15 27.2216 2.95930  27
   0   5  15 18.3866 3.91260  26
   0  -5  15 35.4874 3.70480  25
   0   5  15 40.7462 4.58208   8
   0  -5  15 30.6432 3.98320   8
   0   5  15 18.1840 3.50971  19
   0  -5 -15 23.4974 3.66015  20
   0  -5 -15 17.8313 3.11119  22
   0   5 -15 29.7043 4.02592  20
   0  -5 -15 30.5765 3.10124  15
   0  -5 -15 27.9960 3.82458  16
   0  -5  15 34.0845 3.73219  15
   0   5  15 27.0042 4.18307  18
   0   5 -15 38.5492 4.56647  13
   0   5  16 1.49432 2.00429   5
   0  -5  16 1.39563 2.63034  30
   0  -5  16-2.70479 3.15008  28
   0   5  16 3.53532 2.78662  29
   0   5  16 3.07323 2.21287  28
   0  -5 -16 1.03688 1.50889  27
   0   5  16-0.36226 2.93188  26
   0   5 -16-0.18015 1.10469  27
   0  -5  16-0.36500 2.78637   8
   0   5  16-0.43628 3.23267   8
   0  -5 -16-1.03208 2.64791  20
   0   5  16 1.36684 2.52093  19
   0   5 -16 0.76318 2.63495  20
   0  -5 -16-0.37187 2.64453  16
   0   5  16 2.27465 3.14615  18
   0  -5  16 2.44334 2.20284  15
   0   5 -16-2.97413 3.11741  13
   0   5  17 66.7710 6.64814   5
   0   5  17 73.0653 7.58946  30
   0  -5  17 73.7622 7.34320  30
   0   5  17 84.9210 7.07174  28
   0  -5  17 93.1361 7.74310  28
   0   5  17 97.9528 7.69740  29
   0   5  17 91.2445 7.72742  26
   0  -5  17 79.5408 7.53766   8
   0   5  17 76.1438 7.79279   8
   0   5 -17 71.8301 7.49662  20
   0  -5 -17 78.4184 7.41069  20
   0   5  17 75.1918 7.38961  19
   0  -5 -17 77.6965 7.54105  16
   0  -5  17 84.0078 7.23254  15
   0   5  17 62.9071 7.54467  18
   0   5 -17 75.1540 7.66694  13
   0   5  18 24.7174 3.17694   5
   0  -5  18 27.7699 4.15629  30
   0   5  18 30.0995 4.56993  30
   0  -5  18 26.6390 4.40470  28
   0   5  18 23.3000 3.48235  28
   0   5  18 23.1437 4.00402  29
   0   5  18 14.5844 4.03629  26
   0  -5  18 26.5004 4.11740   8
   0   5 -18 30.5052 4.43694  20
   0  -5 -18 26.8563 4.05726  20
   0   5  18 23.4706 4.05430  19
   0  -5  18 25.9662 3.59668  15
   0  -5 -18 26.9751 4.15623  16
   0   5  18 20.5123 4.26520  18
   0   5 -18 25.1392 4.51420  13
   0   5  19 4.23348 2.03801   5
   0   5  19 4.40513 3.41396  30
   0   5  19 8.64330 3.50145  29
   0   5  19 6.91457 2.82270  28
   0  -5  19 4.60946 3.47700  28
   0  -5  19 6.74056 3.26051  30
   0   5  19-0.53951 3.88797  24
   0   5  19-1.69408 3.44466  26
   0  -5  19 3.94024 3.13212   8
   0  -5 -19 1.23580 3.56406  20
   0   5 -19 6.80034 3.49191  20
   0   5  19 2.55800 3.06537  19
   0  -5 -19 8.92861 3.48070  16
   0   5  19 6.31930 3.61516  18
   0   5 -19 0.90951 4.00651  13
   0  -5  19 10.0520 2.75357  15
   0   5  20 43.0881 4.41034   5
   0   5  20 49.8301 5.17255  28
   0  -5  20 59.1184 6.03381  28
   0  -5  20 53.3175 5.78085  30
   0   5  20 46.0335 5.96283  30
   0   5  20 70.9498 6.23138  29
   0   5  20 36.7096 6.07473  24
   0   5  20 39.2826 5.70625  26
   0  -5  20 31.3203 5.25622   8
   0   5 -20 51.2637 5.84633  20
   0  -5  20 43.8988 6.09737  19
   0   5 -20 45.0585 5.40908  21
   0   5  20 40.7291 5.44231  19
   0  -5 -20 47.7853 5.57411  20
   0   5  20 35.0602 5.77457  18
   0  -5 -20 48.1193 5.73009  16
   0  -5  20 46.9448 5.21696  15
   0   5 -20 39.5323 5.95628  13
   0   5  21 15.1888 2.63229   5
   0   5  21 13.0378 4.23026  30
   0  -5  21 16.7744 4.32292  28
   0   5  21 24.4801 4.55809  29
   0   5  21 16.1237 3.40041  28
   0  -5  21 17.7554 4.01146  30
   0   5  21 4.85025 4.43586  24
   0   5  21 7.32322 3.84528  26
   0  -5  21 17.9589 4.16868   8
   0  -5 -21 15.0221 4.02943  20
   0  -5  21 16.2640 4.61001  19
   0   5 -21 15.0578 3.80258  21
   0   5 -21 19.0884 4.17482  20
   0   5  21 10.0708 3.88737  19
   0   5  21 19.3564 4.49973  18
   0  -5 -21 14.3142 3.99169  16
   0   5 -21 9.02440 4.48894  13
   0  -5  21 23.9254 3.64891  15
   0   5  22 58.5621 5.18948   5
   0   5  22 74.8333 7.11432  29
   0  -5  22 61.7184 6.73054  30
   0   5  22 51.8645 6.92463  30
   0  -5  22 79.5886 7.31002  28
   0   5  22 54.4649 6.09558  28
   0   5  22 56.3665 7.31298  24
   0   5  22 45.8154 6.58621  26
   0  -5  22 57.9378 6.84823   8
   0   5  22 54.0933 6.62463  19
   0   5 -22 65.0691 6.93905  20
   0  -5 -22 57.6929 6.76196  20
   0   5 -22 58.5444 6.30823  21
   0  -5  22 65.4191 7.42820  19
   0  -5 -22 59.0229 6.80558  16
   0   5  22 56.3183 6.95591  18
   0   5 -22 43.5927 6.86842  13
   0  -5  22 49.6612 6.05698  15
   0   5  23 23.8698 4.97760  30
   0   5  23 14.5234 3.74137  28
   0  -5  23 20.4768 4.65360  30
   0  -5  23 18.7739 4.54047  28
   0   5  23 14.4120 4.41941  29
   0   5  23 10.6550 4.38765  26
   0   5  23 8.72585 4.99666  24
   0  -5  23 21.2007 4.74672   8
   0  -5  23 25.0300 5.39845  19
   0  -5 -23 10.9441 4.31889  20
   0   5 -23 24.4637 4.43415  21
   0   5 -23 20.1788 4.88705  20
   0   5  23 29.7933 4.93181  19
   0   5 -23 27.1567 5.13062  16
   0   5  23 17.1444 4.76478  18
   0  -5 -23 30.2756 4.93445  16
   0   5 -23 13.8321 4.67028  13
   0  -5  23 23.3898 4.03402  15
   0   5  24 17.3763 4.08666  28
   0  -5  24 20.7173 4.89951  30
   0   5  24 26.6843 5.55057  30
   0   5  24 31.5056 5.20395  29
   0  -5  24 25.7034 5.04284  28
   0   5  24 23.2023 5.89116  24
   0   5  24 19.2773 4.84910  26
   0  -5  24 37.5419 5.32406   8
   0   5  24 22.7178 5.05716  19
   0  -5  24 25.4564 5.61682  19
   0   5 -24 24.9267 4.53015  21
   0   5 -24 25.9325 5.18020  20
   0  -5 -24 18.5789 4.74954  20
   0   5  24 20.4386 5.38164  18
   0  -5 -24 29.3103 5.10508  16
   0   5 -24 15.8974 4.86565  16
   0  -5  24 24.4053 4.39306  15
   0   5 -24 11.4759 4.58575  13
   0   5  25-0.73133 4.94956  24
   0   5  25 5.98915 4.31545  26
   0  -5  25 5.70864 4.12055   8
   0  -5 -25 3.73429 4.20823  20
   0  -5  25 1.39083 4.55595  19
   0   5 -25 4.05059 3.58742  21
   0   5  25 8.62694 4.20844  19
   0   5 -25-0.58474 4.42991  20
   0  -5 -25 0.57978 4.16540  16
   0   5 -25 7.30446 4.31122  16
   0   5  25 2.26946 4.31648  18
   0  -5  25 0.54949 4.05713  30
   0  -5  25-1.76532 4.58694  28
   0   5  25 0.81372 3.51938  28
   0   5  25-0.64434 4.54127  30
   0   5  25 0.57384 4.31082  29
   0   5  26 14.3506 5.99427  24
   0   5  26 9.04772 4.20857  26
   0   5  26 16.6981 5.42872   8
   0  -5  26 23.4627 5.05614   8
   0   5 -26 16.1334 5.13011  20
   0  -5  26 6.45732 5.08258  19
   0  -5 -26 7.13141 4.39346  20
   0   5 -26 12.5123 4.20310  21
   0   5  26 25.4792 4.98827  19
   0   5 -26 12.5654 4.70557  16
   0  -5 -26 8.96616 4.63878  16
   0   5  26 10.9628 4.96085  18
   0   5  26 15.7349 3.88328  28
   0   5  26 9.94120 5.03661  30
   0   5  26 20.0228 5.00922  29
   0  -5  26 18.6385 4.82885  30
   0  -5  26 13.2674 5.15878  28
   0   5  27 27.1284 6.78210  24
   0   5  27 37.1810 6.43760   8
   0  -5  27 31.8195 5.81263   8
   0   5  27 34.0049 6.10558  19
   0  -5 -27 36.3773 5.92084  20
   0   5 -27 28.8282 5.54503  21
   0   5 -27 29.7772 5.85695  20
   0  -5  27 41.2052 6.67848  19
   0   5 -27 28.8817 6.00355  16
   0   5  27 27.3592 6.13514  18
   0  -5 -27 40.2293 6.05188  16
   0  -5  27 22.7651 5.77806  28
   0   5  27 31.2153 6.20766  30
   0   5  27 33.3197 6.00578  29
   0   5  28 19.0005 6.77092  24
   0  -5  28 35.4091 5.74817   8
   0  -5 -28 34.6910 6.04572  20
   0   5  28 32.1386 6.17606  19
   0   5 -28 34.8323 5.58746  21
   0   5 -28 37.5470 6.37287  20
   0   5  28 28.5238 5.95202  18
   0   5  28 33.8785 6.26123  29
   0  -5  28 24.9607 5.90266  28
   0   5  28 33.1422 6.50867  30
   0   5  29 12.7130 5.41600  18
   0  -6   0 173.773 12.8862   7
   0  -6   0 184.021 12.9071   6
   0   6   0 186.905 12.9492   6
   0   6   0 167.804 12.9653   1
   0  -6   0 185.220 12.9679   2
   0   6   0 179.095 12.9661   3
   0  -6   0 174.984 12.9262   3
   0  -6   0 162.079 12.6556  28
   0  -6   0 163.020 12.8951  27
   0   6   0 163.511 12.5692  31
   0  -6   0 134.949 12.6313  23
   0   6   0 175.038 13.0156  27
   0   6   0 181.752 12.9371   7
   0  -6   0 184.684 12.7734  11
   0   6   0 163.762 12.9784  21
   0   6   0 166.114 12.5893  19
   0  -6   0 175.563 12.7561  17
   0   6   0 172.504 12.7485  17
   0   6   0 165.325 12.8327  16
   0  -6   0 175.466 12.9053  16
   0   6   0 176.904 12.7500  11
   0  -6   0 183.436 12.6667  14
   0   6   0 176.536 12.6595  14
   0  -6   1 45.3358 4.04536   6
   0  -6  -1 46.2330 4.05907   6
   0  -6   1 52.4007 4.10803   7
   0   6   1 46.2460 4.12518   6
   0   6  -1 46.3586 4.11417   7
   0   6  -1 55.1727 4.15471   6
   0   6  -1 49.8258 4.14951   3
   0  -6  -1 49.9908 4.12999   3
   0  -6  -1 47.4325 4.12897   2
   0  -6   1 48.7808 4.12156   2
   0  -6   1 44.7005 4.07417   3
   0   6   1 49.1553 4.19606   1
   0   6  -1 45.1044 4.14066   1
   0   6   1 45.7037 4.11951   3
   0   6  -1 53.5450 3.80052  31
   0  -6  -1 56.5301 3.74061  28
   0  -6   1 50.7241 3.78871  29
   0  -6   1 54.1306 3.90705  28
   0  -6   1 39.3358 3.78086  23
   0   6  -1 51.5738 4.20886  27
   0  -6  -1 48.8789 4.14049  27
   0   6   1 52.9164 4.31006  27
   0   6   1 45.9803 4.12117   7
   0  -6  -1 44.0134 4.03460   7
   0  -6   1 47.2713 3.89182  11
   0   6   1 53.5484 4.33003  21
   0   6  -1 46.8629 3.77348  19
   0   6  -1 46.8779 4.13095  21
   0  -6   1 45.2237 3.78017  19
   0   6   1 47.8128 3.67430  19
   0  -6  -1 47.7655 4.13604  21
   0   6   1 52.3437 4.09400  16
   0   6  -1 47.6365 4.06149  16
   0  -6   1 48.1960 3.88343  17
   0  -6  -1 48.7839 3.94745  17
   0  -6  -1 43.8480 4.01383  16
   0   6  -1 45.7858 3.86169  17
   0   6  -1 48.8173 3.78258  14
   0  -6  -1 50.3865 3.81534  14
   0  -6   1 52.3634 3.80922  14
   0   6  -1 49.7127 3.87874  11
   0  -6  -1 47.1023 3.94527  11
   0   6   1 46.1171 3.99515  13
   0  -6   2 136.526 10.6313   6
   0   6  -2 142.407 10.6875   7
   0  -6  -2 129.837 10.6670   6
   0   6  -2 147.316 10.6974   6
   0  -6   2 129.762 10.6134   7
   0   6   2 132.147 10.7475   6
   0   6  -2 145.412 10.7441   1
   0   6  -2 155.320 10.7524   3
   0  -6  -2 139.648 10.6955   2
   0  -6  -2 130.498 10.6305   3
   0  -6  -2 140.238 10.3796  29
   0  -6   2 138.532 10.4481  29
   0   6  -2 145.485 10.4816  31
   0  -6   2 142.150 10.5590  28
   0   6  -2 114.262 10.4245  23
   0   6  -2 155.077 10.8018  27
   0   6   2 125.410 10.8466  27
   0  -6   2 145.115 10.4637  23
   0  -6  -2 136.967 10.6869  27
   0   6  -2 135.117 10.4603  11
   0   6   2 143.122 10.7817   7
   0  -6   2 144.906 10.4999  11
   0  -6   2 120.370 10.4959   9
   0  -6  -2 139.259 10.6887   7
   0   6  -2 130.730 10.4401  19
   0  -6  -2 141.784 10.7747  21
   0   6   2 129.342 10.8108  21
   0  -6   2 142.381 10.4847  19
   0   6  -2 147.543 10.7334  21
   0   6  -2 131.871 10.6016  16
   0   6   2 139.588 10.6284  16
   0  -6   2 152.299 10.5183  17
   0  -6  -2 139.260 10.5946  17
   0   6  -2 149.006 10.4791  17
   0  -6  -2 142.742 10.6672  16
   0   6  -2 145.330 10.4300  14
   0  -6  -2 142.996 10.4774  14
   0  -6   2 145.094 10.4527  14
   0   6   2 138.481 10.5268  13
   0  -6  -2 141.088 10.5880  11
   0   6  -3 355.096 25.5822   5
   0   6  -3 335.804 25.5214   6
   0  -6   3 346.274 25.4826   6
   0  -6  -3 335.755 25.5287   6
   0  -6   3 354.480 25.4959   7
   0   6   3 335.332 25.6370   6
   0   6  -3 333.182 25.5157   7
   0   6  -3 347.114 25.5431   1
   0  -6  -3 330.424 25.4594   3
   0  -6  -3 325.415 25.4916   2
   0   6  -3 378.518 25.5671   3
   0  -6   3 329.811 25.3486  29
   0  -6   3 347.754 25.4640  28
   0  -6  -3 320.187 25.2494  29
   0  -6  -3 344.173 25.5166  27
   0  -6   3 344.416 25.3546  23
   0   6  -3 387.626 25.5988  27
   0   6  -3 320.265 25.3284  23
   0  -6   3 359.173 25.3768  11
   0  -6   3 346.783 25.5210  10
   0   6   3 358.400 25.6607   7
   0   6  -3 320.188 25.3542   9
   0  -6   3 324.542 25.3633   9
   0  -6  -3 323.757 25.5239   7
   0   6  -3 327.203 25.3225  11
   0  -6   3 372.375 25.4255  19
   0   6  -3 331.279 25.3449  19
   0   6  -3 351.630 25.5360  21
   0  -6  -3 336.435 25.6002  21
   0  -6  -3 344.386 25.5234  20
   0   6  -3 334.160 25.3243  17
   0  -6   3 371.457 25.3851  17
   0  -6  -3 342.208 25.5210  16
   0   6   3 326.124 25.4701  16
   0  -6   3 353.638 25.3420  14
   0   6  -3 364.623 25.3138  14
   0   6  -3 359.574 25.6282  13
   0   6   3 325.647 25.3026  13
   0   6  -4 5.68805 1.62155   5
   0  -6  -4 7.73958 1.85029   6
   0   6  -4 7.36456 1.56089   7
   0   6   4 7.94363 1.94317   6
   0   6  -4 5.49390 1.46126   6
   0   6  -4 4.22389 1.54498   1
   0  -6  -4 3.96467 1.51411   2
   0   6   4 6.24336 1.52832   1
   0  -6   4 7.84661 1.59140   3
   0   6  -4 4.97392 1.43345   3
   0  -6  -4 6.26799 1.50681   3
   0  -6   4 4.29514 1.29433  29
   0  -6   4 7.35473 1.59214  27
   0  -6  -4 6.67279 1.24138  29
   0  -6   4 4.53664 1.78356  25
   0  -6  -4 7.70252 1.80046  27
   0   6  -4 7.63573 1.65642  27
   0   6  -4 5.23617 1.39761  23
   0   6  -4 5.99876 1.21791  11
   0   6  -4 4.00998 1.35184   9
   0   6   4 6.53471 1.95011   7
   0  -6   4 5.89806 1.23792   9
   0  -6   4 6.96635 1.49315  10
   0   6  -4 6.08970 1.37338   8
   0  -6  -4 6.49229 1.86421   7
   0  -6  -4 5.10906 1.91011  21
   0   6  -4 3.57049 1.29213  19
   0   6  -4 4.19375 1.49642  21
   0  -6   4 5.38352 1.45790  19
   0  -6  -4 5.59927 1.61226  20
   0   6  -4 4.49712 1.13641  17
   0   6   4 8.14096 1.75888  16
   0  -6  -4 6.66485 1.67173  16
   0   6   4 5.66679 1.06594  13
   0   6   4 6.74529 0.86305  12
   0   6  -4 6.02572 1.85227  13
   0   6  -4 6.40189 1.18431  14
   0   6  -5 843.484 58.8689   5
   0   6   5 770.262 59.0560   6
   0   6  -5 788.366 58.8975   7
   0  -6  -5 780.174 58.9229   6
   0   6  -5 782.291 58.8903   6
   0   6  -5 850.525 58.8692   1
   0   6   5 736.810 58.7866   1
   0  -6  -5 729.618 58.7742   2
   0   6   5 759.682 58.7920   3
   0   6  -5 889.329 58.8766   3
   0  -6   5 876.124 58.8572   2
   0  -6   5 884.732 58.8120   3
   0  -6  -5 735.459 58.7324   3
   0   6   5 756.045 58.6774  29
   0  -6  -5 743.255 58.6487  29
   0  -6   5 871.426 58.8029  27
   0   6  -5 781.062 58.7825  30
   0  -6   5 825.117 58.8302  29
   0   6  -5 781.902 58.7313  29
   0   6  -5 912.310 58.8758  27
   0  -6   5 803.077 58.9424  25
   0   6  -5 835.505 58.7580  23
   0  -6  -5 796.645 58.8416  27
   0   6   5 762.252 59.0471   7
   0  -6   5 813.144 58.8638  10
   0   6  -5 835.660 58.7682   8
   0  -6   5 831.461 58.7685   9
   0  -6  -5 763.199 58.9160   7
   0   6  -5 793.795 58.7445   9
   0   6  -5 804.554 58.6955  11
   0  -6   5 857.100 58.8945  19
   0  -6  -5 818.500 58.9096  20
   0   6  -5 808.310 58.8815  21
   0  -6  -5 781.890 58.9699  21
   0   6  -5 806.116 58.6894  17
   0   6   5 771.034 58.8434  16
   0  -6  -5 801.306 58.9248  16
   0  -6   5 773.593 58.9170  15
   0   6   5 719.202 58.5018  13
   0   6  -5 897.965 59.0686  13
   0   6  -5 849.632 58.7095  14
   0   6   5 742.464 58.5173  12
   0   6  -6 290.278 21.3789   7
   0  -6  -6 266.868 21.3703   6
   0   6  -6 300.819 21.2727   5
   0   6  -6 275.270 21.3478   6
   0  -6   6 317.357 21.2648   2
   0  -6  -6 275.266 21.1504   3
   0   6  -6 319.194 21.2930   1
   0  -6  -6 264.365 21.1734   2
   0   6  -6 326.483 21.2692   3
   0   6   6 269.487 21.1983   3
   0   6   6 263.843 21.1953   1
   0  -6   6 314.054 21.2094   3
   0   6  -6 314.481 21.2844  30
   0  -6   6 291.315 21.3132  29
   0   6   6 286.166 21.1797  29
   0   6  -6 290.305 21.2037  29
   0   6   6 250.455 20.9084  28
   0  -6  -6 261.956 21.0989  29
   0  -6   6 320.236 21.2200  27
   0  -6   6 264.900 21.3528  25
   0   6  -6 324.454 21.2697  27
   0   6  -6 290.132 21.2143  23
   0  -6  -6 266.843 21.3181  27
   0   6   6 371.649 22.0294  27
   0  -6  -6 275.528 21.3824   7
   0  -6   6 304.585 21.2486   9
   0   6  -6 290.055 21.1972   9
   0   6  -6 281.944 21.1944   8
   0  -6   6 289.495 21.2727  10
   0   6  -6 285.709 21.1342  11
   0   6   6 315.021 21.1502  22
   0  -6  -6 267.584 21.3358  20
   0  -6   6 338.384 21.4369  19
   0   6  -6 273.857 21.2922  21
   0  -6  -6 302.300 21.4336  16
   0   6  -6 296.668 21.1345  17
   0   6   6 256.397 21.2915  16
   0  -6   6 312.147 21.4469  15
   0   6   6 240.808 20.8339  13
   0   6  -6 310.182 21.5144  13
   0   6  -6 310.856 21.1699  14
   0   6   6 269.452 20.9476  12
   0   6  -7 55.1677 4.52529   5
   0  -6  -7 55.4124 4.88884   6
   0   6   7 51.0058 4.49041   3
   0  -6  -7 51.3914 4.42085   3
   0  -6  -7 49.4618 4.45188   2
   0  -6   7 59.8241 4.49272   3
   0   6  -7 56.8143 4.50715   3
   0   6  -7 58.7869 4.55926   1
   0  -6   7 56.5632 4.49653   2
   0   6   7 45.7578 4.45583   1
   0  -6   7 48.9956 4.44214  27
   0   6   7 48.0769 4.18443  28
   0   6  -7 48.2850 4.52210  30
   0   6  -7 47.8572 4.49777  29
   0   6   7 59.5376 4.57628  29
   0  -6   7 61.6199 4.75919  29
   0  -6  -7 57.8420 4.50657  29
   0   6  -7 55.8539 4.48499  27
   0  -6  -7 53.9009 4.65765  27
   0   6   7 60.0099 5.08361  27
   0   6  -7 41.5112 4.63895  24
   0   6  -7 48.1892 4.54817  23
   0  -6   7 62.8053 4.78844  25
   0   6  -7 57.1667 4.60052  10
   0   6  -7 50.4171 4.41866  11
   0   6  -7 55.4037 4.55473   8
   0  -6   7 49.2072 4.57883   8
   0  -6   7 52.4146 4.55225  10
   0   6  -7 49.8426 4.48123   9
   0  -6  -7 48.9668 4.81193   7
   0   6  -7 56.8476 4.71074  21
   0  -6   7 57.2836 4.76145  19
   0   6   7 50.7027 4.42050  19
   0  -6  -7 53.7776 4.71089  20
   0   6   7 57.8635 4.42176  22
   0   6  -7 57.6971 4.45871  17
   0  -6   7 58.4065 4.82738  15
   0  -6  -7 48.7426 4.78128  16
   0   6  -7 55.3686 4.66145  18
   0   6   7 52.8212 4.78898  16
   0   6  -7 53.6597 4.46897  14
   0   6  -7 57.9136 4.91225  13
   0  -6  -7 49.3729 4.20578  12
   0  -6  -8 135.555 11.5908   6
   0   6  -8 154.114 11.3443   5
   0  -6   8 159.351 11.2975   2
   0  -6  -8 137.531 11.1874   3
   0  -6   8 159.782 11.2490   3
   0   6  -8 167.863 11.3564   1
   0  -6  -8 131.664 11.2169   2
   0   6   8 130.974 11.2449   1
   0   6   8 132.226 11.2363   3
   0   6  -8 158.571 11.2953   3
   0   6  -8 146.018 11.3592  29
   0  -6  -8 142.964 11.3053  29
   0   6   8 120.950 11.3160  29
   0  -6   8 157.969 11.5596  29
   0   6   8 139.580 11.1023  28
   0   6  -8 155.442 11.4179  30
   0   6  -8 102.136 11.3525  24
   0   6  -8 127.306 11.4392  26
   0   6  -8 161.554 11.4666  23
   0   6   8 152.904 11.6611  27
   0  -6   8 158.505 11.5608  25
   0   6  -8 169.170 11.3089  27
   0  -6  -8 146.630 11.3608  27
   0   6  -8 151.211 11.3769  10
   0  -6   8 150.586 11.4883   8
   0   6  -8 160.426 11.4155   8
   0   6  -8 143.102 11.2623  11
   0  -6  -8 138.775 11.6181   7
   0  -6   8 154.188 11.4357  10
   0   6  -8 148.636 11.3614   9
   0   6   8 139.140 11.4469  20
   0  -6  -8 152.346 11.5473  20
   0   6   8 153.693 11.2377  22
   0  -6   8 162.430 11.6239  19
   0   6  -8 161.660 11.5460  21
   0   6   8 137.420 11.2898  19
   0  -6   8 152.391 11.5963  15
   0   6  -8 149.496 11.2876  17
   0   6  -8 155.676 11.4907  18
   0   6   8 148.718 11.5433  16
   0  -6  -8 148.140 11.5888  16
   0   6  -8 155.258 11.3289  14
   0  -6  -8 138.188 11.0865  12
   0   6  -8 168.091 11.7603  13
   0   6  -9 68.1593 5.59958   5
   0  -6  -9 62.2362 5.97342   6
   0  -6  -9 56.8610 5.46296   2
   0   6   9 61.2365 5.50698   1
   0  -6   9 73.2589 5.51679   3
   0   6  -9 76.4311 5.62295   1
   0   6   9 65.0177 5.53277   3
   0  -6   9 67.8174 5.52352   2
   0   6  -9 71.6823 5.53775   3
   0  -6  -9 58.8930 5.43167   3
   0  -6  -9 64.0860 5.65514  29
   0   6   9 55.0408 5.66338  29
   0   6   9 68.9370 5.46982  28
   0  -6   9 61.8647 5.81884  29
   0   6  -9 65.2962 5.71671  30
   0   6  -9 69.7801 5.77814  29
   0   6   9 103.147 6.65310  24
   0   6  -9 72.4855 5.82344  23
   0  -6   9 73.1968 5.93686  25
   0   6   9 83.0222 6.07275  27
   0  -6  -9 70.3526 5.68175  27
   0   6  -9 74.3870 5.55333  27
   0   6  -9 69.2456 5.93220  26
   0  -6   9 60.6579 5.68105  10
   0   6  -9 56.7443 5.54827  11
   0   6  -9 68.1901 5.72162   9
   0  -6  -9 68.3956 6.04481   7
   0   6  -9 76.0294 5.77925   8
   0   6  -9 71.8717 5.76642  10
   0  -6   9 67.0536 5.84176   8
   0   6   9 63.2172 5.82043  20
   0   6   9 73.2621 5.57351  22
   0  -6   9 80.1452 6.06655  19
   0   6  -9 61.3004 5.80026  21
   0  -6  -9 68.8938 5.91351  20
   0   6   9 74.6723 5.72809  19
   0  -6  -9 59.7782 5.83099  16
   0  -6   9 77.9796 6.03722  15
   0   6  -9 64.3498 5.58920  17
   0   6  -9 75.0420 5.86788  18
   0   6  -9 68.0839 5.67344  14
   0  -6  -9 64.9631 5.39697  12
   0  -6  -9 65.4672 5.45234  15
   0   6  -9 72.2385 6.12562  13
   0   6 -10 13.5182 1.97143   5
   0   6 -10 21.0196 2.00491   1
   0  -6  10 17.4641 1.90804   2
   0  -6 -10 16.0459 1.86082   2
   0  -6  10 14.4370 1.86033   3
   0   6  10 15.4065 1.92794   1
   0  -6 -10 13.5486 1.78539   3
   0   6 -10 17.3646 1.91141   3
   0   6  10 14.4339 1.93368   3
   0   6  10 14.9717 2.32366  29
   0  -6  10 15.6233 2.49972  29
   0   6  10 17.2026 1.96866  28
   0   6 -10 15.4683 2.30596  30
   0  -6  10 16.4906 2.62957  28
   0  -6 -10 13.1260 2.19429  29
   0   6  10 15.3595 3.01465  24
   0   6 -10 12.7520 2.58497  24
   0  -6  10 17.8011 2.36619  25
   0   6 -10 16.1918 1.93450  27
   0  -6 -10 12.1280 2.18565  27
   0   6 -10 13.6222 2.50003  26
   0   6  10 12.4877 2.57883  26
   0   6 -10 14.2546 2.11816  11
   0  -6  10 17.6955 2.41264   8
   0   6 -10 13.3976 2.17307  10
   0   6 -10 16.7580 2.26042   9
   0   6 -10 11.9695 2.23022   8
   0  -6  10 12.8482 2.13324  10
   0   6 -10 17.4385 2.45933  23
   0   6 -10 16.3323 2.33508  21
   0   6  10 16.4408 2.02720  22
   0   6  10 15.9527 2.21735  19
   0  -6 -10 22.7571 2.58560  20
   0  -6 -10 15.3990 2.53446  16
   0   6 -10 10.3659 2.33059  18
   0  -6  10 16.7811 2.48928  15
   0  -6 -10 13.1631 1.80416  12
   0  -6 -10 17.2582 1.94463  15
   0   6 -10 14.5530 2.16468  14
   0   6 -10 16.7847 2.73338  13
   0   6 -11 172.780 12.7731   5
   0  -6  11 168.765 12.6508   3
   0  -6  11 167.521 12.7037   2
   0   6 -11 184.467 12.7198   3
   0   6  11 165.510 12.7236   3
   0  -6 -11 150.159 12.6442   2
   0   6  11 157.253 12.7049   1
   0   6 -11 174.243 12.7332   1
   0  -6 -11 147.304 12.6128   3
   0  -6  11 166.417 13.2317  29
   0   6  11 137.504 12.9966  29
   0   6 -11 159.337 12.9728  30
   0  -6  11 161.736 13.1564  30
   0  -6 -11 206.463 13.0809  29
   0   6  11 177.234 12.8091  28
   0  -6  11 201.431 13.4668  28
   0   6  11 134.988 13.3206  24
   0  -6  11 176.872 13.1401  25
   0   6  11 164.229 13.3038  26
   0   6 -11 175.273 12.7196  27
   0  -6 -11 162.410 12.8312  27
   0   6 -11 191.520 13.1007  25
   0   6 -11 172.508 13.0378   8
   0   6 -11 168.165 12.9829  10
   0  -6  11 178.917 13.2518   8
   0   6 -11 176.605 13.0394   9
   0  -6  11 178.094 13.0723  10
   0   6  11 145.238 12.9683  19
   0  -6 -11 175.018 13.2459  20
   0   6 -11 174.691 13.1807  21
   0   6  11 165.560 12.8077  22
   0   6 -11 151.470 13.0259  18
   0  -6 -11 144.515 13.1274  16
   0  -6 -11 162.328 12.7073  15
   0  -6  11 173.197 13.2454  15
   0   6  11 139.932 13.3150  18
   0  -6 -11 174.830 12.7246  12
   0   6 -11 181.780 13.4115  13
   0   6 -12 1097.40 79.3232   5
   0  -6 -12 969.926 79.1949   2
   0   6 -12 1200.21 79.2987   1
   0   6  12 1107.56 79.2743   3
   0   6  12 1092.83 79.2673   1
   0   6 -12 1158.22 79.2592   3
   0  -6  12 1141.28 79.2582   2
   0  -6  12 1117.16 79.8043  30
   0   6  12 852.579 79.5682  29
   0  -6  12 1263.64 80.0959  28
   0   6  12 934.521 79.3618  28
   0  -6  12 1003.96 79.7882  29
   0  -6  12 1060.83 79.6889  25
   0  -6 -12 1080.98 79.3757  27
   0   6  12 939.677 79.7593  26
   0   6 -12 1179.31 79.2939  27
   0  -6  12 1161.50 79.8959   8
   0   6 -12 1116.37 79.5630  10
   0   6  12 1102.45 79.4176  22
   0   6 -12 1108.22 79.7713  21
   0  -6 -12 983.855 79.7203  20
   0   6  12 934.417 79.5750  19
   0  -6 -12 1061.61 79.8533  16
   0  -6 -12 1014.68 79.2831  15
   0  -6  12 1062.26 79.7957  15
   0   6  12 931.352 79.8357  18
   0   6 -12 1226.39 80.0482  13
   0  -6 -12 1115.71 79.3359  12
   0   6 -13 69.6889 5.44412   5
   0   6  13 67.3084 5.31269   1
   0   6 -13 73.7126 5.34548   1
   0  -6 -13 61.1727 5.22433   2
   0  -6  13 67.2810 5.28066   2
   0   6  13 61.8359 5.29014   3
   0  -6  13 76.7665 6.19124  30
   0   6  13 68.0347 5.69196  28
   0  -6  13 69.8426 6.31128  28
   0   6  13 59.6520 6.00186  29
   0  -6 -13 62.1665 5.50205  27
   0  -6  13 59.4948 5.86251  25
   0   6  13 39.0462 5.95215  26
   0   6 -13 65.2258 5.30274  27
   0  -6  13 71.9391 6.24928   8
   0   6  13 74.2706 6.55997   8
   0   6  13 56.3368 5.84398  19
   0  -6 -13 67.8804 6.20598  20
   0   6 -13 70.5421 6.09326  21
   0  -6  13 64.2198 6.03611  15
   0   6  13 39.5256 6.05995  18
   0  -6 -13 66.6017 5.45529  15
   0  -6 -13 78.2154 6.31611  16
   0  -6 -13 66.8574 5.47761  12
   0   6 -13 79.7810 6.49972  13
   0   6 -14 17.0008 2.20274   5
   0   6  14 18.5682 2.06409   4
   0   6 -14 17.9075 2.13030   4
   0  -6  14 20.2467 1.99661   2
   0  -6 -14 16.0921 1.87167   2
   0   6  14 18.2561 1.98828   1
   0   6 -14 19.3520 1.92614   4
   0   6 -14 17.5947 1.99056   1
   0   6  14 14.8364 1.92952   4
   0  -6  14 23.0931 3.27613  30
   0   6  14 20.8159 3.30905  29
   0  -6  14 25.5313 3.58130  28
   0   6  14 21.2101 2.66320  28
   0   6  14 17.7278 3.43051  26
   0  -6  14 19.7585 2.88142  25
   0  -6 -14 16.4560 2.39257  27
   0   6 -14 20.3218 2.14107  27
   0  -6  14 15.8252 3.24522   8
   0   6  14 23.4000 3.75483   8
   0   6 -14 22.4688 3.06913  21
   0   6  14 12.6992 2.92231  19
   0  -6 -14 19.0587 3.26659  20
   0  -6  14 19.2753 3.14363  15
   0   6  14 14.0670 3.43756  18
   0  -6 -14 13.9849 2.32698  15
   0  -6 -14 15.5719 3.12837  16
   0   6 -14 26.2731 3.71837  13
   0  -6 -14 15.4749 2.45331  12
   0   6  15 253.542 19.9933   4
   0   6  15 253.063 20.0221   4
   0   6 -15 280.258 20.0861   4
   0   6 -15 285.262 20.2946   5
   0   6 -15 274.732 20.0249   4
   0  -6  15 282.708 20.0377   2
   0   6  15 271.078 20.0078   1
   0   6 -15 282.093 20.0393   1
   0  -6 -15 257.056 19.9983   2
   0  -6 -15 261.762 20.3243  27
   0   6  15 301.754 21.1797  29
   0  -6  15 267.030 21.0249  30
   0   6  15 329.684 20.7892  28
   0  -6  15 221.663 21.0475  28
   0   6 -15 251.880 20.1629  27
   0   6  15 258.774 21.1206  26
   0  -6  15 237.713 20.7578  25
   0   6  15 281.713 21.4667   8
   0  -6  15 305.832 21.2409   8
   0   6 -15 285.132 21.0135  21
   0  -6 -15 272.288 21.0540  20
   0   6  15 276.063 21.0207  19
   0  -6 -15 242.316 20.3454  15
   0   6  15 259.467 21.2307  18
   0  -6  15 303.640 21.0919  15
   0  -6 -15 280.785 21.2272  16
   0  -6 -15 263.848 20.4416  12
   0   6 -15 357.893 21.5886  13
   0   6 -16 3.16097 0.61671   4
   0   6 -16 2.24331 0.60741   4
   0  -6  16 5.95370 2.76108  30
   0   6  16 6.44409 2.23631  28
   0  -6  16 3.99949 2.86854  28
   0   6  16 1.04541 2.76863  29
   0   6  16 9.27889 2.91346  26
   0   6 -16 4.50371 1.33809  27
   0  -6 -16 4.10688 1.70144  27
   0  -6  16 2.04908 2.35617  25
   0   6  16 3.60150 2.77054   8
   0  -6  16 5.10125 2.74661   8
   0  -6 -16 6.99974 2.83311  20
   0   6 -16 7.08585 2.91480  20
   0   6  16 4.02243 2.51793  19
   0   6 -16 6.63830 2.53568  21
   0  -6 -16 7.93897 3.00174  16
   0  -6  16 6.52819 2.63410  15
   0   6  16 6.32200 3.28852  18
   0  -6 -16 3.61705 1.86036  15
   0   6 -16 3.10475 3.26385  13
   0   6  17 6.87151 2.36051   5
   0   6  17-0.77312 2.28157  28
   0  -6  17 2.98432 3.16771  28
   0  -6  17 1.12145 2.75556  30
   0   6  17 6.05522 2.89861  29
   0   6  17 3.53772 2.94746  26
   0   6 -17 2.34173 1.16406  27
   0   6  17 2.87842 2.91195   8
   0  -6  17 4.27039 2.98509   8
   0   6 -17 2.08739 3.12925  20
   0  -6 -17 5.20755 3.18076  20
   0   6  17 4.36200 2.65625  19
   0   6 -17 1.05654 2.50362  21
   0  -6 -17 4.42318 2.94944  16
   0  -6  17 5.78673 2.65163  15
   0   6  17 2.92625 3.39135  18
   0   6 -17 7.91527 3.65302  13
   0   6  18 6.40088 2.36198   5
   0  -6  18 3.97049 2.92671  30
   0   6  18 7.74216 3.60454  30
   0   6  18 8.09423 3.35562  29
   0   6  18 4.41710 2.46670  28
   0  -6  18 2.25452 3.11991  28
   0   6  18 5.38486 3.31099  26
   0  -6  18 2.47072 2.95176   8
   0   6  18 9.14464 3.61454   8
   0   6 -18 6.33727 2.93900  21
   0   6 -18 5.29454 3.24721  20
   0   6  18 3.51293 3.03915  19
   0  -6 -18 2.36268 2.95400  20
   0  -6 -18 8.52814 3.18127  16
   0  -6  18 6.02181 2.89076  15
   0   6  18 5.74348 3.51544  18
   0   6 -18 0.44719 3.62483  13
   0   6  19 14.9549 2.89698   5
   0  -6  19 16.8127 3.76125  30
   0   6  19 14.2194 3.83393  29
   0   6  19 19.3533 4.12849  30
   0   6  19 16.5206 3.16574  28
   0  -6  19 17.1259 3.99266  28
   0   6  19 10.4395 3.86647  26
   0  -6  19 20.9009 3.81067   8
   0   6  19 23.1781 4.36408   8
   0   6 -19 19.6750 3.61095  21
   0  -6 -19 19.5195 4.06282  20
   0   6 -19 13.4802 3.71938  20
   0   6  19 14.1979 3.45956  19
   0  -6  19 18.7132 3.38757  15
   0  -6 -19 17.5988 3.76900  16
   0   6  19 18.5765 4.37131  18
   0   6 -19 18.6525 4.47898  13
   0   6  20 89.0799 7.36929   5
   0   6  20 73.3844 8.56429  30
   0   6  20 111.467 8.65679  29
   0   6  20 73.8954 7.71125  28
   0  -6  20 89.5020 8.33715  30
   0  -6  20 90.4309 8.62398  28
   0   6  20 72.7409 8.32589  26
   0   6  20 87.0683 9.03510  24
   0  -6  20 89.1622 8.38161   8
   0   6  20 94.6418 9.02369   8
   0   6  20 77.7196 8.21359  19
   0  -6 -20 73.8950 8.13887  20
   0   6 -20 94.7088 8.71210  20
   0   6 -20 86.4907 8.15086  21
   0   6  20 72.2184 8.42919  18
   0  -6  20 110.217 8.28070  15
   0  -6 -20 84.7644 8.45055  16
   0   6 -20 81.7836 8.97992  13
   0   6  21 29.0231 3.47923   5
   0  -6  21 31.4129 5.32864  28
   0  -6  21 31.6676 4.84312  30
   0   6  21 28.7141 5.25305  30
   0   6  21 27.2991 4.04689  28
   0   6  21 26.6621 4.61174  29
   0   6  21 44.7677 6.20436  24
   0   6  21 29.8482 4.72861  26
   0  -6  21 29.4091 4.82364   8
   0   6 -21 34.2909 4.62464  21
   0   6 -21 21.5583 4.83708  20
   0  -6 -21 27.5262 4.72019  20
   0   6  21 21.1934 4.29482  19
   0   6  21 19.3305 4.67009  18
   0  -6 -21 25.3431 4.67315  16
   0   6 -21 30.7968 5.34245  13
   0  -6  21 28.3542 4.25797  15
   0   6  22-1.02580 2.05596   5
   0   6  22 0.58800 4.04067  30
   0  -6  22-2.73061 4.15278  28
   0   6  22 1.02766 2.88400  28
   0  -6  22-0.48733 3.54834  30
   0   6  22-3.97581 3.99353  29
   0   6  22-3.26722 4.35058  24
   0   6  22 0.48027 3.91651  26
   0  -6  22 3.02525 3.42980   8
   0  -6 -22 0.47937 3.67577  20
   0   6 -22-2.67817 4.07307  20
   0   6  22-1.49139 3.39924  19
   0   6 -22-4.08835 3.15403  21
   0  -6 -22 1.03992 3.51841  16
   0   6  22-4.77226 4.32382  18
   0   6 -22-5.45092 4.83041  13
   0  -6  22-2.83875 3.31951  15
   0  -6  23 44.2503 5.94807  28
   0   6  23 23.9219 5.38204  30
   0  -6  23 45.7027 5.70678  30
   0   6  23 47.8799 5.79659  29
   0   6  23 35.7074 4.86052  28
   0   6  23 32.2394 6.37359  24
   0   6  23 27.5306 5.09411  26
   0  -6  23 46.7165 5.76765   8
   0   6 -23 43.3982 5.94436  20
   0   6  23 34.3875 5.38099  19
   0  -6 -23 35.9366 5.37923  20
   0   6 -23 38.8067 5.13653  21
   0   6  23 27.4093 5.31787  18
   0  -6 -23 36.8881 5.67702  16
   0  -6  23 34.8629 4.99456  15
   0   6 -23 23.0244 5.64789  13
   0   6  24-0.73676 3.29386  28
   0   6  24-0.63836 4.22595  30
   0  -6  24-5.27667 4.32510  28
   0   6  24 6.51613 4.07609  29
   0   6  24-1.50176 4.26882  26
   0   6  24-4.28955 5.34344  24
   0  -6  24-0.54318 3.86261   8
   0   6 -24-1.96310 3.40593  21
   0   6 -24 4.59649 4.29443  20
   0   6  24-2.71556 4.05939  19
   0  -6 -24 2.58138 4.13189  20
   0  -6 -24 2.25719 3.93562  16
   0   6 -24-1.78061 4.13951  16
   0   6  24-1.69305 4.58402  18
   0   6 -24-6.00896 4.62739  13
   0  -6  24 1.69749 3.39645  15
   0   6  25 46.4672 6.24554  29
   0   6  25 32.3187 6.18121  30
   0   6  25 46.2354 5.39833  28
   0  -6  25 43.4263 6.34049  28
   0   6  25 34.2116 6.91554  24
   0   6  25 31.3986 5.79805  26
   0  -6  25 49.9135 6.15641   8
   0   6 -25 46.6512 6.46147  20
   0  -6 -25 45.7999 6.24415  20
   0   6 -25 41.5953 5.60973  21
   0   6  25 46.6869 6.20746  19
   0   6  25 35.2104 6.10154  18
   0   6 -25 31.9270 6.14123  16
   0  -6 -25 46.4148 6.37202  16
   0   6 -25 24.8384 5.80388  13
   0  -6  25 40.2292 5.15763  15
   0   6  26 18.2351 5.27696  26
   0   6  26 16.8997 6.42638  24
   0  -6  26 25.9218 5.19569   8
   0   6  26 16.8006 5.03239  19
   0   6 -26 34.0783 5.90694  20
   0  -6 -26 32.7749 5.48531  20
   0   6 -26 23.4697 4.72955  21
   0  -6 -26 38.1996 5.56370  16
   0   6  26 22.3520 6.04113  18
   0   6 -26 28.9974 5.62456  16
   0  -6  26 24.0825 5.65393  28
   0   6  26 26.5077 5.98022  30
   0   6  26 25.4328 5.40817  29
   0   6  27 21.2584 6.57969  24
   0   6  27 20.2060 5.30553  26
   0   6  27 48.3347 7.16382   8
   0  -6  27 38.2749 5.80166   8
   0   6 -27 35.3872 6.47757  16
   0  -6 -27 32.9024 5.96617  16
   0   6  27 26.0879 5.90633  18
   0   6  27 53.7541 6.36817  29
   0   6  27 31.2195 6.29695  30
   0  -6  27 34.5981 6.26433  28
   0  -6  27 48.9146 7.17674  19
   0   6  27 40.3245 5.99255  19
   0   6 -27 38.8964 6.22624  20
   0   6 -27 34.7304 5.56974  21
   0  -6 -27 23.4225 5.72576  20
   0  -6  28-2.39026 4.30974   8
   0  -6 -28 1.13115 4.62751  20
   0   6  28 1.20787 4.62933  19
   0   6 -28 2.17293 3.97200  21
   0   6  28-2.96154 5.24788  18
   0   6  28-2.41162 4.82527  29
   0   6  28-2.11281 5.46430  30
   0   7   0 0.70942 1.54465   6
   0  -7   0 2.97367 1.38653   6
   0  -7   0 1.66603 1.39698   7
   0   7   0 0.71007 1.53661   7
   0  -7   0 0.29196 1.48229   2
   0  -7   0 1.01553 1.50566   3
   0   7   0 0.14781 1.49737   3
   0   7   0 1.03381 1.55464   1
   0  -7   0 0.77837 0.79454  28
   0   7   0 0.34150 0.56326  31
   0  -7   0 0.12875 1.59111  27
   0   7   0-1.02716 1.56742  27
   0  -7   0 0.52867 0.88720  23
   0  -7   0-0.08694 1.00646  11
   0   7   0 1.60925 0.62433  19
   0   7   0 0.47428 1.43921  21
   0  -7   0 1.04838 1.32765  16
   0  -7   0 0.43457 1.01699  17
   0   7   0 0.22361 1.31714  16
   0   7   0-0.33005 1.05480  17
   0   7   0-1.37852 1.39997  13
   0  -7   0-0.85752 0.79911  14
   0   7   0 0.56707 0.79657  14
   0   7   0 0.41042 1.06620  11
   0   7  -1 742.286 53.7311   6
   0   7  -1 717.015 53.7198   7
   0   7   1 707.398 53.7331   6
   0  -7  -1 713.177 53.6549   6
   0  -7  -1 673.351 53.6316   7
   0  -7   1 717.050 53.6492   6
   0  -7   1 706.954 53.6441   7
   0   7  -1 755.145 53.7615   3
   0   7   1 716.399 53.7392   3
   0  -7   1 742.657 53.7516   2
   0  -7  -1 738.528 53.7390   2
   0   7  -1 732.305 53.7545   1
   0  -7  -1 733.999 53.6737   3
   0   7   1 686.788 53.7154   1
   0  -7   1 711.920 53.6692   3
   0  -7   1 748.979 53.5066  28
   0  -7  -1 710.147 53.3599  28
   0   7  -1 676.521 53.3916  31
   0  -7   1 726.753 53.4070  29
   0  -7  -1 717.096 53.6846  27
   0   7   1 717.166 53.8591  27
   0  -7   1 797.026 53.4496  23
   0   7  -1 764.899 53.8386  27
   0   7   1 725.646 53.7437   7
   0  -7   1 746.965 53.5246  11
   0   7   1 717.566 53.8058  21
   0   7   1 693.705 53.3075  19
   0   7  -1 700.668 53.3905  19
   0   7  -1 714.896 53.7468  21
   0  -7  -1 686.627 53.6765  21
   0  -7  -1 666.659 53.6637  16
   0   7  -1 696.690 53.6210  16
   0   7  -1 747.844 53.5046  17
   0  -7  -1 751.907 53.5756  17
   0   7   1 770.859 53.6594  16
   0  -7   1 740.158 53.5237  17
   0  -7   1 756.890 53.4385  14
   0   7   1 688.924 53.6031  13
   0  -7  -1 751.789 53.5749  11
   0  -7  -1 782.250 53.4511  14
   0   7  -1 725.587 53.4996  11
   0   7  -1 762.481 53.4257  14
   0   7  -2 274.429 20.8296   7
   0  -7   2 284.432 20.7765   7
   0  -7   2 286.122 20.7825   6
   0   7  -2 303.563 20.8802   6
   0  -7  -2 262.164 20.7564   6
   0   7   2 258.071 20.8569   6
   0  -7  -2 275.645 20.8274   2
   0   7  -2 276.927 20.8389   3
   0   7  -2 289.568 20.8743   1
   0  -7  -2 266.879 20.7475   3
   0  -7   2 291.674 20.6779  28
   0  -7  -2 288.954 20.4670  29
   0   7  -2 293.914 20.5715  31
   0  -7   2 276.410 20.5387  29
   0   7  -2 246.773 20.5354  23
   0   7   2 256.524 20.9634  27
   0  -7   2 263.237 20.5345  23
   0   7  -2 312.902 20.9746  27
   0  -7  -2 264.775 20.7818  27
   0  -7   2 277.594 20.6524   9
   0  -7   2 289.052 20.6136  11
   0   7   2 265.883 20.8715   7
   0  -7  -2 279.615 20.7828   7
   0   7  -2 275.293 20.8536  21
   0   7  -2 272.413 20.5294  19
   0  -7   2 274.015 20.5546  19
   0  -7  -2 265.036 20.8455  21
   0   7   2 262.320 20.9566  21
   0  -7  -2 269.739 20.7953  16
   0  -7   2 297.725 20.6287  17
   0   7  -2 286.309 20.7534  16
   0   7   2 287.601 20.7529  16
   0   7  -2 266.275 20.5778  17
   0  -7  -2 288.976 20.7080  17
   0  -7  -2 274.401 20.5575  14
   0   7  -2 276.304 20.5859  11
   0   7   2 268.140 20.6507  13
   0  -7   2 283.486 20.5455  14
   0  -7  -2 278.549 20.6880  11
   0   7  -2 259.566 20.5026  14
   0  -7   3 201.810 14.8096   6
   0   7  -3 205.363 14.8802   6
   0   7   3 186.795 14.9438   6
   0   7  -3 200.863 14.8745   7
   0  -7   3 190.631 14.7784   7
   0  -7  -3 183.124 14.8213   6
   0  -7  -3 196.459 14.8493   2
   0   7  -3 184.193 14.8481   3
   0   7  -3 191.720 14.8743   1
   0  -7  -3 179.255 14.7494   3
   0  -7  -3 189.375 14.4917  29
   0   7  -3 199.705 14.6339  31
   0  -7   3 199.232 14.7418  28
   0  -7   3 198.052 14.8219  27
   0  -7   3 197.716 14.6085  29
   0  -7  -3 187.394 14.8481  27
   0  -7   3 193.633 14.5993  23
   0   7  -3 215.431 14.9455  27
   0   7  -3 202.962 14.6065  23
   0  -7   3 194.798 14.6518   9
   0   7   3 177.790 14.9170   7
   0  -7  -3 191.333 14.8406   7
   0   7  -3 197.541 14.5914  11
   0  -7   3 200.447 14.6364  11
   0  -7  -3 171.703 14.7805  20
   0   7  -3 186.764 14.5873  19
   0  -7   3 204.214 14.6630  19
   0  -7  -3 182.096 14.8819  21
   0   7  -3 204.876 14.8775  21
   0   7   3 199.437 14.7802  16
   0  -7  -3 195.940 14.7629  17
   0  -7   3 215.478 14.6568  17
   0  -7  -3 195.408 14.8247  16
   0   7  -3 199.290 14.5883  17
   0   7  -3 198.583 14.5466  14
   0  -7  -3 194.619 14.6248  14
   0   7   3 179.468 14.5868  13
   0  -7  -3 194.062 14.7567  11
   0  -7   3 189.788 14.5735  14
   0   7   4 893.090 69.2402   6
   0  -7  -4 900.164 69.1027   6
   0   7  -4 939.267 69.1448   6
   0   7  -4 1015.40 69.1898   7
   0   7  -4 964.027 69.1371   5
   0   7  -4 935.102 69.1101   1
   0  -7  -4 889.839 69.0727   2
   0   7  -4 995.501 69.1300   3
   0  -7  -4 872.721 69.0016   3
   0  -7   4 970.345 69.0647   3
   0   7   4 860.396 69.0703   1
   0  -7  -4 953.862 68.7021  31
   0  -7   4 956.028 69.0478  27
   0  -7   4 997.968 69.0979  28
   0  -7  -4 899.685 68.8159  29
   0  -7   4 991.076 68.9714  29
   0   7  -4 1116.72 69.2216  27
   0   7  -4 839.495 68.8755  23
   0  -7  -4 887.196 69.0652  27
   0  -7   4 989.565 68.9604  11
   0   7  -4 922.581 68.9373   9
   0   7  -4 965.850 68.9785   8
   0   7   4 933.005 69.2605   7
   0  -7   4 888.205 68.9313   9
   0   7  -4 914.838 68.8806  11
   0  -7  -4 883.690 69.0947   7
   0  -7   4 947.910 69.1138  10
   0  -7   4 1069.31 69.0612  19
   0   7  -4 992.610 68.9503  19
   0  -7  -4 836.434 69.0626  20
   0  -7  -4 851.468 69.1415  21
   0   7  -4 946.980 69.1413  21
   0  -7   4 1015.33 68.9635  17
   0   7  -4 949.256 68.8948  17
   0   7   4 887.139 69.0309  16
   0  -7  -4 951.745 69.1452  16
   0   7  -4 933.400 69.2037  13
   0   7  -4 1002.51 68.8844  14
   0   7   4 857.657 68.8122  13
   0   7   4 904.625 68.7273  12
   0   7  -5 5.47295 1.74931   6
   0   7   5 8.70079 2.19837   6
   0   7  -5 7.90964 1.77404   7
   0   7  -5 4.89226 1.72323   5
   0  -7  -5 4.72796 2.04294   6
   0   7  -5 5.14245 1.71436   3
   0  -7   5 6.90694 1.69253   3
   0  -7   5 6.30679 1.66249   2
   0   7  -5 8.00001 1.77266   1
   0   7   5 6.34941 1.77324   1
   0  -7  -5 2.92871 1.61226   3
   0  -7  -5 6.43445 1.67351   2
   0   7   5 7.26736 1.74741   3
   0  -7   5 7.28438 1.70971  27
   0  -7   5 7.83166 1.51034  29
   0  -7  -5 7.36300 1.30509  29
   0  -7  -5 9.63848 1.09455  31
   0  -7   5 7.87618 1.81110  28
   0   7  -5 8.62661 1.69745  30
   0  -7  -5 4.34460 2.20735  27
   0   7  -5 5.29988 1.56655  23
   0   7  -5 2.53453 2.11777  27
   0  -7   5 12.0396 1.91158  25
   0   7   5 5.90867 2.17686   7
   0   7  -5 8.92543 1.58454   9
   0  -7  -5 6.51790 2.02306   7
   0  -7   5 5.52648 1.44315   9
   0   7  -5 8.91665 1.60323   8
   0  -7   5 8.29584 1.71108  10
   0   7  -5 6.74800 1.28925  11
   0  -7  -5 7.28259 1.88716  20
   0   7  -5 6.71045 1.72592  21
   0  -7  -5 8.20363 2.27380  21
   0  -7   5 8.69791 1.63862  19
   0  -7   5 8.34135 1.56079  21
   0   7  -5 6.88519 1.34591  17
   0  -7   5 5.87719 1.75008  15
   0  -7  -5 5.41089 1.79748  16
   0   7   5 4.78786 1.69477  16
   0   7  -5 5.96515 2.12146  13
   0   7   5 7.29172 0.95842  12
   0   7   5 5.43444 1.09659  13
   0   7  -5 7.13390 1.31579  14
   0   7  -6 2.02937 1.61255   6
   0  -7  -6 2.13375 2.08255   6
   0   7  -6 2.13669 1.45939   5
   0   7  -6 2.22838 1.48399   7
   0   7   6 3.23709 2.09628   6
   0  -7   6 2.49110 1.44597   2
   0   7   6 3.67925 1.53248   1
   0  -7  -6 2.28761 1.44537   3
   0   7  -6 2.19152 1.42385   3
   0   7  -6 0.59303 1.52636   1
   0  -7  -6 3.20162 1.46089   2
   0   7   6 1.92100 1.38010   3
   0  -7   6 3.95339 1.50849   3
   0   7   6 4.16727 1.31042  29
   0   7  -6 1.88154 1.24439  29
   0  -7  -6 2.46802 1.24687  29
   0   7  -6 3.62989 1.55202  30
   0  -7   6 3.92670 1.46460  27
   0  -7   6 1.59950 1.41365  29
   0   7  -6 3.69725 1.44618  23
   0   7  -6 3.53613 1.60090  27
   0  -7   6 3.28771 1.50294  25
   0   7   6 2.09346 2.54025  27
   0  -7  -6 3.99363 1.83934  27
   0   7  -6 2.03630 1.31760   8
   0   7   6 1.38056 2.11047   7
   0  -7   6 2.99236 1.37911   9
   0   7  -6 3.83137 1.23355  11
   0   7  -6 2.07991 1.42330   9
   0  -7  -6 4.96874 2.03415   7
   0  -7   6 2.69494 1.37661  10
   0  -7  -6 3.14731 1.65459  20
   0   7   6 4.51179 1.26909  22
   0  -7   6 3.29465 1.52226  19
   0   7  -6 0.69487 1.50079  21
   0  -7  -6 2.13557 2.02710  21
   0   7   6 4.43267 1.77004  16
   0  -7  -6 1.65957 1.69592  16
   0   7  -6 2.43221 1.17431  17
   0  -7   6 5.46747 1.73833  15
   0   7  -6 1.67220 1.14045  14
   0   7   6 3.32961 0.76886  13
   0   7  -6 5.99231 2.03347  13
   0   7   6 2.51188 0.79017  12
   0   7  -7 114.592 8.28937   5
   0   7  -7 100.680 8.42243   6
   0   7  -7 97.9231 8.40836   7
   0  -7  -7 92.1046 8.42059   6
   0  -7  -7 99.3878 8.16998   2
   0   7   7 96.8381 8.18190   1
   0   7   7 93.4689 8.15803   3
   0  -7   7 108.444 8.18854   3
   0   7  -7 116.149 8.28317   1
   0  -7   7 118.421 8.27712   2
   0   7  -7 116.762 8.26436   3
   0  -7  -7 99.7928 8.12255   3
   0  -7  -7 106.220 8.10763  29
   0   7  -7 108.427 8.16349  29
   0   7  -7 111.580 8.25506  30
   0  -7   7 96.6741 8.13655  27
   0   7   7 97.4787 7.80604  28
   0   7   7 95.1229 8.11725  29
   0  -7   7 96.2396 8.26894  29
   0   7  -7 112.608 8.25167  27
   0  -7  -7 103.224 8.28013  27
   0  -7   7 113.887 8.45363  25
   0   7  -7 99.5547 8.17870  23
   0   7   7 95.7065 8.68736  27
   0   7  -7 117.904 8.21998   9
   0   7  -7 104.102 8.19742   8
   0   7  -7 104.368 8.07960  11
   0  -7  -7 93.9668 8.44384   7
   0  -7   7 93.3853 8.20291  10
   0   7  -7 108.426 8.38286  21
   0   7   7 96.1159 8.04362  19
   0  -7  -7 100.103 8.35326  20
   0  -7   7 113.974 8.42089  19
   0   7   7 93.0778 8.04589  22
   0   7   7 105.015 8.33333  20
   0  -7   7 116.317 8.48917  15
   0  -7  -7 99.0381 8.35421  16
   0   7   7 107.419 8.40801  16
   0   7  -7 110.600 8.10510  17
   0   7  -7 103.140 8.34701  18
   0   7  -7 116.944 8.63891  13
   0   7  -7 109.170 8.11720  14
   0   7  -8 70.4473 6.34792   6
   0  -7  -8 69.8051 6.42675   6
   0   7  -8 78.7796 6.41669   7
   0   7  -8 68.8570 6.06705   5
   0  -7   8 80.8180 6.09892   2
   0   7   8 65.1336 6.03336   3
   0  -7  -8 63.0099 6.00785   2
   0   7   8 60.7322 6.00231   1
   0   7  -8 80.9439 6.15902   1
   0  -7   8 80.1517 6.04617   3
   0   7  -8 85.1077 6.14418   3
   0  -7  -8 67.7215 5.97803   3
   0   7   8 65.2012 5.72226  28
   0   7  -8 81.1852 6.19031  30
   0  -7   8 79.1136 6.29829  29
   0  -7   8 78.8951 6.07344  27
   0   7   8 83.3278 6.16683  29
   0  -7  -8 76.1029 6.05027  29
   0   7  -8 67.9918 6.05638  29
   0   7   8 83.9662 6.58789  27
   0   7  -8 82.2032 6.11312  27
   0   7  -8 92.1391 6.45655  24
   0  -7  -8 77.5676 6.18749  27
   0   7  -8 84.2711 6.21940  23
   0  -7   8 79.8773 6.39181  25
   0  -7  -8 74.9571 6.45603   7
   0  -7   8 64.9572 6.08143  10
   0   7  -8 71.5378 5.98976  11
   0   7  -8 76.0147 6.14618  10
   0   7  -8 78.5745 6.14110   8
   0   7  -8 80.8408 6.12196   9
   0  -7  -8 68.9285 6.27813  20
   0   7   8 65.3797 5.96627  19
   0  -7   8 81.8330 6.44080  19
   0   7  -8 80.0019 6.36807  21
   0   7   8 77.8987 6.32350  20
   0   7   8 70.6832 5.97209  22
   0   7  -8 79.6250 6.24304  18
   0  -7  -8 67.3356 6.30628  16
   0  -7   8 73.2234 6.33810  15
   0   7   8 76.4141 6.35561  16
   0   7  -8 72.0064 5.99534  17
   0   7  -8 74.2558 6.48369  13
   0   7  -8 75.1101 6.05025  14
   0   7  -9 581.930 42.1400   5
   0   7   9 522.519 42.0709   1
   0   7   9 544.050 42.0801   3
   0  -7   9 621.449 42.1446   2
   0   7  -9 599.503 42.1293   3
   0  -7   9 580.322 42.0491   3
   0  -7  -9 515.874 42.0441   2
   0  -7  -9 521.744 42.0013   3
   0   7  -9 592.793 42.1403   1
   0   7   9 651.481 42.2839  29
   0   7  -9 517.511 42.1507  30
   0  -7  -9 615.697 42.1537  29
   0   7  -9 651.601 42.2668  29
   0  -7   9 609.056 42.3987  29
   0   7   9 498.194 41.8663  28
   0   7  -9 587.263 42.2218  23
   0  -7   9 440.311 42.2066  25
   0   7  -9 602.482 42.1215  27
   0   7   9 596.997 42.4892  27
   0   7  -9 545.252 42.3230  24
   0  -7  -9 522.994 42.1098  27
   0   7  -9 644.802 42.4021  26
   0   7  -9 594.108 42.2052  10
   0   7  -9 583.601 42.1837   8
   0   7  -9 583.495 42.1794   9
   0  -7   9 580.925 42.3012   8
   0   7  -9 570.507 42.0933  11
   0  -7   9 564.130 42.2359  10
   0   7   9 592.223 42.0508  22
   0  -7   9 623.082 42.4990  19
   0  -7  -9 504.438 42.3121  20
   0   7   9 559.094 42.1393  19
   0   7  -9 592.557 42.3747  21
   0   7  -9 574.951 42.0869  17
   0  -7   9 582.341 42.4483  15
   0   7  -9 570.086 42.2462  18
   0  -7  -9 563.949 42.4211  16
   0  -7  -9 522.747 41.8674  12
   0   7  -9 628.353 42.6052  13
   0   7  -9 559.919 42.1067  14
   0   7 -10 175.568 12.8635   5
   0  -7 -10 153.103 12.7500   2
   0   7  10 151.210 12.7824   3
   0  -7 -10 151.510 12.7049   3
   0   7 -10 166.621 12.8333   1
   0   7  10 156.317 12.8004   1
   0  -7  10 172.666 12.7608   3
   0  -7  10 179.642 12.8401   2
   0   7 -10 181.039 12.8445   3
   0  -7  10 193.363 13.2931  29
   0   7  10 149.916 12.6386  28
   0   7  10 187.577 13.1242  29
   0  -7 -10 202.333 12.9948  29
   0   7 -10 155.051 12.9448  30
   0   7  10 182.277 13.2793  27
   0  -7  10 164.204 13.1245  25
   0   7 -10 176.370 13.0456  23
   0   7  10 187.856 13.6813  24
   0   7 -10 184.290 12.8554  27
   0  -7 -10 160.032 12.8789  27
   0   7 -10 176.809 12.9845   9
   0   7 -10 174.843 12.8791  11
   0   7 -10 173.107 12.9832   8
   0  -7  10 166.094 13.0174  10
   0  -7  10 174.423 13.1251   8
   0   7 -10 164.677 12.9671  10
   0  -7 -10 165.840 13.1663  20
   0   7  10 145.984 12.8713  19
   0   7  10 156.378 12.7481  22
   0  -7  10 182.175 13.3299  19
   0   7 -10 176.385 13.1700  21
   0   7 -10 167.879 12.8518  17
   0   7 -10 162.464 13.0686  18
   0  -7 -10 159.451 13.2020  16
   0  -7  10 158.682 13.2090  15
   0  -7 -10 155.318 12.6110  12
   0  -7 -10 156.576 12.6717  15
   0   7 -10 178.614 13.4055  13
   0   7 -10 173.199 12.9130  14
   0   7 -11 124.241 9.32977   5
   0  -7 -11 102.316 9.17604   2
   0  -7 -11 107.201 9.14875   3
   0   7  11 117.860 9.28227   1
   0   7  11 110.863 9.24627   3
   0  -7  11 117.890 9.20043   3
   0  -7  11 120.701 9.26433   2
   0   7 -11 124.031 9.30749   1
   0   7 -11 132.896 9.31280   3
   0  -7  11 138.929 9.88945  29
   0   7  11 105.737 9.17161  28
   0  -7 -11 113.050 9.44662  29
   0   7 -11 114.763 9.50875  30
   0  -7 -11 110.064 9.32818  31
   0   7  11 132.797 9.71228  29
   0   7 -11 134.659 9.32822  27
   0  -7 -11 121.808 9.39845  27
   0  -7  11 96.9594 9.49205  25
   0   7  11 122.815 9.95198  26
   0   7  11 162.883 10.4424  24
   0  -7  11 128.918 9.77099   8
   0  -7  11 123.256 9.52518  10
   0   7 -11 122.608 9.51758   9
   0   7 -11 117.173 9.47188  10
   0  -7  11 141.178 9.96775  19
   0   7  11 101.326 9.40873  19
   0   7 -11 116.811 9.63260  21
   0  -7 -11 127.638 9.83831  20
   0   7  11 116.051 9.26511  22
   0  -7 -11 114.817 9.18012  15
   0  -7  11 118.964 9.74728  15
   0  -7 -11 111.779 9.73374  16
   0   7 -11 131.945 10.0305  13
   0  -7 -11 117.896 9.13574  12
   0   7 -12 96.4512 7.35487   5
   0   7  12 90.1041 7.28935   1
   0  -7  12 94.4546 7.28868   2
   0   7 -12 93.7546 7.25364   3
   0   7 -12 93.0671 7.30232   1
   0  -7 -12 79.2322 7.17668   2
   0  -7  12 91.5536 7.22228   3
   0   7  12 84.3698 7.25947   3
   0  -7  12 83.3091 7.94879  28
   0   7  12 96.9762 7.82813  29
   0  -7  12 107.295 8.04129  29
   0   7  12 71.2437 7.19365  28
   0  -7 -12 88.1056 7.46504  31
   0   7 -12 106.459 7.37795  27
   0   7  12 94.8669 8.09809  26
   0  -7 -12 89.7815 7.42390  27
   0  -7  12 100.763 7.83141  25
   0   7  12 100.326 8.35518  24
   0  -7  12 92.9821 7.64066  10
   0  -7  12 97.4770 7.87363   8
   0  -7 -12 95.0425 7.95150  20
   0   7 -12 93.1843 7.80470  21
   0  -7  12 103.723 8.15796  19
   0   7  12 92.0193 7.38980  22
   0   7  12 106.546 7.77431  19
   0  -7  12 90.9172 7.86616  15
   0  -7 -12 95.6821 8.02400  16
   0   7  12 82.8367 8.20511  18
   0  -7 -12 82.5630 7.19263  15
   0   7 -12 98.0540 8.17499  13
   0  -7 -12 81.2739 7.19306  12
   0   7 -13 21.6970 2.56412   5
   0   7 -13 18.6300 2.46431   1
   0   7  13 22.2498 2.52649   3
   0  -7 -13 19.8155 2.40202   2
   0   7 -13 22.9473 2.43562   3
   0   7  13 21.4629 2.55961   1
   0  -7  13 20.5298 2.43589   2
   0   7  13 29.8540 3.46452  29
   0  -7  13 22.7670 3.37248  29
   0   7  13 16.3887 2.52655  28
   0  -7  13 19.9635 3.58855  28
   0   7  13 17.3775 3.43418  26
   0  -7  13 23.3742 3.14204  25
   0   7 -13 30.4900 2.66117  27
   0  -7 -13 22.7136 2.81273  27
   0  -7  13 29.4059 3.42816   8
   0   7  13 17.0474 2.93615  19
   0   7  13 18.9790 2.74699  22
   0  -7  13 29.8012 3.74673  19
   0   7 -13 23.4949 3.21305  21
   0  -7 -13 17.1255 3.36159  20
   0  -7 -13 23.8968 2.55324  15
   0  -7  13 23.5450 3.37452  15
   0  -7 -13 23.4299 3.40518  16
   0   7  13 21.6591 3.85902  18
   0   7 -13 17.3474 3.75369  13
   0  -7 -13 22.2127 2.50988  12
   0   7 -14 124.752 10.0966   5
   0  -7 -14 111.726 9.94111   2
   0   7  14 124.400 10.0181   1
   0   7 -14 130.516 10.0184   1
   0   7  14 123.639 10.0282   3
   0  -7  14 133.369 10.0346   2
   0  -7  14 136.921 11.1020  28
   0  -7  14 118.631 10.7883  29
   0   7  14 155.987 10.3885  28
   0   7  14 156.206 10.9278  29
   0   7  14 175.570 11.3538  26
   0  -7 -14 119.958 10.2096  27
   0   7 -14 142.381 10.1015  27
   0  -7  14 135.965 10.6972  25
   0   7  14 124.116 11.0698   8
   0  -7  14 139.853 10.9066   8
   0   7 -14 124.921 10.7150  21
   0  -7 -14 129.225 10.8224  20
   0   7  14 138.236 10.7115  19
   0  -7  14 149.125 11.2179  19
   0   7  14 140.263 11.2182  18
   0  -7 -14 124.894 10.1282  15
   0  -7 -14 123.098 10.8964  16
   0  -7  14 117.341 10.6983  15
   0   7 -14 131.133 11.0712  13
   0  -7 -14 117.436 10.1025  12
   0   7 -15 76.0597 6.31459   5
   0   7 -15 82.5947 6.25865   4
   0   7  15 72.5259 6.21468   4
   0   7  15 79.8717 6.15409   1
   0   7 -15 75.5427 6.08578   4
   0  -7 -15 69.4435 6.07913   2
   0   7  15 71.3804 6.06309   4
   0  -7  15 81.3049 6.15679   2
   0   7 -15 77.0559 6.15166   1
   0  -7 -15 71.9338 6.44378  27
   0   7  15 66.2744 7.01121  29
   0  -7  15 89.4225 7.59825  28
   0   7  15 73.3681 6.55065  28
   0  -7  15 107.832 7.76082  29
   0   7 -15 79.4685 6.31268  27
   0  -7  15 86.4386 7.05787  25
   0   7  15 58.9783 7.23087  26
   0   7  15 71.2552 7.48579   8
   0  -7  15 89.5046 7.36179   8
   0   7 -15 80.8485 7.09237  21
   0  -7 -15 67.8083 7.17516  20
   0  -7  15 82.8706 7.55822  19
   0   7  15 77.8560 7.04042  19
   0  -7  15 92.3731 7.32418  15
   0  -7 -15 80.1112 6.42483  15
   0  -7 -15 81.9466 7.28038  16
   0   7  15 62.9320 7.36962  18
   0   7 -15 96.7618 7.75014  13
   0  -7 -15 82.8703 6.48931  12
   0   7  16 421.514 32.3225   4
   0   7 -16 452.310 32.3754   4
   0   7  16 407.578 32.2766   4
   0  -7 -16 417.008 32.2862   2
   0   7  16 433.093 32.2918   1
   0   7 -16 439.806 32.3038   4
   0   7 -16 446.986 32.3217   1
   0  -7  16 449.323 32.3247   2
   0  -7  16 517.568 33.8232  28
   0   7  16 476.905 33.4199  29
   0   7  16 461.707 32.9000  28
   0  -7  16 460.646 33.5774  29
   0   7 -16 400.836 32.4634  27
   0  -7  16 504.427 33.3521  25
   0   7  16 380.786 33.3082  26
   0  -7  16 485.972 33.5318   8
   0   7  16 495.435 33.9494   8
   0   7 -16 440.427 33.3282  21
   0   7  16 460.779 33.3143  19
   0  -7 -16 435.366 33.4106  20
   0   7  16 393.969 33.4792  18
   0  -7  16 449.138 33.3646  15
   0  -7 -16 450.466 33.5084  16
   0  -7 -16 408.824 32.6232  15
   0   7 -16 548.253 33.9179  13
   0   7 -17 91.9080 7.20401   4
   0   7  17 99.4215 8.17046  28
   0  -7  17 107.149 9.00798  29
   0   7  17 123.432 8.96938  29
   0  -7  17 115.086 9.14219  28
   0   7 -17 80.0998 7.47789  27
   0  -7  17 106.729 8.54149  25
   0   7  17 54.4426 8.34050  26
   0   7  17 105.271 9.25205   8
   0  -7  17 114.454 8.95904   8
   0   7 -17 97.2752 8.92013  20
   0   7 -17 118.919 8.82375  21
   0  -7 -17 109.157 8.86476  20
   0   7  17 86.5299 8.53207  19
   0  -7  17 122.799 8.83688  15
   0   7  17 91.1077 8.95814  18
   0  -7 -17 112.919 9.02395  16
   0   7 -17 125.196 9.41411  13
   0   7  18 79.3004 8.04315   5
   0  -7  18 101.136 9.21020  28
   0   7  18 109.780 8.91557  29
   0  -7  18 116.039 9.20426  29
   0   7  18 90.2247 8.11396  28
   0   7  18 70.4366 8.60165  26
   0   7  18 103.826 9.32685   8
   0  -7  18 110.278 8.99410   8
   0   7 -18 94.6698 8.58462  21
   0  -7 -18 90.1842 8.67756  20
   0   7 -18 92.2126 8.96900  20
   0   7  18 102.483 8.77164  19
   0   7  18 78.8477 8.82544  18
   0  -7 -18 99.5471 9.00273  16
   0  -7  18 107.873 8.74834  15
   0   7 -18 109.976 9.40284  13
   0   7  19 4.62767 2.41582   5
   0  -7  19 1.89305 3.46171  29
   0   7  19 1.09507 2.55812  28
   0   7  19 2.65320 3.51432  30
   0  -7  19 5.89341 3.75037  28
   0   7  19 0.41923 3.02520  29
   0   7  19 0.44335 3.42760  26
   0  -7  19 3.46350 3.03609   8
   0   7  19 2.76185 3.65810   8
   0   7 -19 2.40079 2.80634  21
   0   7 -19 2.86734 3.54240  20
   0  -7 -19-2.52105 3.10133  20
   0   7  19-0.40940 2.98158  19
   0  -7 -19-0.91306 3.20136  16
   0  -7  19-0.38905 2.79474  15
   0   7  19-0.48065 3.71565  18
   0   7 -19 1.97556 3.84859  13
   0   7  20 60.0034 5.65411   5
   0   7  20 65.0288 7.15205  30
   0  -7  20 65.4097 6.97220  28
   0   7  20 54.9967 5.90478  28
   0   7  20 56.8815 6.60890  29
   0  -7  20 81.5334 7.16261  29
   0   7  20 27.7490 6.31714  26
   0   7  20 65.0874 7.18701   8
   0  -7  20 68.7399 6.77208   8
   0   7  20 57.9599 6.59426  19
   0   7 -20 66.0867 6.97023  20
   0  -7 -20 67.9519 6.61850  20
   0   7 -20 64.2710 6.42524  21
   0   7  20 32.6789 6.77540  18
   0  -7 -20 66.8653 6.79692  16
   0  -7  20 77.9033 6.63308  15
   0   7 -20 65.5895 7.45286  13
   0   7  21 109.027 9.21604   5
   0   7  21 106.935 10.7427  30
   0   7  21 114.810 10.2949  29
   0   7  21 117.583 9.60836  28
   0  -7  21 114.307 10.6201  28
   0  -7  21 111.341 10.4766  29
   0   7  21 99.9666 10.8082  24
   0   7  21 97.3264 10.1409  26
   0  -7  21 117.392 10.4401   8
   0   7  21 122.937 11.0830   8
   0   7 -21 117.701 10.4845  20
   0   7 -21 103.805 9.98073  21
   0  -7 -21 103.961 10.1411  20
   0   7  21 100.993 10.0019  19
   0   7  21 109.031 10.6499  18
   0  -7 -21 126.760 10.4980  16
   0  -7  21 123.221 10.0758  15
   0   7 -21 105.396 10.8454  13
   0   7  22 9.85525 2.29960   5
   0  -7  22 11.0751 4.20761  29
   0   7  22 1.95550 3.78425  29
   0  -7  22 11.2301 4.42284  28
   0   7  22 4.86238 4.35410  30
   0   7  22 4.45113 3.07890  28
   0   7  22 6.69086 4.89826  24
   0   7  22 0.97767 3.84429  26
   0   7  22 6.41843 4.21152   8
   0  -7  22 5.97269 3.56176   8
   0   7 -22 14.2224 4.74022  20
   0   7  22 2.91987 3.62854  19
   0  -7 -22 10.1199 4.01987  20
   0   7 -22 4.12710 3.28798  21
   0  -7 -22 10.9941 4.04742  16
   0   7  22 11.4088 4.55477  18
   0  -7  22 9.33396 3.47394  15
   0   7 -22 6.88400 4.65548  13
   0   7  23 0.50760 3.89159  29
   0   7  23 0.66103 2.84758  28
   0  -7  23 4.07050 4.15544  29
   0   7  23 1.26622 4.26043  30
   0  -7  23-1.74800 4.48512  28
   0   7  23 0.50005 3.98770  26
   0   7  23 5.59459 5.15938  24
   0  -7  23 4.13933 3.73241   8
   0   7 -23 0.56738 4.09261  20
   0   7 -23 2.86013 3.42284  21
   0   7  23-0.50985 3.69487  19
   0  -7 -23 6.00351 4.09401  20
   0   7  23 2.24907 4.32814  18
   0  -7 -23-0.54488 3.91217  16
   0  -7  23-0.43584 3.20194  15
   0   7 -23-2.33784 4.85078  13
   0   7  24 27.4996 5.06799  29
   0   7  24 26.1918 5.33597  30
   0  -7  24 8.41992 4.64600  28
   0  -7  24 28.4436 5.37423  29
   0   7  24 19.6990 5.87781  24
   0   7  24 17.2677 4.62379  26
   0  -7  24 22.5131 4.72371   8
   0   7  24 19.6220 4.94593  19
   0   7 -24 19.2493 4.40214  21
   0  -7 -24 28.4514 5.10788  20
   0   7 -24 22.2725 5.24992  20
   0   7  24 15.0006 4.96911  18
   0  -7 -24 20.8557 4.78601  16
   0   7 -24 10.4875 4.84793  13
   0  -7  24 25.2985 4.48160  15
   0  -7  25 0.61853 4.72160  28
   0   7  25 3.38269 4.57608  30
   0  -7  25-1.25978 4.64667  29
   0   7  25 1.09249 4.01183  29
   0   7  25-1.53600 4.26377  26
   0   7  25 0.75884 5.44721  24
   0  -7  25 1.65676 4.07401   8
   0  -7 -25-1.06629 4.23472  20
   0   7  25-0.54870 4.13640  19
   0   7 -25 0.50946 3.72501  21
   0   7 -25 4.21210 4.77940  20
   0  -7 -25 2.90834 4.19499  16
   0   7  25-3.53683 4.71767  18
   0   7 -25 0.61793 4.59863  16
   0  -7  25 0.90039 3.42255  15
   0   7 -25 3.97427 4.85757  13
   0   7  26-0.51289 4.19751  26
   0   7  26-0.78012 5.33273  24
   0  -7  26 6.23254 4.32626   8
   0   7 -26 5.22886 3.63003  21
   0   7  26 0.56556 4.06101  19
   0  -7 -26 0.54556 4.40003  20
   0   7 -26 0.61394 4.46951  20
   0   7  26-0.59772 4.87366  18
   0   7 -26 1.90440 4.51511  16
   0  -7 -26 2.98826 4.42938  16
   0   7  26-0.69415 4.74535  30
   0  -7  26-3.26459 4.92286  29
   0   7  26 5.06526 4.24378  29
   0  -7  26 0.63229 4.43258  28
   0   7  27-2.39760 6.02519  24
   0   7  27-2.54078 4.24730  26
   0  -7  27 5.76932 4.23805   8
   0   7 -27-3.23366 4.83458  16
   0   7  27-0.60259 4.89541  18
   0  -7 -27 1.83134 4.56345  16
   0  -7  27 9.36729 5.10828  29
   0  -7  27 0.64308 4.95019  28
   0   7  27 5.20305 4.59268  29
   0   7  27 4.96855 5.11964  30
   0   7 -27 0.53371 4.25624  21
   0   7 -27-0.62790 4.77404  20
   0  -7 -27-0.55592 4.48331  20
   0   7  27 2.31222 4.20823  19
   0   7  28-0.58571 4.47090  19
   0   7 -28 1.08348 4.38412  21
   0   7  28-1.20435 4.97953  18
   0  -7  28-0.58513 4.50323   8
   0  -8   0 2231.88 167.171   7
   0  -8   0 2275.16 167.179   6
   0   8   0 2278.80 167.263   6
   0  -8   0 2412.14 167.308   2
   0   8   0 2329.15 167.289   1
   0   8   0 2275.93 167.297   3
   0  -8   0 2254.56 167.199   3
   0  -8   0 2414.21 166.947  28
   0   8   0 2504.08 166.822  31
   0  -8   0 2263.68 167.219  27
   0  -8   0 2030.98 166.907  23
   0   8   0 2278.83 167.388  27
   0  -8   0 2345.83 167.052  11
   0   8   0 2366.59 167.289   7
   0   8   0 2247.18 167.333  21
   0   8   0 2121.54 166.823  19
   0  -8   0 2216.24 167.217  16
   0  -8   0 2291.81 167.043  17
   0   8   0 2233.54 167.133  16
   0   8   0 2197.02 167.010  17
   0  -8   0 2263.78 166.929  14
   0   8   0 2226.94 166.918  14
   0   8   0 2237.22 167.182  13
   0   8   0 2248.11 167.021  11
   0  -8  -1 97.0595 7.70821   6
   0   8   1 89.1072 7.73664   6
   0  -8   1 92.1537 7.63565   6
   0  -8  -1 96.0211 7.70074   7
   0  -8   1 94.2789 7.64874   7
   0   8  -1 91.3259 7.72105   6
   0   8  -1 92.3388 7.80701   1
   0  -8  -1 88.7254 7.66848   3
   0  -8   1 96.8801 7.77971   2
   0  -8   1 100.699 7.73308   3
   0   8   1 94.8417 7.81300   3
   0   8  -1 101.920 7.81863   3
   0  -8  -1 91.9329 7.73782   2
   0  -8  -1 97.2752 7.26565  28
   0  -8   1 97.1358 7.30799  29
   0  -8   1 106.829 7.46221  28
   0  -8  -1 92.1976 7.76260  27
   0   8  -1 100.266 7.30065  31
   0  -8   1 96.6139 7.34561  23
   0   8   1 89.0477 7.93052  27
   0   8  -1 111.726 8.07432  27
   0  -8   1 94.4030 7.45328  11
   0   8  -1 91.3928 7.72677   7
   0   8   1 96.2466 7.79042   7
   0   8  -1 95.7315 7.84896  21
   0   8   1 95.9736 7.16873  19
   0   8   1 95.5295 7.93140  21
   0   8  -1 93.0274 7.27532  19
   0   8  -1 102.599 7.46780  17
   0   8   1 91.4865 7.60247  16
   0  -8  -1 94.6606 7.50193  17
   0  -8  -1 92.4728 7.69160  16
   0  -8   1 105.825 7.47740  17
   0   8  -1 96.7617 7.64931  16
   0   8  -1 93.3943 7.42566  11
   0   8   1 91.3187 7.61332  13
   0   8  -1 99.2659 7.32352  14
   0  -8   1 91.5948 7.32124  14
   0  -8  -1 103.097 7.52922  11
   0  -8  -1 91.6726 7.32646  14
   0  -8  -2 291.610 22.3093   6
   0  -8   2 294.081 22.2847   6
   0   8   2 282.749 22.4623   6
   0   8  -2 307.317 22.4319   6
   0   8  -2 298.263 22.4175   7
   0  -8   2 306.361 22.3132   7
   0  -8  -2 294.430 22.3226   3
   0   8  -2 309.520 22.4402   3
   0   8  -2 307.743 22.4298   1
   0  -8  -2 299.546 22.3973   2
   0  -8   2 291.316 22.1722  28
   0  -8  -2 294.041 22.3571  27
   0  -8  -2 307.886 21.9640  29
   0  -8   2 288.948 22.0429  29
   0   8  -2 292.881 22.0554  31
   0  -8   2 270.836 22.0325  23
   0   8   2 248.401 22.5418  27
   0   8  -2 319.485 22.6054  27
   0  -8   2 310.748 22.1492  11
   0  -8   2 293.659 22.1742   9
   0  -8  -2 296.048 22.3177   7
   0   8   2 292.251 22.4606   7
   0  -8  -2 300.734 22.3975  21
   0   8   2 288.985 22.5342  21
   0   8  -2 304.583 22.4212  21
   0   8  -2 285.899 22.0256  19
   0  -8   2 311.486 22.0667  19
   0   8   2 297.928 22.2800  16
   0  -8  -2 276.904 22.3327  16
   0   8  -2 306.921 22.1104  17
   0  -8   2 310.784 22.1516  17
   0  -8  -2 295.702 22.2251  17
   0   8  -2 293.422 22.2715  16
   0  -8  -2 295.013 22.0655  14
   0   8   2 297.127 22.2222  13
   0  -8  -2 304.958 22.2287  11
   0  -8   2 292.039 22.0448  14
   0   8  -2 291.175 22.0195  14
   0   8  -2 313.530 22.1190  11
   0  -8   3 64.9828 5.27503   6
   0   8   3 61.6596 5.46441   6
   0  -8   3 64.1177 5.29217   7
   0   8  -3 60.3909 5.36077   7
   0  -8  -3 67.4105 5.35204   6
   0   8  -3 65.9888 5.39132   6
   0   8  -3 68.4134 5.44904   3
   0   8  -3 68.7108 5.42556   1
   0  -8  -3 63.1189 5.28453   3
   0  -8  -3 67.6556 5.38025   2
   0  -8   3 68.9865 5.39493  27
   0  -8  -3 54.9492 4.82316  29
   0   8  -3 57.4746 4.99051  31
   0  -8   3 62.8520 4.98427  29
   0  -8   3 65.6061 5.17058  28
   0   8  -3 45.7127 4.91953  23
   0  -8  -3 61.8078 5.42268  27
   0  -8   3 61.8707 4.98539  23
   0   8  -3 65.2800 5.64020  27
   0   8  -3 61.8421 4.96899  11
   0   8   3 59.5414 5.44156   7
   0  -8   3 55.5901 5.01872   9
   0  -8   3 69.0163 5.05495  11
   0  -8  -3 62.3195 5.28898   7
   0   8  -3 60.1525 4.95262  19
   0   8  -3 65.5966 5.37811  21
   0  -8   3 71.3246 5.05888  19
   0  -8  -3 63.8814 5.42122  21
   0  -8  -3 59.1556 5.16226  17
   0   8  -3 64.3478 5.26165  16
   0  -8  -3 67.2613 5.38972  16
   0  -8   3 65.1780 5.04853  17
   0   8   3 62.4011 5.24404  16
   0   8  -3 55.5201 4.96322  17
   0  -8   3 64.2118 4.96950  14
   0   8  -3 69.7601 4.93374  14
   0  -8  -3 65.9104 5.21550  11
   0   8   3 60.3953 5.06379  13
   0  -8  -3 60.5592 4.98830  14
   0   8  -4 583.967 42.4854   6
   0   8   4 526.102 42.5450   6
   0   8  -4 597.839 42.4854   5
   0   8  -4 568.718 42.4693   7
   0  -8  -4 542.445 42.4028   6
   0   8   4 542.183 42.4214   1
   0  -8  -4 557.104 42.3461   3
   0   8  -4 615.747 42.4812   3
   0  -8  -4 563.970 42.4280   2
   0   8  -4 593.780 42.4659   1
   0  -8   4 596.347 42.3793   3
   0   8  -4 574.501 42.2363  31
   0  -8   4 612.862 42.2516  29
   0  -8   4 613.808 42.4020  28
   0  -8  -4 542.499 42.0712  29
   0  -8   4 570.097 42.3788  27
   0   8  -4 470.537 42.1336  23
   0   8  -4 673.352 42.6061  27
   0  -8  -4 564.813 42.3999  27
   0  -8  -4 566.507 42.4252   7
   0  -8   4 553.294 42.2271   9
   0  -8   4 587.160 42.4501  10
   0   8   4 536.886 42.5554   7
   0   8  -4 593.325 42.2751   8
   0  -8   4 629.882 42.2660  11
   0   8  -4 581.036 42.1782  11
   0  -8   4 637.376 42.3259  19
   0  -8  -4 590.071 42.5242  21
   0   8  -4 566.858 42.4633  21
   0  -8  -4 514.582 42.3838  20
   0  -8  -4 588.084 42.3966  17
   0   8   4 568.056 42.3560  16
   0  -8  -4 562.365 42.4586  16
   0   8  -4 605.079 42.1844  17
   0  -8   4 581.309 42.2302  17
   0  -8  -4 581.738 42.3892  11
   0   8  -4 566.953 42.1263  14
   0  -8  -4 557.903 42.2227  14
   0   8   4 544.861 41.9984  12
   0   8   4 536.343 42.1345  13
   0  -8  -5 491.914 36.8438   6
   0   8  -5 499.809 36.9079   6
   0   8  -5 491.376 36.8830   7
   0   8  -5 511.390 36.8654   5
   0   8   5 442.761 36.9796   6
   0   8   5 462.017 36.7798   1
   0   8  -5 523.765 36.8635   1
   0  -8  -5 474.451 36.7108   3
   0  -8   5 532.595 36.7878   3
   0  -8   5 553.558 36.8840   2
   0   8  -5 530.736 36.8646   3
   0  -8  -5 474.531 36.7865   2
   0   8   5 458.717 36.7931   3
   0  -8   5 552.623 36.8733  28
   0  -8  -5 475.249 36.5020  29
   0  -8  -5 483.812 36.3581  31
   0  -8   5 527.593 36.6916  29
   0  -8   5 539.959 36.7813  27
   0  -8  -5 483.657 36.7857  27
   0  -8   5 452.767 36.8896  25
   0   8  -5 578.353 36.9565  27
   0   8  -5 510.745 36.6231  23
   0   8  -5 497.875 36.5764  11
   0  -8   5 488.097 36.6434   9
   0  -8  -5 445.667 36.7938   7
   0   8  -5 514.128 36.6853   8
   0   8  -5 500.117 36.6407   9
   0   8   5 440.200 36.9674   7
   0  -8   5 457.607 36.7869  10
   0   8  -5 514.611 36.8940  21
   0  -8   5 554.744 36.7920  19
   0  -8  -5 467.385 36.8236  20
   0  -8  -5 500.759 36.9331  21
   0  -8   5 493.242 36.7428  21
   0   8   5 465.572 36.7487  16
   0  -8  -5 484.374 36.8825  16
   0   8  -5 511.688 36.5775  17
   0   8  -5 507.994 36.5513  14
   0   8   5 470.886 36.3565  12
   0   8   5 462.191 36.4503  13
   0   8  -5 522.488 37.0253  13
   0   8  -6 28.0677 3.38693   7
   0   8  -6 32.3863 3.42506   5
   0   8  -6 38.4374 3.57707   6
   0   8   6 29.4990 3.71517   6
   0  -8  -6 41.8848 3.63671   6
   0   8  -6 36.7203 3.39089   3
   0  -8   6 35.3316 3.43339   2
   0   8  -6 32.0891 3.37585   1
   0   8   6 31.6506 3.33900   3
   0  -8  -6 31.6141 3.27588   2
   0  -8   6 32.1924 3.29687   3
   0  -8  -6 30.3472 3.25983   3
   0   8   6 31.6611 3.38346   1
   0  -8  -6 33.5528 2.84472  31
   0  -8   6 35.8257 3.33884  27
   0  -8   6 43.1440 3.59314  28
   0   8  -6 43.0298 3.38859  30
   0  -8  -6 35.8173 3.05569  29
   0  -8   6 38.6366 3.32184  29
   0  -8  -6 34.3197 3.42770  27
   0   8  -6 34.9444 3.21225  23
   0  -8   6 37.6067 3.61927  25
   0   8  -6 41.1312 3.54219  27
   0   8   6 26.1809 3.89828  27
   0   8  -6 31.5191 3.22157   8
   0  -8  -6 27.8463 3.48935   7
   0   8  -6 35.0690 3.23128   9
   0   8  -6 33.7830 3.06837  11
   0  -8   6 36.0540 3.15894   9
   0   8   6 28.5935 3.71284   7
   0  -8   6 36.6784 3.37824  10
   0   8   6 40.6623 3.00487  19
   0  -8  -6 29.3141 3.65304  21
   0   8   6 35.4494 3.40196  20
   0   8  -6 32.2599 3.39928  21
   0  -8   6 39.6433 3.39984  19
   0  -8  -6 39.6058 3.50478  20
   0  -8   6 32.6134 3.29809  21
   0   8  -6 35.3381 3.08349  17
   0  -8  -6 35.6580 3.49077  16
   0   8   6 33.9892 3.46976  16
   0  -8   6 32.5086 3.43462  15
   0   8  -6 35.4284 3.67755  13
   0   8   6 30.0650 2.79618  13
   0   8   6 29.1503 2.72822  12
   0   8  -6 39.0789 3.07567  14
   0   8  -7 399.793 28.8351   5
   0   8  -7 386.225 28.9660   6
   0   8  -7 391.807 28.9855   7
   0  -8  -7 368.524 28.9156   6
   0   8   7 358.806 29.0988   6
   0   8  -7 423.466 28.8709   1
   0   8   7 369.391 28.7896   3
   0   8   7 366.433 28.7696   1
   0  -8  -7 378.088 28.7035   3
   0  -8   7 442.678 28.8067   3
   0  -8  -7 375.224 28.7803   2
   0  -8   7 446.228 28.8887   2
   0   8  -7 431.526 28.8726   3
   0  -8   7 423.958 28.8746  29
   0   8  -7 403.827 28.8016  30
   0  -8   7 412.457 29.0272  28
   0  -8   7 398.847 28.7473  27
   0  -8  -7 372.974 28.5942  29
   0   8   7 360.849 28.6314  29
   0  -8  -7 362.309 28.4795  31
   0   8   7 349.582 29.1200  27
   0   8  -7 357.082 28.6899  23
   0   8  -7 438.219 28.9002  27
   0  -8  -7 396.733 28.8157  27
   0  -8   7 385.677 29.0121  25
   0   8  -7 419.167 28.7426   9
   0   8  -7 393.429 28.7233   8
   0  -8   7 384.092 28.8350  10
   0   8   7 340.761 29.0577   7
   0  -8   7 420.620 28.8026   9
   0   8  -7 395.946 28.6426  11
   0  -8  -7 355.095 28.8918   7
   0   8  -7 392.658 28.9618  21
   0  -8   7 436.696 28.9875  19
   0   8   7 369.710 28.5736  19
   0   8   7 355.571 28.6039  22
   0  -8  -7 376.119 28.9054  20
   0  -8  -7 367.419 28.9769  21
   0   8   7 399.946 28.8625  20
   0   8  -7 389.979 28.6309  17
   0   8   7 338.940 28.8050  16
   0  -8  -7 360.784 28.9128  16
   0  -8   7 400.157 29.0078  15
   0   8  -7 389.415 28.6295  14
   0   8  -7 438.526 29.1848  13
   0   8   7 349.840 28.3151  13
   0   8  -8 37.1996 3.95741   7
   0   8  -8 44.8589 4.04662   6
   0   8  -8 41.4975 3.77229   5
   0  -8   8 45.7257 3.78895   2
   0  -8   8 44.4388 3.72877   3
   0   8   8 39.8049 3.72505   3
   0  -8  -8 37.7991 3.70648   2
   0   8   8 34.4779 3.70730   1
   0   8  -8 40.9213 3.73061   3
   0  -8  -8 34.1729 3.59242   3
   0   8  -8 40.7729 3.76891   1
   0  -8  -8 44.6233 3.51030  31
   0   8  -8 40.3295 3.70219  29
   0   8  -8 39.1026 3.77072  30
   0  -8   8 39.0415 3.71411  27
   0  -8  -8 41.5460 3.63156  29
   0   8   8 39.1803 3.63735  29
   0  -8   8 44.6316 3.90895  29
   0   8  -8 43.2493 3.86774  27
   0  -8  -8 40.9179 3.84747  27
   0  -8   8 51.6298 4.20957  25
   0   8  -8 32.6279 4.02744  24
   0   8   8 37.5725 4.40754  27
   0   8  -8 41.7613 3.78357  23
   0  -8   8 38.9098 3.75278  10
   0   8  -8 41.5104 3.74451   9
   0   8  -8 36.2339 3.52169  11
   0   8  -8 40.3066 3.73302   8
   0  -8  -8 35.0019 3.97289  20
   0   8   8 35.7376 3.50370  19
   0   8   8 34.6073 3.53934  22
   0   8  -8 45.5914 4.03511  21
   0  -8   8 45.3700 4.02779  19
   0   8  -8 33.4287 3.50819  17
   0  -8   8 49.9897 4.12671  15
   0  -8  -8 39.1850 4.00655  16
   0   8  -8 44.3771 3.96779  18
   0   8  -8 35.1763 3.56094  14
   0   8  -8 43.8586 4.25889  13
   0   8  -9 7.54287 2.00731   7
   0   8  -9 7.99319 1.94181   6
   0   8  -9 7.63021 1.81440   5
   0  -8   9 7.85504 1.67042   2
   0  -8  -9 4.49897 1.64455   3
   0   8  -9 8.97719 1.82660   1
   0  -8   9 7.72919 1.65897   3
   0  -8  -9 6.55074 1.70248   2
   0   8  -9 7.93820 1.72506   3
   0   8   9 4.88993 1.62150   3
   0   8   9 4.77890 1.76089   1
   0   8   9 5.96737 1.13254  28
   0  -8  -9 8.42644 1.53968  31
   0  -8   9 9.13228 2.02353  29
   0   8  -9 9.18798 1.83702  29
   0   8   9 8.08904 1.79295  29
   0   8  -9 5.48661 1.85007  30
   0  -8  -9 8.02963 1.77953  29
   0   8  -9 9.27268 2.04391  23
   0   8  -9 7.60862 1.91329  27
   0  -8  -9 7.77903 2.04912  27
   0  -8   9 8.04425 2.08566  25
   0   8   9 5.80290 2.58475  27
   0   8  -9 4.09468 2.02916  24
   0   8  -9 9.77751 1.72730  11
   0   8  -9 7.39106 1.77247   8
   0   8  -9 6.44486 1.84190   9
   0  -8   9 9.99325 1.93761  10
   0  -8  -9 8.42121 2.14720  20
   0   8   9 10.3386 1.71208  19
   0   8   9 8.92518 1.58287  22
   0   8  -9 13.5568 2.22321  21
   0  -8   9 10.1554 2.01491  19
   0  -8  -9 11.7260 2.38343  16
   0   8  -9 11.5234 2.21316  18
   0   8  -9 6.00213 1.54294  17
   0  -8   9 4.34087 2.11184  15
   0   8  -9 8.04257 1.68773  14
   0   8  -9 7.17653 2.35833  13
   0   8 -10 28.9754 3.41866   6
   0   8 -10 29.7629 3.07802   5
   0   8 -10 33.2228 3.51918   7
   0   8 -10 28.7194 3.00419   1
   0  -8  10 32.8738 3.03894   2
   0  -8 -10 26.7682 2.89395   3
   0   8  10 27.4752 2.98734   3
   0  -8  10 36.9892 3.02037   3
   0   8 -10 33.4278 3.06809   3
   0   8  10 27.9610 3.04535   1
   0  -8 -10 25.6462 2.94268   2
   0  -8 -10 26.8609 3.05444  29
   0   8 -10 24.0430 3.11567  30
   0  -8 -10 24.0503 2.84950  31
   0   8  10 26.5941 2.56326  28
   0  -8  10 26.0741 3.32274  29
   0   8  10 20.7251 3.05913  29
   0  -8  10 18.0476 3.15709  25
   0  -8 -10 30.9099 3.21825  27
   0   8 -10 30.3458 3.03608  27
   0   8  10 33.4220 3.75339  27
   0   8  10 22.2012 3.90486  24
   0   8 -10 28.2371 3.15098  23
   0   8 -10 31.0621 3.15567   8
   0   8 -10 31.2265 3.21164   9
   0   8 -10 25.5693 3.05220  10
   0  -8  10 36.8181 3.24317  10
   0   8 -10 28.2093 2.93208  11
   0   8  10 22.4962 2.79156  22
   0  -8  10 25.0759 3.37100  19
   0  -8 -10 30.8255 3.45778  20
   0   8  10 27.2060 2.99118  19
   0   8 -10 35.4956 3.34250  21
   0  -8  10 26.6510 3.41185  15
   0  -8 -10 28.9180 3.56284  16
   0   8 -10 31.3355 3.00923  17
   0   8 -10 30.2247 3.05496  14
   0   8 -10 30.4115 3.75867  13
   0   8 -11 107.801 8.35926   5
   0   8 -11 108.629 8.35306   3
   0  -8  11 119.200 8.41606   2
   0   8 -11 108.122 8.37770   1
   0  -8 -11 103.292 8.32169   2
   0   8  11 102.179 8.34350   3
   0  -8 -11 96.8949 8.21518   3
   0  -8  11 112.182 8.29750   3
   0   8  11 101.025 8.35211   1
   0  -8  11 119.099 8.90210  29
   0  -8 -11 93.0003 8.35009  29
   0  -8 -11 94.2748 8.27900  31
   0   8  11 94.2202 8.07401  28
   0   8  11 79.5243 8.41412  29
   0   8  11 90.4749 9.09291  24
   0   8  11 88.8080 8.81053  27
   0  -8 -11 106.460 8.47286  27
   0  -8  11 137.625 8.96247  25
   0   8 -11 117.389 8.52547  27
   0   8  11 91.1097 8.87056  26
   0  -8  11 112.083 8.69787   8
   0   8 -11 105.318 8.51466  10
   0   8 -11 106.765 8.50825   9
   0  -8  11 108.592 8.57968  10
   0   8 -11 121.820 8.85472  21
   0  -8 -11 104.373 8.81248  20
   0  -8  11 115.087 8.98707  19
   0   8  11 103.977 8.26023  22
   0   8  11 94.6801 8.42382  19
   0  -8 -11 110.186 8.93504  16
   0  -8  11 108.369 8.90712  15
   0  -8 -11 99.5643 8.05673  12
   0  -8 -11 106.791 8.20675  15
   0   8 -11 114.716 9.05750  13
   0   8 -12 21.8556 2.54329   5
   0   8  12 16.0345 2.48041   1
   0   8 -12 18.6254 2.43433   3
   0   8  12 15.6244 2.42924   3
   0  -8  12 19.7253 2.44303   3
   0   8 -12 21.8325 2.55993   1
   0  -8  12 19.3844 2.48389   2
   0  -8 -12 16.9084 2.37316   3
   0  -8 -12 23.9858 2.50431   2
   0  -8 -12 17.1145 2.59892  31
   0  -8  12 23.5177 3.24939  29
   0   8  12 23.5373 3.01614  29
   0   8  12 18.2053 2.28298  28
   0   8  12 21.9876 3.95185  24
   0  -8 -12 18.3085 2.69188  27
   0   8  12 27.6481 3.74424  26
   0   8 -12 22.5513 2.63839  27
   0  -8  12 15.5122 2.94488  25
   0  -8  12 21.0863 2.86733  10
   0  -8  12 25.7827 3.08076   8
   0  -8  12 22.0661 3.36647  19
   0  -8 -12 21.7783 3.15330  20
   0   8  12 20.2116 2.46941  22
   0   8 -12 15.5453 2.96495  21
   0   8  12 14.3950 2.57540  19
   0  -8  12 21.0894 3.13956  15
   0  -8 -12 21.1509 3.31485  16
   0  -8 -12 24.4161 2.38513  15
   0   8 -12 17.3229 3.42742  13
   0  -8 -12 16.5612 2.18242  12
   0   8 -13 233.853 16.3522   5
   0  -8 -13 202.740 16.2274   2
   0   8  13 203.305 16.2889   1
   0   8 -13 226.801 16.2925   3
   0   8  13 215.612 16.3108   3
   0   8 -13 235.532 16.3226   1
   0  -8  13 238.009 16.3283   2
   0   8  13 182.366 16.5833  29
   0  -8  13 220.530 16.9652  29
   0   8  13 187.477 16.1867  28
   0  -8  13 222.478 16.7930  25
   0   8 -13 240.980 16.3702  27
   0  -8 -13 196.338 16.3561  27
   0   8  13 164.698 16.9874  24
   0   8  13 162.471 16.7705  26
   0  -8  13 245.281 16.9688   8
   0  -8  13 237.754 16.6996  10
   0   8 -13 228.906 16.8865  21
   0  -8 -13 213.575 16.8596  20
   0   8  13 207.487 16.2999  22
   0  -8  13 235.507 17.1565  19
   0   8  13 202.202 16.5819  19
   0  -8 -13 214.633 16.2125  15
   0  -8 -13 214.438 16.9628  16
   0   8  13 181.021 17.0662  18
   0  -8  13 238.121 17.0072  15
   0  -8 -13 201.164 16.1437  12
   0   8 -13 250.676 17.3224  13
   0   8 -14 45.0900 4.16918   5
   0   8  14 46.4736 4.18901   3
   0  -8  14 45.0512 4.10434   2
   0   8  14 48.6113 4.19689   1
   0   8 -14 46.2419 4.14187   1
   0  -8 -14 43.2894 4.07242   2
   0   8 -14 50.2291 4.10687   3
   0  -8  14 42.2297 5.02166  28
   0   8  14 47.6809 4.22493  28
   0  -8 -14 41.8221 4.33958  27
   0  -8  14 54.0602 5.09319  29
   0   8  14 40.5922 4.73369  29
   0   8 -14 44.0695 4.23388  27
   0   8  14 43.9062 5.16121  26
   0  -8  14 49.9496 4.83709  25
   0  -8  14 48.8069 4.98305   8
   0   8 -14 46.6629 4.86107  21
   0   8  14 43.2427 4.64717  19
   0   8  14 40.7670 4.27260  22
   0  -8  14 49.9210 5.13851  19
   0  -8 -14 42.4922 5.03501  20
   0  -8  14 52.0037 5.14146  15
   0   8  14 46.6118 5.49045  18
   0  -8 -14 43.9408 4.11593  15
   0  -8 -14 42.8808 5.05093  16
   0   8 -14 48.3725 5.42923  13
   0  -8 -14 41.1161 4.03683  12
   0   8 -15 39.9628 3.54306   5
   0   8  15 36.4558 3.42180   1
   0   8 -15 36.1278 3.34822   1
   0  -8  15 32.6892 3.31053   2
   0   8  15 32.3579 3.24688   4
   0  -8 -15 34.2083 3.25881   2
   0   8  15 35.2025 3.61285  28
   0   8  15 32.6484 4.21754  29
   0  -8  15 35.7386 4.59423  29
   0  -8  15 26.5793 4.57737  28
   0   8 -15 36.9889 3.59382  27
   0  -8  15 28.4553 4.01031  25
   0   8  15 29.3254 4.55526  26
   0  -8 -15 28.2737 3.61075  27
   0   8  15 38.9417 4.92294   8
   0  -8  15 37.3784 4.51291   8
   0   8  15 36.1943 4.16936  19
   0  -8 -15 47.8905 4.66382  20
   0  -8  15 35.4986 4.62732  19
   0   8 -15 47.1208 4.57432  21
   0  -8  15 42.0025 4.55616  15
   0  -8 -15 40.7580 4.49593  16
   0   8  15 38.7065 5.06743  18
   0  -8 -15 33.8460 3.43012  15
   0   8 -15 40.1949 4.96310  13
   0  -8 -15 33.1399 3.48922  12
   0   8  16-1.01852 1.65998   4
   0   8 -16-0.26120 1.49747   4
   0   8  16-0.42874 1.38163   1
   0   8  16 0.19112 1.33950   4
   0  -8 -16-0.31062 1.25491   2
   0  -8  16-0.10973 1.47073   2
   0  -8  16 2.57270 2.83846  28
   0   8  16-1.00143 1.97540  28
   0  -8  16 1.18591 2.83756  29
   0   8  16-0.33556 2.57206  29
   0   8  16 2.76554 3.04059  26
   0   8 -16-0.87991 1.71508  27
   0  -8  16 2.55154 2.52354  25
   0   8  16 3.82736 3.25288   8
   0  -8  16 1.80219 2.75137   8
   0  -8 -16 2.18836 3.02662  20
   0   8  16-1.29483 2.34527  19
   0   8 -16-2.45406 2.80567  21
   0  -8  16-2.19716 3.18367  19
   0   8  16 0.43624 3.24633  18
   0  -8 -16-0.78530 2.87072  16
   0  -8  16-0.36843 2.47885  15
   0   8 -16-4.29618 3.55261  13
   0   8  17 56.4170 4.90392   4
   0   8  17 58.6578 4.84675   4
   0   8 -17 65.7064 4.97572   4
   0  -8 -17 58.0484 4.84206   2
   0   8  17 60.8252 4.86847   1
   0  -8  17 66.6683 4.93080   2
   0   8  17 64.1590 5.58179  28
   0   8  17 57.9349 6.15556  29
   0  -8  17 76.9453 6.71775  29
   0  -8  17 52.4057 6.53415  28
   0  -8  17 66.2342 6.14920  25
   0   8  17 34.8318 6.10063  26
   0   8 -17 49.2971 5.11495  27
   0  -8  17 68.3730 6.34946   8
   0   8  17 73.5604 6.97135   8
   0  -8 -17 71.6444 6.53020  20
   0  -8  17 71.2070 6.88542  19
   0   8  17 56.6213 6.05335  19
   0   8 -17 68.0354 6.30970  21
   0  -8  17 67.5365 6.41845  15
   0   8  17 59.3124 6.64478  18
   0  -8 -17 61.4872 6.40497  16
   0   8 -17 90.5186 7.20955  13
   0  -8  18 80.5724 7.54401  29
   0   8  18 70.1814 6.39291  28
   0  -8  18 75.1436 7.52281  28
   0   8  18 73.8225 7.10886  29
   0   8  18 63.3708 7.21761  26
   0  -8  18 61.3861 6.75856  25
   0  -8  18 76.5449 7.29597   8
   0   8  18 62.2869 7.35657   8
   0  -8  18 86.5854 7.84329  19
   0   8 -18 74.3259 7.06982  21
   0  -8 -18 69.8058 7.30134  20
   0   8  18 76.7545 7.10970  19
   0   8 -18 73.9679 7.55191  20
   0  -8 -18 79.3887 7.45393  16
   0  -8  18 73.1970 7.08491  15
   0   8  18 55.3726 7.41542  18
   0   8 -18 98.4315 8.04866  13
   0   8  19 17.6117 3.24444   5
   0  -8  19 31.9828 4.41620  29
   0   8  19 25.3657 4.04648  29
   0  -8  19 24.2954 4.42581  28
   0   8  19 15.2432 3.01210  28
   0   8  19 13.6006 4.29820  26
   0  -8  19 24.0632 4.10897   8
   0   8  19 20.8038 4.59651   8
   0  -8 -19 15.7756 3.90542  20
   0   8 -19 17.6962 3.98862  20
   0  -8  19 15.5441 4.52601  19
   0   8 -19 20.0131 3.71953  21
   0   8  19 13.6360 3.60866  19
   0  -8 -19 19.8232 4.19576  16
   0   8  19 15.4668 4.15809  18
   0  -8  19 22.2097 3.68711  15
   0   8 -19 17.5852 4.62574  13
   0   8  20 37.3653 4.39114   5
   0   8  20 32.2991 5.01775  29
   0  -8  20 54.7075 6.03899  28
   0   8  20 39.4866 4.35503  28
   0  -8  20 38.2859 5.44918  29
   0   8  20 37.5181 5.72784  30
   0   8  20 25.9199 5.25545  26
   0   8  20 37.3333 5.82947   8
   0  -8  20 42.4361 5.32490   8
   0   8 -20 46.3012 5.80395  20
   0  -8  20 35.2908 5.47172  19
   0   8  20 30.7554 4.89209  19
   0   8 -20 34.6280 4.91270  21
   0  -8 -20 38.8680 5.33041  20
   0  -8 -20 54.1869 5.78058  16
   0   8  20 28.0995 5.40322  18
   0  -8  20 43.6660 5.10190  15
   0   8 -20 51.6514 6.60018  13
   0   8  21 30.6856 3.84490   5
   0   8  21 23.9240 3.80940  28
   0   8  21 40.8857 5.78117  30
   0  -8  21 22.2214 5.15703  28
   0   8  21 37.6770 5.16505  29
   0  -8  21 38.8020 5.55838  29
   0   8  21 16.3838 5.65087  24
   0   8  21 21.4659 4.90629  26
   0  -8  21 41.5787 5.09989   8
   0   8  21 37.3784 5.70247   8
   0  -8 -21 32.1927 4.98573  20
   0   8 -21 35.3979 5.29527  20
   0  -8  21 34.2674 5.58141  19
   0   8  21 22.1159 4.50012  19
   0   8 -21 29.8988 4.68226  21
   0   8  21 30.7939 5.49578  18
   0  -8 -21 35.9528 5.31599  16
   0  -8  21 34.8194 4.75940  15
   0   8 -21 30.7506 5.89160  13
   0   8  22 31.8966 3.87546   5
   0   8  22 30.0336 5.75631  30
   0   8  22 30.9870 5.02297  29
   0  -8  22 24.5121 5.63248  29
   0   8  22 32.3579 4.13830  28
   0  -8  22 36.4223 5.79552  28
   0   8  22 21.9929 4.95489  26
   0   8  22 23.2645 6.00702  24
   0   8  22 33.8225 5.89560   8
   0  -8  22 34.9665 5.21016   8
   0   8  22 18.1018 4.50368  19
   0   8 -22 39.0012 5.73821  20
   0   8 -22 40.3722 5.03305  21
   0  -8 -22 33.4599 5.13524  20
   0  -8  22 41.7611 5.95799  19
   0  -8 -22 36.4559 5.30466  16
   0   8  22 35.8409 5.82792  18
   0   8 -22 23.2492 5.75716  13
   0  -8  22 39.6925 4.84030  15
   0   8  23 1.29989 4.45176  30
   0   8  23-1.98262 3.85675  29
   0  -8  23 5.38999 4.18698  28
   0  -8  23 6.42987 4.56266  29
   0   8  23 1.52496 4.24312  26
   0   8  23 4.28945 4.81886  24
   0  -8  23 5.62881 3.66774   8
   0   8  23 11.5435 4.57793   8
   0  -8  23 15.9171 4.92268  19
   0   8  23 9.94611 3.91541  19
   0   8 -23 2.89610 4.16811  20
   0  -8 -23 3.51956 3.92752  20
   0   8 -23 0.96295 3.53238  21
   0   8  23 2.88090 4.40799  18
   0  -8 -23 1.09820 4.00722  16
   0   8 -23-3.68182 5.29252  13
   0  -8  23 6.81976 3.56765  15
   0  -8  24 60.7416 6.88750  29
   0   8  24 47.1232 6.92657  30
   0  -8  24 37.6722 6.63979  28
   0   8  24 39.7157 5.94858  29
   0   8  24 24.5003 6.95354  24
   0   8  24 28.8514 5.93309  26
   0   8  24 50.7377 6.92565   8
   0  -8  24 54.9023 6.32852   8
   0   8 -24 52.6978 5.89084  21
   0  -8 -24 36.3543 5.90074  20
   0  -8  24 64.9515 7.48016  19
   0   8  24 45.0536 6.04056  19
   0   8 -24 51.3778 6.58142  20
   0  -8 -24 49.2982 6.35194  16
   0   8  24 36.0536 6.68137  18
   0  -8  24 55.5222 6.03593  15
   0   8 -24 27.9551 6.55714  13
   0  -8  25 0.63371 4.65652  28
   0   8  25 6.41253 4.06518  29
   0  -8  25-1.26258 4.40537  29
   0   8  25 2.77333 4.83781  30
   0   8  25 3.11620 4.23671  26
   0   8  25 10.0086 5.65618  24
   0  -8  25-1.08677 3.97579   8
   0   8 -25 1.53435 3.64016  21
   0   8  25-3.21208 4.00419  19
   0  -8 -25 7.47418 4.38627  20
   0  -8  25-1.43018 4.96474  19
   0   8 -25 0.61305 4.68223  20
   0   8  25-0.60214 4.76675  18
   0  -8 -25 2.33605 4.29180  16
   0  -8  25 7.95508 3.67717  15
   0   8 -25 1.84032 4.79982  13
   0  -8  26 3.26947 5.00395  29
   0   8  26 2.83578 4.90780  30
   0   8  26 2.18865 4.20885  29
   0  -8  26 6.47252 4.85048  28
   0   8  26 1.58765 5.76211  24
   0   8  26 7.25316 4.44658  26
   0  -8  26 5.56513 4.29765   8
   0   8 -26 14.1403 4.07866  21
   0   8 -26 12.5002 5.10734  20
   0   8  26 0.54995 4.01827  19
   0  -8 -26-3.81632 4.50634  20
   0  -8 -26 10.1793 4.89405  16
   0   8  26 3.04637 5.12095  18
   0   8 -26 1.91226 4.89853  16
   0  -8  26 6.14323 3.72695  15
   0   8  27 18.9780 5.19993  26
   0   8  27 21.0606 6.95269  24
   0   8  27 21.8920 5.25114  19
   0   8 -27 34.6908 5.41429  21
   0   8 -27 26.5620 6.12456  20
   0  -8 -27 12.1943 4.89882  20
   0  -8  27 30.7855 6.19915  29
   0   8  27 22.3843 5.91433  30
   0  -8  27 22.9984 5.74372  28
   0   8  27 26.9159 5.31788  29
   0  -8 -27 21.9747 5.40528  16
   0   8  27 18.9828 5.91460  18
   0   8 -27 23.3781 5.68220  16
   0   8  28 15.8957 5.84044  18
   0   8  28 25.5728 5.30021  19
   0  -9   0-0.15059 1.56424   7
   0   9   0-0.37689 1.71017   6
   0  -9   0-1.95455 1.64652   6
   0  -9   0 0.96176 1.70170   3
   0   9   0 0.39104 1.70019   3
   0  -9   0-0.76901 1.63954   2
   0   9   0 0.37571 1.82053   1
   0   9   0 0.90593 0.67042  31
   0  -9   0 0.99108 0.93327  28
   0   9   0 2.34881 2.19296  27
   0  -9   0 2.61276 1.75933  27
   0  -9   0-0.29034 0.95332  23
   0   9   0-0.18859 1.68121   7
   0  -9   0 1.45685 1.13787  11
   0   9   0 0.40294 0.64235  19
   0   9   0 0.41960 1.75929  21
   0   9   0 0.83782 1.20101  17
   0   9   0 1.40963 1.51243  16
   0  -9   0-0.89515 1.14932  17
   0   9   0 0.31175 1.17191  11
   0  -9   0 0.58515 0.91254  14
   0   9   0-0.16367 1.57398  13
   0   9   0-0.71548 0.94234  14
   0  -9  -1 223.903 17.3410   7
   0  -9   1 225.839 17.3192   7
   0  -9   1 237.358 17.3468   6
   0   9  -1 220.023 17.4085   6
   0  -9  -1 223.470 17.3367   6
   0   9   1 227.156 17.4906   6
   0  -9   1 235.643 17.4842   2
   0   9  -1 224.941 17.4384   1
   0  -9  -1 231.866 17.4663   2
   0   9  -1 243.187 17.5273   3
   0  -9  -1 220.822 17.3389   3
   0   9   1 232.978 17.5064   3
   0  -9  -1 227.692 17.3900  27
   0  -9   1 245.527 17.1302  28
   0  -9  -1 247.617 16.9574  28
   0   9  -1 225.665 16.9528  31
   0  -9   1 221.819 16.9713  29
   0  -9   1 214.868 16.9904  23
   0  -9  -1 222.874 17.0656  23
   0   9  -1 241.122 17.6645  27
   0   9   1 268.211 17.8265  27
   0  -9   1 226.770 17.1389  11
   0   9  -1 208.334 17.3814   7
   0   9   1 220.704 17.4679   7
   0   9  -1 232.993 16.9484  19
   0   9   1 215.526 16.8360  19
   0   9  -1 230.046 17.5241  21
   0   9   1 226.867 17.5613  21
   0  -9   1 237.648 17.1508  17
   0   9  -1 233.786 17.1273  17
   0   9  -1 225.077 17.2786  16
   0  -9  -1 233.020 17.2018  17
   0  -9  -1 248.165 17.4293  16
   0   9   1 226.341 17.2878  16
   0   9  -1 226.603 17.4061  13
   0   9  -1 224.831 17.1113  11
   0  -9  -1 224.372 17.1859  11
   0   9  -1 224.671 16.9956  14
   0   9   1 226.467 17.3003  13
   0  -9  -1 226.207 17.0221  14
   0  -9   1 233.816 17.0234  14
   0  -9  -2 9.74210 2.00645   7
   0   9  -2 12.7049 2.15401   6
   0   9   2 11.5040 2.08135   6
   0   9  -2 8.61383 1.94434   7
   0  -9  -2 10.8168 2.04038   6
   0  -9   2 8.12753 1.85414   6
   0  -9   2 8.47930 1.88408   7
   0  -9  -2 8.85948 2.04496   3
   0   9  -2 5.63491 1.91881   1
   0  -9  -2 7.33100 1.93204   2
   0   9  -2 8.58283 2.05599   3
   0  -9  -2 10.5369 1.14106  29
   0   9  -2 10.6743 1.37001  31
   0  -9   2 7.33979 1.50611  28
   0  -9   2 8.40611 1.28832  29
   0  -9  -2 9.84736 0.92754  28
   0  -9   2 7.69829 1.29658  23
   0   9   2 5.62606 2.37394  27
   0   9  -2 9.94984 2.33201  27
   0  -9  -2 11.5223 2.13065  27
   0  -9   2 8.62283 1.42325  11
   0   9   2 10.8821 2.11427   7
   0  -9   2 7.81401 1.56823   9
   0   9  -2 11.4942 2.15650  21
   0   9  -2 8.93452 1.25403  19
   0   9   2 12.1170 2.18515  21
   0   9   2 11.9397 2.00593  16
   0  -9  -2 8.24769 1.62076  17
   0  -9  -2 7.66023 1.79491  16
   0  -9   2 10.0582 1.44676  17
   0   9  -2 10.1785 1.89110  16
   0   9  -2 7.45534 1.47362  17
   0  -9  -2 11.2776 1.60147  11
   0   9  -2 8.23163 1.24563  14
   0   9  -2 8.10678 1.42417  11
   0   9   2 8.10187 1.68570  13
   0  -9  -2 11.1973 1.33987  14
   0  -9   2 11.5947 1.33357  14
   0  -9   3 1402.85 99.5362   7
   0   9   3 1318.08 99.7056   6
   0  -9   3 1410.75 99.5318   6
   0   9  -3 1364.65 99.6311   6
   0   9  -3 1339.92 99.6226   7
   0  -9  -3 1275.35 99.5231   6
   0  -9  -3 1349.52 99.6241   2
   0   9   3 1312.39 99.5956   1
   0   9  -3 1439.29 99.6523   1
   0   9  -3 1418.69 99.6648   3
   0  -9  -3 1312.65 99.5140   3
   0  -9  -3 1330.08 99.5423  27
   0  -9  -3 1319.38 99.1586  29
   0   9  -3 1264.09 99.2715  31
   0  -9   3 1412.89 99.5459  27
   0  -9   3 1328.59 99.2832  29
   0  -9   3 1386.98 99.4445  28
   0   9  -3 1521.00 99.8071  27
   0   9  -3 1324.23 99.2709  23
   0  -9   3 1320.28 99.2739  23
   0  -9  -3 1222.32 99.4978   7
   0   9   3 1315.25 99.7068   7
   0  -9   3 1369.99 99.3679  11
   0  -9   3 1317.29 99.3748   9
   0  -9  -3 1480.42 99.6736  21
   0   9  -3 1325.21 99.2587  19
   0   9  -3 1338.21 99.6590  21
   0  -9   3 1417.72 99.3224  19
   0  -9  -3 1399.12 99.4978  17
   0   9  -3 1372.89 99.3065  17
   0  -9   3 1346.97 99.3493  17
   0   9   3 1328.77 99.4911  16
   0   9  -3 1417.54 99.5123  16
   0  -9  -3 1333.32 99.6019  16
   0  -9  -3 1378.79 99.4831  11
   0  -9   3 1298.06 99.2691  14
   0   9   3 1293.05 99.3585  13
   0   9  -3 1351.85 99.3025  11
   0   9  -3 1379.83 99.2304  14
   0  -9  -3 1335.13 99.2996  14
   0  -9  -4 7.28681 2.04507   6
   0   9  -4 6.78512 1.80696   7
   0   9   4 3.07009 2.04992   6
   0   9  -4 4.03601 1.85421   5
   0   9  -4 7.96942 1.87693   6
   0  -9   4 6.71611 1.83528   7
   0  -9   4 5.04413 1.67073   6
   0   9  -4 6.21966 1.81946   3
   0   9   4 7.36442 2.03342   1
   0  -9  -4 9.67403 1.93219   2
   0  -9   4 8.43257 1.88327   3
   0  -9  -4 5.50171 1.80070   3
   0   9  -4 11.6428 2.10110   1
   0  -9   4 9.08722 1.98449  27
   0   9  -4 6.33085 1.47041  31
   0  -9   4 5.81427 1.61882  28
   0  -9   4 5.25730 1.36315  29
   0  -9  -4 6.64840 1.13872  29
   0  -9  -4 6.68727 1.94776  27
   0   9  -4 3.76635 1.33520  23
   0   9  -4 10.3571 2.39140  27
   0  -9   4 4.53250 1.56059  10
   0   9  -4 4.84083 1.28407  11
   0  -9  -4 9.89687 2.12315   7
   0  -9   4 4.61990 1.43389   9
   0  -9   4 5.19301 1.31763  11
   0   9   4 6.11971 2.12666   7
   0  -9   4 9.43031 1.49963  19
   0  -9   4 5.09541 1.71829  21
   0   9  -4 9.47294 1.91259  21
   0  -9  -4 11.2795 2.24165  21
   0   9  -4 7.92993 1.38905  17
   0  -9  -4 7.91942 1.87246  16
   0   9   4 9.20180 1.85852  16
   0  -9  -4 9.39524 1.78093  17
   0  -9   4 7.55272 1.38393  17
   0   9   4 7.81199 1.40412  13
   0  -9  -4 9.01365 1.77155  11
   0   9  -4 6.54740 1.19984  14
   0  -9  -4 8.94221 1.43517  14
   0   9   5 371.583 28.6823   6
   0  -9  -5 357.243 28.4099   6
   0   9  -5 377.089 28.5031   7
   0   9  -5 382.937 28.5231   6
   0   9  -5 411.426 28.5121   5
   0  -9   5 418.872 28.4089   3
   0  -9  -5 389.775 28.3596   3
   0   9   5 364.626 28.4303   3
   0  -9  -5 354.426 28.4005   2
   0   9  -5 390.486 28.4914   3
   0   9  -5 393.945 28.4669   1
   0   9   5 352.074 28.3958   1
   0  -9   5 426.698 28.5331   2
   0  -9   5 406.817 28.3809  27
   0  -9  -5 373.302 28.0517  29
   0  -9  -5 341.773 27.8456  31
   0  -9   5 385.326 28.4073  28
   0  -9   5 372.468 28.2219  29
   0   9  -5 377.963 28.2281  31
   0   9  -5 434.677 28.6065  27
   0  -9   5 420.346 28.6423  25
   0  -9  -5 363.524 28.3824  27
   0   9  -5 370.722 28.1749  23
   0   9  -5 383.448 28.2548   8
   0  -9   5 364.631 28.2143   9
   0   9   5 373.324 28.6773   7
   0  -9   5 398.496 28.4748  10
   0   9  -5 372.022 28.1441  11
   0  -9  -5 368.029 28.4231   7
   0  -9  -5 375.586 28.4420  20
   0  -9   5 404.243 28.3704  21
   0   9   5 360.628 28.3360  20
   0   9  -5 367.049 28.4808  21
   0  -9   5 421.463 28.3489  19
   0  -9  -5 387.813 28.5449  21
   0   9  -5 406.685 28.1660  17
   0  -9  -5 370.379 28.4814  16
   0  -9  -5 380.104 28.4068  17
   0   9   5 395.842 28.4026  16
   0   9  -5 394.629 28.1089  14
   0   9  -5 399.167 28.6825  13
   0   9   5 380.346 27.9172  12
   0   9   5 357.197 28.0555  13
   0  -9  -5 371.521 28.3866  11
   0   9  -6 24.6808 3.03328   6
   0   9  -6 25.1602 3.06978   5
   0   9   6 25.9759 3.46675   6
   0   9  -6 31.0099 3.16419   7
   0  -9   6 28.9476 3.02541   2
   0   9  -6 28.4779 3.03104   1
   0  -9   6 27.1124 2.92267   3
   0   9  -6 26.0250 2.92751   3
   0   9   6 17.6473 2.90023   1
   0  -9  -6 22.6054 2.87227   2
   0  -9  -6 27.2562 2.92068   3
   0   9   6 27.7472 2.99901   3
   0  -9   6 29.4135 2.98083  27
   0  -9   6 29.1363 3.09516  28
   0  -9   6 27.6767 2.77740  29
   0   9  -6 31.4322 2.91063  31
   0  -9  -6 34.2194 2.31709  31
   0   9  -6 25.3832 2.83947  30
   0  -9  -6 28.5983 2.59362  29
   0   9  -6 31.5257 3.17514  27
   0   9  -6 26.8392 2.74452  23
   0  -9  -6 24.0125 3.00665  27
   0   9   6 23.2750 3.58225  27
   0  -9   6 32.7346 3.25046  25
   0  -9   6 28.3652 2.98799  10
   0   9  -6 27.2799 2.72895   9
   0   9  -6 23.7617 2.73149   8
   0  -9   6 25.7673 2.68203   9
   0   9  -6 25.4200 2.60000  11
   0   9   6 22.2955 3.37007   7
   0  -9   6 25.1011 2.81639  21
   0   9   6 26.5509 3.04949  20
   0  -9   6 32.7201 3.02505  19
   0   9   6 27.1420 2.40829  19
   0  -9  -6 25.7580 3.02431  20
   0   9  -6 27.2994 3.02715  21
   0   9  -6 26.5487 2.56164  17
   0  -9   6 24.6286 3.08132  15
   0  -9  -6 30.2931 3.17284  16
   0   9  -6 26.0310 2.56665  14
   0   9   6 26.1972 2.40466  13
   0   9  -6 24.5892 3.23121  13
   0   9   6 22.0015 2.19296  12
   0   9  -7 172.669 13.2459   5
   0   9   7 165.772 13.6375   6
   0   9  -7 186.852 13.4726   7
   0   9  -7 178.579 13.4241   6
   0   9  -7 185.261 13.2814   1
   0  -9   7 192.767 13.3132   2
   0  -9   7 188.611 13.2088   3
   0   9   7 160.099 13.2191   3
   0  -9  -7 161.283 13.1979   2
   0  -9  -7 165.346 13.1152   3
   0   9   7 166.565 13.2218   1
   0   9  -7 171.929 13.2530   3
   0  -9   7 184.299 13.1963  27
   0  -9  -7 162.600 12.9263  29
   0  -9   7 179.943 13.2194  29
   0   9  -7 178.401 13.1777  31
   0  -9  -7 157.785 12.7679  31
   0   9  -7 179.159 13.2045  30
   0  -9   7 173.132 13.3551  28
   0   9   7 126.969 13.5303  27
   0   9  -7 204.267 13.4096  27
   0  -9  -7 161.263 13.1980  27
   0  -9   7 173.619 13.4736  25
   0   9  -7 151.542 13.0211  23
   0   9  -7 177.211 13.1181   8
   0  -9   7 194.115 13.1653   9
   0  -9   7 159.656 13.2269  10
   0   9  -7 172.879 12.9863  11
   0   9  -7 164.835 13.0525   9
   0   9   7 157.094 13.5908   7
   0  -9   7 198.704 13.3720  19
   0   9  -7 186.159 13.4098  21
   0  -9  -7 174.061 13.3705  20
   0   9   7 154.341 12.9987  22
   0   9   7 170.288 12.8966  19
   0  -9   7 172.750 13.4226  15
   0  -9  -7 169.958 13.3790  16
   0   9  -7 173.280 12.9819  17
   0   9   7 155.244 12.6943  13
   0   9  -7 172.836 12.9622  14
   0   9  -7 181.498 13.5864  13
   0   9  -8-0.25164 1.90492   7
   0   9  -8 1.51918 1.73324   5
   0   9  -8-0.25014 1.77017   6
   0   9  -8-0.93191 1.67140   1
   0  -9   8 1.29440 1.57590   3
   0   9   8-1.16028 1.61590   3
   0   9   8 1.29961 1.69944   1
   0  -9  -8 0.95856 1.57956   3
   0  -9  -8-0.76276 1.54317   2
   0  -9   8 0.57916 1.55655   2
   0   9  -8-0.38066 1.64433   3
   0  -9   8-2.44590 1.89763  28
   0  -9  -8-0.38402 1.45959  29
   0   9  -8 0.37163 1.78205  31
   0  -9   8-1.39010 1.63634  29
   0  -9  -8 0.74759 1.13990  31
   0  -9   8-0.32053 1.62308  27
   0   9  -8-1.06826 1.82420  30
   0   9  -8-0.20040 1.76455  27
   0  -9  -8 0.18127 1.89939  27
   0  -9   8 2.05789 1.90591  25
   0   9  -8-0.79499 1.66601  23
   0   9   8-0.29815 2.68963  27
   0   9  -8 0.27211 1.28416  11
   0  -9   8 0.41051 1.60512  10
   0   9  -8-0.16201 1.54963   8
   0   9  -8 0.63579 1.52037   9
   0  -9  -8-1.17517 1.89502  20
   0   9   8-0.12562 1.19526  19
   0   9   8 1.62654 1.32353  22
   0  -9   8-0.22389 1.74400  19
   0   9  -8-1.88009 1.79390  21
   0   9  -8 0.13498 1.34114  17
   0  -9  -8 1.24145 1.68816  16
   0  -9   8 2.30956 1.79847  15
   0   9  -8-0.19148 1.90247  18
   0   9  -8 1.68717 2.25035  13
   0   9  -8-0.39823 1.32849  14
   0   9  -9-0.37674 1.71453   5
   0   9   9 0.96242 1.73664   3
   0  -9   9 2.10586 1.62185   2
   0  -9  -9 0.63212 1.64517   3
   0   9  -9-0.56573 1.63466   3
   0   9  -9 0.74180 1.71716   1
   0   9   9 0.18454 1.77930   1
   0  -9  -9 0.93976 1.65514   2
   0  -9   9 0.80377 1.60519   3
   0  -9  -9-0.56946 1.57163  29
   0  -9   9 0.48428 1.71011  27
   0   9   9 0.82850 1.45017  29
   0  -9   9-0.66581 1.88642  29
   0  -9  -9 0.22218 1.28334  31
   0  -9   9-1.33960 2.07049  28
   0   9  -9-1.67320 1.92240  30
   0   9  -9 2.38053 1.76850  27
   0   9  -9-0.69916 1.85562  23
   0  -9   9 1.06691 1.97643  25
   0   9   9 3.22218 2.73487  27
   0  -9  -9 1.65007 2.01985  27
   0   9  -9 0.17275 1.53074   8
   0  -9   9-0.21137 1.69812  10
   0   9  -9-0.34038 1.66205   9
   0   9  -9-0.29376 1.44168  11
   0   9   9 1.47308 1.31336  19
   0   9   9 0.97284 1.44687  22
   0  -9   9 0.49683 1.81640  19
   0  -9  -9 1.49680 2.02643  20
   0   9  -9-0.49515 1.79385  21
   0   9  -9 0.43781 1.41443  17
   0  -9   9 0.27353 1.96360  15
   0  -9  -9 2.11917 1.92812  16
   0   9  -9-0.14621 1.40250  14
   0   9  -9-0.29769 2.32820  13
   0   9 -10-0.55939 1.94113   5
   0   9  10 0.18310 1.71442   1
   0  -9  10 0.79517 1.62596   3
   0   9 -10 1.67495 1.69399   3
   0   9 -10 0.18378 1.81726   1
   0   9  10-0.19019 1.80025   3
   0  -9 -10 1.29210 1.62050   2
   0  -9  10-0.18893 1.69962   2
   0  -9 -10-0.31139 1.75573   3
   0   9  10-0.74866 1.69369  29
   0  -9 -10 0.93993 1.66674  29
   0  -9 -10 1.40985 1.47253  31
   0  -9  10-0.49209 1.96186  29
   0  -9  10-0.55321 1.94828  25
   0  -9 -10 0.55507 2.01401  27
   0   9 -10-0.19584 2.04780  27
   0   9 -10 1.70404 1.91327  23
   0   9  10 4.95657 3.01473  27
   0  -9  10 0.21893 1.89165  10
   0   9 -10 0.36863 1.74931   8
   0   9 -10-0.15810 1.61268  11
   0   9 -10-0.36576 1.74955   9
   0  -9  10 0.82198 2.10891  19
   0  -9 -10-0.52908 1.90798  20
   0   9 -10 2.87382 1.92742  21
   0   9  10-0.67695 1.55831  19
   0   9  10 0.14243 1.50893  22
   0  -9 -10-0.56327 2.05928  16
   0   9 -10 1.88884 1.59441  17
   0  -9  10 2.62151 2.15835  15
   0   9 -10-0.63421 2.39055  13
   0   9 -11 135.385 10.9646   5
   0   9 -11 143.713 10.9665   3
   0  -9 -11 117.765 10.8550   2
   0  -9  11 143.364 10.9785   2
   0   9 -11 148.143 10.9962   1
   0   9  11 131.487 10.9567   3
   0  -9 -11 126.978 10.8159   3
   0  -9  11 148.957 10.8862   3
   0   9  11 127.061 10.9287   1
   0   9  11 132.577 11.0154  29
   0  -9  11 150.052 11.3721  29
   0  -9 -11 139.302 10.8070  31
   0  -9 -11 146.778 10.9858  29
   0   9 -11 144.977 11.0362  27
   0   9  11 149.361 11.5266  27
   0   9  11 152.963 11.9593  24
   0  -9  11 130.249 11.3084  25
   0  -9  11 139.777 11.1209  10
   0  -9  11 140.247 11.4327  19
   0  -9 -11 138.649 11.3902  20
   0   9 -11 155.350 11.3894  21
   0   9  11 145.377 10.8314  22
   0   9  11 126.570 10.9174  19
   0  -9  11 142.900 11.4404  15
   0  -9 -11 129.070 11.3680  16
   0   9 -11 159.852 11.7449  13
   0   9 -12-1.44217 1.85586   5
   0   9  12-0.37209 1.84884   3
   0  -9  12 2.52672 1.67136   2
   0   9  12-0.17819 1.83025   1
   0  -9 -12-0.17514 1.62197   2
   0   9 -12-1.25097 1.78032   3
   0  -9  12 0.45888 1.66522   3
   0  -9 -12-0.44594 1.76001   3
   0   9 -12-1.59331 2.06701   1
   0  -9 -12-0.16019 1.84382  31
   0   9  12-0.74848 1.23327  28
   0  -9  12 1.17938 2.19444  29
   0   9  12-0.92971 2.00840  29
   0  -9  12-0.29505 2.16712  25
   0   9  12-2.81358 3.01230  27
   0   9  12-0.41071 3.08305  24
   0   9 -12 0.38368 1.84018  27
   0   9  12-2.39886 2.89329  26
   0  -9  12-1.43279 1.95407  10
   0  -9 -12 0.59661 2.35140  20
   0   9  12-0.77259 1.63364  22
   0   9  12-2.59811 1.93028  19
   0  -9  12 0.32641 2.36507  19
   0   9 -12-0.29193 2.21017  21
   0  -9  12 1.29436 2.37672  15
   0  -9 -12-1.91940 2.33911  16
   0   9 -12 3.55100 2.79900  13
   0  -9 -12-1.58669 1.48567  15
   0   9 -13 37.8324 3.72193   5
   0   9 -13 37.9276 3.64306   3
   0  -9  13 40.6431 3.73981   2
   0  -9  13 37.9745 3.61825   3
   0   9  13 37.8562 3.74060   3
   0   9 -13 34.6089 3.66965   1
   0  -9 -13 37.9103 3.64924   2
   0   9  13 32.0625 3.68673   1
   0   9  13 34.3683 3.39158  28
   0  -9 -13 32.4465 3.72586  31
   0  -9  13 35.9055 4.39733  29
   0   9  13 36.2600 4.04944  29
   0  -9  13 40.7294 4.37483  25
   0   9  13 34.4216 5.03568  24
   0   9 -13 43.0514 3.98003  27
   0   9  13 34.7401 4.74523  26
   0  -9  13 40.4054 3.99187  10
   0   9 -13 41.0288 4.28377  21
   0  -9 -13 37.2815 4.33558  20
   0   9  13 30.9697 3.92338  19
   0  -9  13 42.8638 4.59338  19
   0   9  13 32.7695 3.56558  22
   0  -9 -13 41.0607 4.65004  16
   0  -9  13 42.2198 4.53904  15
   0  -9 -13 32.7934 3.43776  15
   0   9 -13 40.7950 4.80244  13
   0   9 -14 17.9732 2.39417   5
   0   9 -14 15.6408 2.37360   1
   0   9  14 12.1872 2.27023   3
   0  -9  14 12.8356 2.24798   2
   0   9 -14 15.4274 2.31290   3
   0  -9 -14 15.9328 2.32133   2
   0   9  14 9.38095 2.36468   1
   0   9  14 13.9693 2.79748  29
   0  -9  14 16.6470 3.19506  29
   0   9  14 15.1844 2.21319  28
   0  -9  14 15.7352 3.07754  25
   0   9  14 5.24508 3.17723  26
   0   9 -14 16.4587 2.57171  27
   0   9  14 11.7796 4.03682  24
   0  -9  14 19.7188 2.91965  10
   0  -9  14 21.4539 3.48248  19
   0   9  14 14.6871 2.34530  22
   0  -9 -14 23.1268 3.31941  20
   0   9  14 13.7909 2.75830  19
   0   9 -14 15.9620 3.07425  21
   0   9  14 3.82363 3.51925  18
   0  -9 -14 15.5124 2.18452  15
   0  -9  14 12.8319 3.19807  15
   0  -9 -14 17.2630 3.30934  16
   0   9 -14 18.8052 3.92866  13
   0  -9  15 279.452 20.2545   2
   0   9 -15 259.814 20.1941   3
   0   9  15 255.221 20.2536   3
   0  -9 -15 250.862 20.1740   2
   0   9  15 262.657 20.2513   1
   0  -9  15 287.983 21.1746  29
   0   9  15 296.337 20.8972  29
   0   9  15 259.245 20.2154  28
   0   9 -15 272.205 20.3495  27
   0   9  15 271.079 21.1396  26
   0  -9  15 275.826 20.9101  25
   0  -9  15 281.726 20.9387   8
   0   9  15 279.039 21.4806   8
   0   9  15 226.155 20.5794  19
   0  -9 -15 263.494 20.9569  20
   0  -9  15 285.206 21.2720  19
   0   9 -15 299.678 21.0680  21
   0  -9 -15 261.894 21.0341  16
   0   9  15 258.470 21.3117  18
   0  -9 -15 254.417 20.1978  15
   0  -9  15 284.246 21.1327  15
   0   9 -15 317.265 21.5335  13
   0   9 -16 152.578 11.3304   4
   0   9  16 134.803 11.2756   4
   0  -9  16 160.568 11.2204   2
   0   9  16 132.356 11.0791   4
   0  -9 -16 132.831 11.1335   2
   0   9  16 141.375 11.2023   1
   0   9  16 185.330 12.2295  29
   0  -9  16 158.425 12.5482  28
   0   9  16 156.906 11.3828  28
   0  -9  16 147.548 12.2761  29
   0   9  16 147.386 12.3904  26
   0   9 -16 119.155 11.2826  27
   0  -9  16 135.596 11.9421  25
   0   9  16 147.062 12.6276   8
   0  -9  16 152.169 12.0966   8
   0   9 -16 138.885 12.0289  21
   0   9  16 134.195 11.8331  19
   0  -9 -16 151.667 12.2514  20
   0  -9  16 166.126 12.5721  19
   0  -9  16 132.074 12.0645  15
   0   9  16 127.821 12.3920  18
   0  -9 -16 167.641 12.4617  16
   0   9 -16 176.761 12.7816  13
   0   9  17 92.4453 7.49734   4
   0   9 -17 99.0219 7.52054   4
   0  -9  17 95.3313 7.41311   2
   0   9  17 90.6082 7.39286   1
   0  -9 -17 90.9416 7.35151   2
   0  -9  17 98.9641 9.06170  28
   0  -9  17 108.098 8.99343  29
   0   9  17 90.2972 8.39751  29
   0   9  17 85.2796 7.72324  28
   0  -9  17 100.066 8.47360  25
   0   9  17 67.5850 8.44721  26
   0   9 -17 75.5333 7.54732  27
   0  -9  17 116.880 8.77781   8
   0   9  17 96.5013 9.19145   8
   0   9 -17 120.886 8.81225  21
   0   9  17 93.7793 8.38990  19
   0  -9  17 104.276 9.09603  19
   0  -9 -17 94.7885 8.68011  20
   0  -9  17 97.2146 8.68795  15
   0  -9 -17 111.720 9.01516  16
   0   9  17 71.0025 8.74746  18
   0   9 -17 123.844 9.39811  13
   0   9  18 3.96549 1.37777   4
   0  -9  18 5.44422 1.38386   2
   0   9  18 2.72817 2.11110  28
   0   9  18 7.50840 3.20706  29
   0  -9  18 5.91041 3.40874  29
   0  -9  18 7.96114 3.67768  28
   0  -9  18 9.67399 2.84351  25
   0   9  18 8.05489 3.56491  26
   0  -9  18 4.43617 2.97761   8
   0   9  18 8.70051 3.81501   8
   0   9 -18 10.3640 3.19313  21
   0  -9 -18 5.78537 3.32075  20
   0   9 -18 1.93099 3.52206  20
   0   9  18 4.76949 2.93241  19
   0  -9  18 5.57088 3.55628  19
   0  -9  18 6.29406 2.86832  15
   0   9  18 5.97606 3.68084  18
   0  -9 -18 8.49228 3.42298  16
   0   9 -18 10.1728 3.95235  13
   0   9  19 40.3551 5.00020  29
   0  -9  19 32.9063 5.43851  28
   0   9  19 31.2873 4.00639  28
   0  -9  19 43.3455 5.38743  29
   0   9  19 26.4931 5.19702  26
   0  -9  19 38.8240 4.75219  25
   0  -9  19 41.7018 5.14069   8
   0   9  19 40.1094 5.62060   8
   0   9 -19 54.1634 5.70426  20
   0   9  19 29.3897 4.62244  19
   0   9 -19 36.2947 4.82192  21
   0  -9 -19 43.7087 5.16946  20
   0  -9  19 36.0428 5.51150  19
   0   9  19 29.0466 5.43386  18
   0  -9  19 42.5241 5.00146  15
   0  -9 -19 33.7818 5.03695  16
   0   9 -19 34.0973 5.98984  13
   0   9  20 18.7280 3.10520   5
   0   9  20 15.9976 2.83068  28
   0   9  20 13.9487 3.70598  29
   0  -9  20 12.0498 4.49259  28
   0  -9  20 11.1752 4.09763  29
   0   9  20 6.25453 4.12016  26
   0  -9  20 18.3269 3.93689   8
   0   9  20 21.6120 5.05529   8
   0   9  20 15.4174 3.77077  19
   0  -9  20 11.4219 4.34159  19
   0  -9 -20 19.4526 3.96813  20
   0   9 -20 18.2827 3.88957  21
   0   9 -20 16.3924 4.52921  20
   0  -9 -20 17.6855 4.14498  16
   0  -9  20 14.2960 3.77280  15
   0   9  20 7.54336 4.23030  18
   0   9 -20 19.5862 5.25607  13
   0   9  21 9.54151 2.86715   5
   0   9  21 15.1555 2.94826  28
   0   9  21 9.30981 3.67193  29
   0   9  21 4.96989 4.52738  30
   0  -9  21 13.1532 4.52275  28
   0  -9  21 10.7031 3.93777  29
   0   9  21 11.4366 4.19974  26
   0   9  21 13.2233 4.81058   8
   0  -9  21 9.82852 3.82634   8
   0  -9  21 19.2875 4.81447  19
   0   9  21 14.5558 3.64139  19
   0   9 -21 9.90617 4.34085  20
   0  -9 -21 10.3669 3.96089  20
   0   9 -21 6.79559 3.31505  21
   0  -9 -21 4.61722 3.69677  16
   0   9  21 11.7296 4.65237  18
   0  -9  21 9.61242 3.74576  15
   0   9 -21 10.1522 4.86048  13
   0   9  22 33.2984 4.32764   5
   0  -9  22 47.4614 6.24519  28
   0   9  22 38.6845 6.15913  30
   0   9  22 32.0516 5.22093  29
   0  -9  22 51.5575 6.10346  29
   0   9  22 41.4777 6.61218  24
   0   9  22 30.5239 5.61124  26
   0  -9  22 29.2387 5.13862   8
   0   9  22 44.7910 6.52820   8
   0  -9  22 36.7547 5.96165  19
   0   9 -22 38.0752 5.23625  21
   0  -9 -22 29.8502 5.25386  20
   0   9 -22 35.9611 5.86957  20
   0   9  22 36.6309 5.20414  19
   0  -9 -22 40.0283 5.80036  16
   0   9  22 32.8652 5.94338  18
   0   9 -22 36.3037 6.32033  13
   0  -9  22 43.9157 5.41064  15
   0  -9  23-3.52358 4.33214  29
   0   9  23 0.66759 4.81448  30
   0  -9  23-4.92216 4.29099  28
   0   9  23-5.35048 3.84863  29
   0   9  23 0.51717 4.21607  26
   0   9  23 4.39093 5.49318  24
   0   9  23-0.68574 4.51452   8
   0   9 -23 5.89510 4.46267  20
   0  -9  23-0.66337 4.73954  19
   0  -9 -23 1.01285 3.86584  20
   0   9 -23-2.92011 3.80614  21
   0   9  23-0.48422 3.69634  19
   0   9  23 1.18503 4.57867  18
   0  -9 -23 0.55334 4.02735  16
   0  -9  23 3.33374 3.55959  15
   0   9 -23-1.28992 5.10307  13
   0  -9  24 86.6046 8.99981  29
   0  -9  24 82.3575 8.80424  28
   0   9  24 68.8328 8.77744  30
   0   9  24 82.2807 8.28142  29
   0   9  24 50.7319 9.04396  24
   0   9  24 41.8262 7.85581  26
   0   9  24 85.9033 9.18038   8
   0   9 -24 89.2333 8.24127  21
   0   9  24 79.9050 8.21507  19
   0  -9  24 110.958 9.68766  19
   0   9 -24 84.8878 8.94845  20
   0  -9 -24 99.6708 8.70424  20
   0   9  24 68.3872 8.79912  18
   0  -9 -24 80.4572 8.55436  16
   0  -9  24 74.3057 8.03098  15
   0   9 -24 70.5920 8.87683  13
   0  -9  25 4.43037 4.75189  29
   0  -9  25 1.94839 4.43890  28
   0   9  25 9.20516 4.98314  30
   0   9  25 7.26998 4.22664  29
   0   9  25 4.72706 4.36671  26
   0   9  25 1.56084 5.38023  24
   0   9  25 0.73287 4.95143   8
   0  -9 -25 10.1653 4.67387  20
   0   9  25 5.71380 4.19702  19
   0   9 -25 5.65785 3.77070  21
   0   9 -25 8.11026 4.58349  20
   0  -9  25 12.1433 5.05094  19
   0   9  25 13.5412 4.96496  18
   0  -9 -25 4.69436 4.35214  16
   0   9 -25 5.83451 5.02984  13
   0  -9  25 4.87256 3.68524  15
   0   9  26-1.06533 3.98214  29
   0   9  26 5.79751 5.10455  30
   0  -9  26-2.64700 4.90388  28
   0  -9  26-1.96382 4.80823  29
   0   9  26-1.04935 4.38519  26
   0   9  26 1.60524 5.78886  24
   0   9  26 5.25556 5.21082   8
   0   9 -26-2.54114 4.68715  20
   0   9  26-2.66393 4.18389  19
   0   9 -26-5.78230 4.22358  21
   0  -9 -26-3.81214 4.22616  20
   0  -9  26 3.67651 5.15410  19
   0  -9 -26 1.20118 4.45083  16
   0   9  26-1.86801 4.96520  18
   0  -9  26-3.43103 3.72707  15
   0   9  27 61.8342 8.76188  30
   0   9  27 74.0964 7.99635  29
   0   9  27 50.6457 7.42864  26
   0   9  27 38.5800 8.64162  24
   0   9 -27 70.6697 8.43601  20
   0  -9 -27 83.9912 8.17608  20
   0   9  27 73.1307 7.96784  19
   0   9 -27 82.3176 7.99762  21
   0   9  27 46.1013 7.93321  18
   0  -9  27 84.7733 7.79943  15
   0  10   0 18.9075 2.53943   6
   0 -10   0 13.3081 2.29417   7
   0 -10   0 18.2690 2.39916   6
   0 -10   0 17.5584 2.44266   3
   0  10   0 18.9006 2.55411   1
   0 -10   0 17.7651 2.53785   2
   0  10   0 15.8878 2.48081   3
   0  10   0 17.3630 1.46531  31
   0 -10   0 18.1823 1.79971  28
   0  10   0 17.1472 2.94022  27
   0 -10   0 15.8551 1.77149  23
   0 -10   0 19.9624 1.99308  11
   0  10   0 14.2448 2.40448   7
   0  10   0 14.3747 2.64331  21
   0  10   0 16.7118 1.49634  19
   0 -10   0 17.7993 2.00517  17
   0  10   0 19.1101 2.34256  16
   0  10   0 16.9389 2.00545  17
   0  10   0 16.8716 1.75902  14
   0  10   0 16.0522 1.96708  11
   0  10   0 17.7386 2.42375  13
   0 -10   0 15.7718 1.71879  14
   0  10   1 25.0281 3.14042   6
   0  10  -1 26.0244 3.03846   7
   0 -10  -1 23.8102 2.89558   7
   0  10  -1 25.9778 3.04220   6
   0 -10   1 25.3662 2.82435   6
   0 -10  -1 23.1299 2.86674   6
   0 -10   1 28.1480 2.90572   7
   0  10  -1 25.9629 3.17421   1
   0  10  -1 24.0303 3.04650   3
   0  10   1 21.8653 3.09185   3
   0 -10  -1 25.7968 3.05744   2
   0 -10  -1 22.7589 2.83346   3
   0 -10   1 21.4266 2.96076   2
   0 -10   1 33.7889 2.60224  28
   0  10  -1 33.2242 2.34249  31
   0 -10  -1 30.9830 2.31979  28
   0 -10   1 30.0637 2.36945  29
   0 -10  -1 26.6221 3.10243  27
   0  10  -1 30.4068 3.51436  27
   0 -10   1 23.9341 2.35448  23
   0  10   1 22.2785 3.37077  27
   0 -10  -1 34.8643 2.51193  23
   0  10   1 23.7090 3.11056   7
   0 -10   1 28.5522 2.56777  11
   0 -10   1 24.3051 2.66010   9
   0  10  -1 25.2052 3.00665  21
   0  10   1 24.4248 2.07518  19
   0  10  -1 25.9681 2.26244  19
   0  10   1 25.9342 3.14516  21
   0  10   1 29.9278 2.92127  16
   0  10  -1 28.9648 2.59967  17
   0 -10  -1 24.3995 2.60033  17
   0 -10  -1 21.3660 2.94376  16
   0 -10   1 26.7064 2.55067  17
   0  10  -1 24.1893 2.86400  16
   0  10  -1 30.8331 3.19897  13
   0 -10  -1 25.4740 2.36181  14
   0 -10  -1 25.7261 2.61173  11
   0  10  -1 25.5745 2.36762  14
   0 -10   1 24.7623 2.36153  14
   0  10  -1 24.4972 2.53371  11
   0  10   1 26.7407 2.89564  13
   0 -10   2 191.081 14.7922   7
   0  10   2 191.419 14.9945   6
   0 -10  -2 192.129 14.8150   6
   0  10  -2 201.627 14.9606   6
   0 -10   2 183.164 14.7784   6
   0 -10  -2 194.792 14.8180   7
   0 -10  -2 190.075 14.8248   3
   0 -10  -2 192.478 14.9521   2
   0  10  -2 201.663 15.0096   3
   0  10  -2 205.061 14.9990   1
   0 -10  -2 197.571 14.8738  27
   0 -10   2 197.787 14.4486  29
   0  10  -2 189.076 14.4309  31
   0 -10  -2 196.797 14.3296  29
   0 -10  -2 193.401 14.2463  28
   0 -10   2 191.527 14.6031  28
   0 -10   2 185.360 14.4359  23
   0  10  -2 207.202 15.1715  27
   0  10   2 159.755 15.1015  27
   0  10  -2 179.152 14.8915   7
   0 -10   2 195.666 14.5946  11
   0 -10   2 183.049 14.6233   9
   0  10   2 189.480 14.9868   7
   0  10  -2 183.676 14.9392  21
   0  10   2 173.802 15.0281  21
   0 -10   2 200.781 14.5981  17
   0  10   2 183.214 14.7486  16
   0  10  -2 193.107 14.7460  16
   0 -10  -2 181.164 14.8572  16
   0 -10  -2 199.945 14.6869  17
   0  10  -2 188.158 14.5382  17
   0  10  -2 197.366 14.4257  14
   0 -10   2 192.295 14.4590  14
   0  10  -2 189.265 14.9487  13
   0 -10  -2 200.017 14.4807  14
   0 -10  -2 198.856 14.6857  11
   0  10   2 189.145 14.7025  13
   0  10  -2 197.297 14.5585  11
   0 -10   3 122.766 9.01807   6
   0 -10   3 119.587 9.01416   7
   0  10  -3 104.140 9.07226   7
   0  10  -3 112.431 9.12958   6
   0  10   3 111.374 9.23599   6
   0 -10  -3 108.533 9.01133   6
   0 -10  -3 109.210 8.97974   3
   0  10  -3 118.706 9.15329   1
   0  10  -3 117.923 9.16007   3
   0  10   3 105.304 9.09571   1
   0 -10   3 122.793 9.06785   3
   0 -10  -3 111.269 9.10799   2
   0 -10   3 122.760 9.11025  27
   0  10  -3 128.257 8.69837  31
   0 -10   3 111.012 8.82986  28
   0 -10   3 117.161 8.66804  29
   0 -10  -3 113.124 8.49548  29
   0 -10  -3 99.2808 9.01110  27
   0 -10   3 108.047 8.63474  23
   0  10  -3 125.907 9.35024  27
   0 -10  -3 105.066 8.97682   7
   0 -10   3 116.426 8.81349   9
   0 -10   3 113.645 8.73391  11
   0  10   3 106.042 9.18893   7
   0 -10   3 123.135 8.67718  19
   0 -10  -3 117.807 9.13693  21
   0  10   3 102.254 8.33994  19
   0  10  -3 108.802 9.14195  21
   0 -10   3 113.604 8.94661  21
   0  10  -3 119.929 8.71511  17
   0 -10  -3 108.282 8.86328  17
   0 -10  -3 108.892 9.06131  16
   0  10  -3 109.360 8.90837  16
   0  10   3 101.690 8.92644  16
   0 -10   3 124.756 8.79027  17
   0 -10   3 105.431 8.62579  14
   0 -10  -3 122.171 8.93975  11
   0  10  -3 115.823 8.59115  14
   0  10  -3 114.321 8.69317  11
   0  10   3 106.560 8.80022  13
   0 -10  -3 118.629 8.67297  14
   0  10  -4 129.426 8.99873   5
   0  10   4 100.161 9.01403   6
   0 -10  -4 108.631 8.80769   6
   0 -10   4 117.156 8.76094   6
   0 -10   4 112.230 8.76005   7
   0  10   4 106.210 8.87106   1
   0  10  -4 110.666 8.89847   3
   0 -10  -4 105.236 8.84377   2
   0  10  -4 105.064 8.85531   1
   0 -10   4 108.626 8.75556   3
   0 -10  -4 103.637 8.72081   3
   0 -10  -4 99.8194 8.26444  29
   0  10  -4 118.368 8.51772  31
   0 -10  -4 100.846 8.80376  27
   0 -10   4 107.733 8.68335  28
   0 -10   4 113.804 8.51104  29
   0 -10   4 108.704 8.76906  27
   0  10  -4 104.695 8.44961  23
   0  10  -4 120.775 9.07441  27
   0 -10   4 104.823 8.84177  10
   0 -10  -4 95.2782 8.70449   7
   0  10  -4 110.524 8.44585  11
   0 -10   4 106.683 8.52256  11
   0  10   4 106.874 9.07076   7
   0 -10   4 105.606 8.53166   9
   0 -10   4 114.849 8.52944  19
   0  10  -4 111.841 8.92814  21
   0 -10   4 109.040 8.72721  21
   0  10  -4 111.997 8.46189  17
   0 -10  -4 111.767 8.73197  17
   0  10  -4 118.616 8.77277  16
   0 -10  -4 109.447 8.84600  16
   0 -10   4 117.908 8.54565  17
   0  10   4 98.2576 8.47395  13
   0 -10  -4 113.710 8.72330  11
   0 -10  -4 107.991 8.48839  14
   0  10  -4 111.713 8.37272  14
   0  10  -5 57.7591 4.77310   5
   0  10   5 47.0027 4.99098   6
   0 -10  -5 49.2332 4.59130   3
   0 -10  -5 47.1682 4.59863   2
   0  10   5 42.7425 4.58983   1
   0  10  -5 56.8796 4.76381   3
   0  10   5 48.9402 4.69356   3
   0 -10   5 63.5618 4.81125   2
   0 -10   5 56.5433 4.66777   3
   0  10  -5 52.3825 4.70709   1
   0  10  -5 54.8436 4.37026  31
   0 -10  -5 50.5267 4.05865  29
   0 -10   5 49.9108 4.30868  29
   0 -10   5 49.4586 4.55190  28
   0 -10   5 61.2458 4.69188  27
   0 -10  -5 49.6978 4.65859  27
   0  10  -5 56.0686 4.84007  27
   0 -10   5 55.5208 4.33050   9
   0  10  -5 54.2162 4.24079  11
   0  10  -5 52.7464 4.40744   8
   0 -10   5 48.5923 4.59675  10
   0 -10   5 59.0714 4.36307  11
   0  10   5 46.5296 4.98505   7
   0 -10  -5 41.7388 4.52481  20
   0 -10   5 58.9291 4.56194  21
   0  10  -5 47.4494 4.63288  21
   0 -10   5 49.6722 4.36401  19
   0  10   5 53.1580 3.93708  19
   0 -10   5 58.6970 4.36860  17
   0 -10  -5 46.4544 4.65112  16
   0 -10  -5 52.3079 4.58542  17
   0  10  -5 51.6819 4.21818  17
   0 -10  -5 51.7784 4.32409  14
   0  10   5 51.0941 3.89703  12
   0  10   5 49.8159 4.18054  13
   0  10  -5 50.4515 4.13330  14
   0 -10  -5 55.0657 4.62557  11
   0  10   6 513.304 42.1114   6
   0  10  -6 591.799 41.9304   5
   0 -10  -6 562.605 41.8954   2
   0  10   6 548.582 41.8874   3
   0 -10   6 594.199 41.8236   3
   0 -10   6 622.277 41.9942   2
   0 -10  -6 549.731 41.7493   3
   0  10   6 537.248 41.8436   1
   0  10  -6 598.407 41.9213   1
   0  10  -6 615.991 41.9622   3
   0  10  -6 592.737 41.6926  31
   0 -10  -6 524.994 41.2417  31
   0 -10   6 573.025 41.8924  28
   0 -10   6 634.799 41.7574  29
   0 -10  -6 573.626 41.4676  29
   0 -10   6 612.302 41.8150  27
   0  10   6 449.658 42.0873  27
   0  10  -6 660.645 42.1038  27
   0  10  -6 556.042 41.6070  23
   0 -10   6 591.016 42.0992  25
   0 -10   6 585.077 41.6878   9
   0  10  -6 577.873 41.5703  11
   0 -10   6 566.446 41.9123  10
   0  10   6 503.130 42.0977   7
   0  10  -6 589.109 41.6956   8
   0 -10   6 630.938 41.8360  19
   0  10  -6 583.221 42.0096  21
   0  10   6 552.798 41.3893  19
   0 -10  -6 552.314 41.9325  20
   0 -10  -6 582.767 41.9781  16
   0  10  -6 566.128 41.5617  17
   0 -10  -6 572.647 41.8924  17
   0 -10   6 556.848 41.9768  15
   0 -10  -6 572.471 41.8775  11
   0  10   6 524.376 41.4183  13
   0  10  -6 568.273 41.5165  14
   0 -10  -6 545.613 41.6601  14
   0  10   6 507.513 41.2586  12
   0  10  -6 584.580 42.1618  13
   0  10   7 101.187 9.51770   6
   0  10  -7 119.449 9.20227   5
   0 -10  -7 107.871 9.09222   2
   0 -10   7 127.978 9.24800   2
   0 -10  -7 102.768 8.96472   3
   0 -10   7 118.733 9.07655   3
   0  10   7 109.756 9.12487   3
   0  10  -7 121.633 9.19731   3
   0  10  -7 115.292 9.16060   1
   0  10   7 101.108 9.10262   1
   0 -10   7 117.726 9.06338  27
   0  10  -7 130.516 9.11051  30
   0  10  -7 123.723 9.03195  31
   0 -10  -7 112.346 8.73536  29
   0 -10  -7 109.507 8.51353  31
   0 -10   7 118.073 9.04849  29
   0 -10   7 127.330 9.30428  28
   0  10  -7 138.895 9.39922  27
   0  10  -7 117.646 8.91871  23
   0  10   7 77.8519 9.49845  27
   0 -10   7 117.901 9.35713  25
   0  10  -7 108.505 8.93627   8
   0 -10   7 111.708 9.16026  10
   0  10  -7 112.124 8.91851   9
   0  10  -7 104.734 8.77387  11
   0 -10   7 125.853 8.98365   9
   0  10   7 100.348 9.49308   7
   0  10  -7 112.512 9.22084  21
   0 -10   7 136.142 9.25366  19
   0  10   7 109.667 8.64792  19
   0 -10  -7 102.857 9.14898  20
   0  10  -7 122.759 8.83794  17
   0 -10   7 109.356 9.27329  15
   0 -10  -7 125.381 9.35572  16
   0  10   7 100.359 8.53876  13
   0  10   7 105.298 8.42778  12
   0  10  -7 127.716 9.59496  13
   0  10  -7 114.533 8.77357  14
   0  10  -8 44.1872 4.42349   5
   0  10   8 44.8007 5.07610   6
   0  10   8 36.1745 4.31684   1
   0  10  -8 41.9092 4.36047   1
   0 -10   8 48.6344 4.33477   3
   0 -10   8 47.2902 4.37874   2
   0 -10  -8 39.5771 4.20213   3
   0  10  -8 50.9983 4.41502   3
   0 -10  -8 47.4065 4.34710   2
   0  10   8 41.8392 4.32607   3
   0  10  -8 42.2787 4.31574  30
   0 -10  -8 48.1019 3.98070  29
   0  10  -8 53.6480 4.41918  31
   0 -10   8 52.4088 4.43231  29
   0 -10  -8 40.7431 3.69783  31
   0 -10   8 42.6833 4.55450  28
   0 -10   8 49.1767 4.33152  27
   0  10  -8 49.8347 4.51106  27
   0  10   8 33.0870 5.00662  27
   0  10  -8 40.7201 4.09851  23
   0 -10   8 45.7347 4.58266  25
   0  10  -8 39.6495 4.11449   9
   0  10  -8 50.2811 4.02592  11
   0  10  -8 40.7895 4.08911   8
   0 -10   8 45.7583 4.31048  10
   0 -10   8 49.1049 4.19990   9
   0  10   8 37.9453 4.90246   7
   0  10   8 46.0679 4.02405  22
   0 -10   8 47.0538 4.44221  19
   0  10  -8 43.3482 4.42121  21
   0 -10  -8 41.6856 4.39858  20
   0  10   8 43.3295 3.83959  19
   0 -10   8 40.7589 4.51757  15
   0 -10  -8 46.1630 4.64923  16
   0  10  -8 41.7868 3.94561  17
   0  10   8 47.2043 3.56575  13
   0  10  -8 46.4454 4.00173  14
   0  10  -8 50.9921 4.96431  13
   0  10  -9 25.1332 3.05387   5
   0 -10  -9 22.3386 3.01128   2
   0  10  -9 32.2740 3.18637   3
   0 -10   9 31.9267 3.07613   3
   0  10  -9 28.8289 3.21441   1
   0 -10  -9 17.7098 2.95452   3
   0  10   9 23.4810 3.04795   1
   0 -10   9 34.0092 3.32191   2
   0  10   9 27.5481 3.16798   3
   0 -10   9 29.8895 3.20206  29
   0 -10   9 23.7501 3.35711  28
   0 -10   9 30.1425 3.13308  27
   0 -10  -9 26.9681 2.76228  29
   0 -10  -9 22.1313 2.48056  31
   0  10   9 28.2992 4.37376  27
   0 -10   9 23.5060 3.29678  25
   0  10  -9 22.4529 3.32734  27
   0  10  -9 28.0602 3.02856  23
   0  10  -9 27.3115 2.96600   8
   0  10  -9 26.6345 2.74470  11
   0  10  -9 27.4015 3.03204   9
   0 -10   9 29.9449 3.19078  10
   0 -10  -9 25.5367 3.39552  20
   0  10   9 15.4519 2.58643  22
   0 -10   9 26.1791 3.31438  19
   0  10  -9 27.0415 3.29774  21
   0  10   9 20.8490 2.59192  19
   0 -10  -9 23.0574 3.24527  16
   0  10  -9 24.9196 2.74610  17
   0 -10   9 25.9840 3.32890  15
   0  10  -9 32.9474 3.88164  13
   0  10  -9 26.7800 2.74793  14
   0  10 -10-0.41081 2.10509   5
   0  10 -10 0.81103 2.12972   1
   0  10 -10-0.83878 1.75891   3
   0 -10  10-1.23646 1.87164   3
   0  10  10-0.42861 1.88169   3
   0 -10  10 0.64171 1.82465   2
   0  10  10 0.20240 2.11203   1
   0 -10 -10-0.20898 1.82921   2
   0 -10 -10 0.17314 1.88886   3
   0 -10 -10-0.15503 1.65690  29
   0 -10 -10-0.71835 1.53719  31
   0 -10  10 0.91234 2.35992  28
   0 -10  10 3.00384 2.11377  29
   0 -10  10 0.90155 2.18769  25
   0  10 -10 3.62592 2.05700  27
   0  10  10 2.55689 2.95942  27
   0  10 -10-0.18779 1.82037   9
   0 -10  10 1.17185 1.76736  10
   0  10 -10 1.12093 2.25158  21
   0 -10 -10-0.28052 2.27898  20
   0 -10  10 1.39719 2.07097  19
   0  10  10 3.41956 1.60901  22
   0  10  10 2.12945 1.56756  19
   0 -10 -10 2.08481 2.32960  16
   0 -10  10 0.61882 2.25241  15
   0  10 -10-0.33987 2.61614  13
   0  10 -11 190.788 14.2459   5
   0  10 -11 198.421 14.2495   3
   0  10  11 161.659 14.1548   3
   0 -10  11 194.800 14.2772   2
   0 -10 -11 164.217 14.1463   2
   0  10 -11 175.735 14.1802   1
   0  10  11 156.917 14.1216   1
   0 -10  11 192.094 14.1328   3
   0 -10 -11 161.068 14.0226   3
   0 -10  11 184.319 14.6739  28
   0 -10  11 193.393 14.5374  29
   0 -10 -11 174.679 13.9159  31
   0 -10 -11 164.530 14.0305  29
   0  10  11 183.231 14.1898  29
   0  10 -11 207.096 14.3741  27
   0 -10  11 211.548 14.7578  25
   0  10  11 189.675 14.7556  27
   0 -10  11 197.387 14.4198  10
   0  10  11 196.323 14.0206  22
   0 -10  11 189.368 14.6088  19
   0 -10 -11 176.353 14.5295  20
   0  10  11 182.535 14.1028  19
   0  10 -11 193.897 14.5695  21
   0 -10 -11 163.187 14.4956  16
   0 -10  11 178.485 14.6430  15
   0  10 -11 215.659 15.0281  13
   0  10 -12 169.040 13.2553   5
   0 -10 -12 148.681 13.0701   3
   0  10  12 155.838 13.2075   1
   0 -10  12 186.941 13.1979   3
   0  10  12 156.084 13.2277   3
   0  10 -12 169.164 13.2379   1
   0 -10  12 185.229 13.3066   2
   0  10 -12 177.485 13.2660   3
   0 -10 -12 164.060 13.2023   2
   0  10  12 184.568 13.3821  29
   0 -10 -12 154.700 13.0100  31
   0 -10  12 188.161 13.7506  29
   0 -10  12 173.083 13.7169  25
   0  10  12 152.992 14.1602  24
   0  10  12 153.223 13.6888  27
   0  10 -12 179.031 13.4025  27
   0 -10  12 190.214 13.4928  10
   0  10  12 146.532 13.1396  19
   0 -10  12 174.643 13.7866  19
   0 -10 -12 172.474 13.6926  20
   0  10 -12 190.557 13.7687  21
   0  10  12 173.968 13.0542  22
   0 -10 -12 187.360 13.8119  16
   0 -10  12 175.622 13.8288  15
   0 -10 -12 158.046 12.9737  15
   0  10 -12 188.272 14.1332  13
   0  10 -13 0.38819 2.02140   5
   0  10  13-0.38661 2.00427   1
   0  10  13 1.64577 1.90518   3
   0  10 -13 1.76984 1.83188   3
   0  10 -13 1.14640 1.99446   1
   0 -10 -13 1.35156 1.80881   2
   0 -10  13-0.33406 1.91746   3
   0 -10  13 3.59163 1.99780   2
   0 -10 -13 3.55429 2.01601  31
   0 -10  13 0.97576 2.50767  29
   0  10  13 0.24905 2.12904  29
   0  10  13 3.41145 3.14902  26
   0 -10  13 1.95298 2.46855  25
   0  10 -13 6.41157 2.29597  27
   0  10  13 5.44253 3.40762  24
   0 -10  13 2.62651 2.03513  10
   0  10  13 1.40402 1.96109  19
   0 -10  13 0.35866 2.56686  19
   0  10  13 6.31590 1.90974  22
   0 -10 -13 4.93014 2.63461  20
   0  10 -13 6.15968 2.51970  21
   0 -10 -13 1.76446 2.60747  16
   0 -10  13 1.44261 2.37900  15
   0 -10 -13 0.99203 1.64069  15
   0  10 -13 2.00539 3.02706  13
   0  10 -14 19.1112 2.58047   5
   0  10 -14 15.1078 2.35713   3
   0  10 -14 16.1540 2.57356   1
   0  10  14 10.5210 2.57250   1
   0 -10 -14 20.2399 2.59396   2
   0 -10  14 16.3235 2.45329   2
   0  10  14 11.8263 2.52523   3
   0 -10  14 20.3885 3.44071  29
   0  10  14 12.3029 2.85807  29
   0  10  14 16.5935 4.16951  24
   0  10 -14 21.6220 2.87700  27
   0 -10  14 11.7504 3.03902  25
   0  10  14 20.5234 3.86558  26
   0 -10  14 14.2468 2.86942  10
   0 -10 -14 20.7691 3.52759  20
   0  10 -14 18.7093 3.28370  21
   0  10  14 15.3976 2.44909  22
   0 -10  14 13.5419 3.36359  19
   0  10  14 14.9634 2.88457  19
   0 -10  14 12.8349 3.14242  15
   0 -10 -14 18.6285 3.51109  16
   0 -10 -14 14.8255 2.19699  15
   0  10 -14 20.3447 3.74110  13
   0 -10  15 34.9259 3.63815   2
   0 -10 -15 31.1885 3.49664   2
   0  10  15 35.7547 3.64637   3
   0  10 -15 37.8740 3.63613   3
   0  10  15 33.8906 3.66227   1
   0 -10  15 45.3312 4.81212  29
   0  10  15 32.9491 4.08335  29
   0 -10  15 25.7609 4.08867  25
   0  10 -15 31.6622 3.76475  27
   0  10  15 43.8813 5.03520  26
   0  10  15 46.7612 5.62522  24
   0  10 -15 31.4288 4.26324  21
   0  10  15 25.7585 3.87323  19
   0 -10 -15 33.2163 4.32474  20
   0 -10  15 40.3876 4.86670  19
   0  10  15 33.7466 3.63559  22
   0 -10  15 35.0275 4.61661  15
   0 -10 -15 34.1747 4.48788  16
   0  10  15 45.4187 5.52244  18
   0 -10 -15 31.5681 3.42206  15
   0  10 -15 41.6269 5.30323  13
   0 -10  16 132.590 9.84667   2
   0  10  16 126.771 9.85306   1
   0 -10 -16 122.201 9.77999   2
   0  10  16 102.310 10.2447  29
   0 -10  16 134.443 10.9625  29
   0  10 -16 96.1330 9.94553  27
   0  10  16 84.4972 10.5507  26
   0 -10  16 131.789 10.6584  25
   0  10  16 148.901 11.4552   8
   0 -10  16 151.102 11.1878  19
   0 -10 -16 134.261 10.8189  20
   0  10 -16 118.724 10.6007  21
   0  10  16 137.862 10.4434  19
   0 -10 -16 142.224 10.9333  16
   0 -10  16 125.318 10.8131  15
   0  10  16 103.278 11.0949  18
   0  10 -16 155.298 11.4368  13
   0  10  17 9.95777 2.26889   4
   0  10 -17 9.02049 2.10651   4
   0 -10  17 12.2578 2.01408   2
   0 -10 -17 12.8585 2.02642   2
   0 -10  17 9.07146 3.49967  29
   0  10  17 12.0450 3.09079  29
   0  10  17 9.76529 3.69517  26
   0  10 -17 11.5007 2.46622  27
   0 -10  17 11.3004 3.06962  25
   0  10  17 8.44181 3.87292   8
   0  10 -17 11.3687 3.12390  21
   0 -10  17 8.58394 3.47066  19
   0 -10 -17 10.8666 3.58108  20
   0  10  17 9.98222 2.87753  19
   0  10  17 14.5974 4.31177  18
   0 -10 -17 16.1372 3.49251  16
   0 -10  17 8.92128 3.25015  15
   0  10 -17 11.0374 3.97578  13
   0  10  18 3.11784 1.71409   4
   0 -10  18 3.30991 1.62112   2
   0 -10  18 1.37820 3.30436  29
   0  10  18 2.57151 2.86926  29
   0  10  18 2.75911 3.38368  26
   0 -10  18 2.24573 2.88827  25
   0  10  18-0.55219 3.70132   8
   0  10 -18 3.68748 3.02970  21
   0 -10  18 8.13227 3.68837  19
   0  10  18-1.42970 2.76998  19
   0 -10 -18 2.10701 3.11568  20
   0  10  18 5.21347 3.91893  18
   0 -10  18 4.39573 3.13279  15
   0 -10 -18 3.66045 3.45552  16
   0  10 -18 5.86311 4.15717  13
   0 -10  19 20.3132 2.18759   2
   0 -10  19 29.1732 4.81330  29
   0  10  19 32.4322 4.16340  29
   0 -10  19 14.5493 4.41971  28
   0 -10  19 24.6127 3.88370  25
   0  10  19 8.11537 3.95135  26
   0  10  19 24.3568 4.96829   8
   0 -10  19 24.2858 4.71710  19
   0  10 -19 19.6401 3.77801  21
   0  10  19 19.4835 3.73244  19
   0 -10 -19 17.1744 4.01940  20
   0  10 -19 14.5980 4.35408  20
   0 -10  19 32.6739 4.43727  15
   0 -10 -19 20.1198 4.37399  16
   0  10  19 21.0642 4.82343  18
   0  10 -19 18.7059 5.13007  13
   0  10  20 3.84780 2.87702   5
   0  10  20 11.0977 3.48135  29
   0 -10  20 10.1573 4.17436  28
   0 -10  20 7.16820 3.79707  29
   0  10  20 15.2765 4.29111  26
   0 -10  20 9.45793 3.21734  25
   0  10  20 15.2053 4.62870   8
   0 -10  20 9.70869 4.09133  19
   0  10 -20 15.2293 4.43132  20
   0  10  20 6.90936 3.35010  19
   0 -10 -20 8.26037 3.93896  20
   0  10 -20 6.66758 3.35435  21
   0  10  20 9.48710 4.49456  18
   0 -10 -20 9.00652 4.09893  16
   0 -10  20 3.72926 3.43669  15
   0  10 -20 8.86323 4.78895  13
   0  10  21 69.0042 6.77141   5
   0 -10  21 55.9390 7.93538  28
   0  10  21 94.2164 7.69894  29
   0 -10  21 83.5689 8.02793  29
   0  10  21 80.7060 8.42214  30
   0  10  21 66.9616 7.73228  26
   0  10  21 66.9220 8.21979   8
   0 -10  21 86.1074 8.50264  19
   0  10  21 56.1914 7.07254  19
   0  10 -21 77.4094 8.05562  20
   0 -10 -21 66.2921 7.39424  20
   0  10 -21 78.0509 7.59483  21
   0  10  21 57.0993 7.98474  18
   0 -10  21 80.6878 7.53795  15
   0 -10 -21 68.7707 7.67039  16
   0  10 -21 54.9784 8.26048  13
   0  10  22 30.8651 4.21057   5
   0 -10  22 44.5486 5.85224  29
   0  10  22 29.8131 5.80548  30
   0 -10  22 37.2049 5.98194  28
   0  10  22 35.7695 5.21109  29
   0  10  22 17.6874 5.29054  26
   0  10  22 45.8932 6.24763   8
   0 -10  22 36.0575 6.00789  19
   0  10  22 32.4199 5.12263  19
   0  10 -22 33.9341 5.93614  20
   0 -10 -22 38.0395 5.53819  20
   0  10 -22 38.2049 5.17336  21
   0 -10 -22 31.3777 5.50698  16
   0 -10  22 43.7950 5.46167  15
   0  10  22 27.9144 5.73542  18
   0  10 -22 27.4260 6.23496  13
   0 -10  23-3.78549 4.48634  28
   0 -10  23 1.77124 4.45065  29
   0  10  23 0.94431 3.61907  29
   0  10  23 3.42006 4.65078  30
   0  10  23 2.23857 5.30601  24
   0  10  23-0.52706 4.18625  26
   0  10  23 0.68991 4.33540   8
   0  10  23 7.50388 3.87829  19
   0 -10 -23-3.05835 4.25940  20
   0 -10  23-1.31967 4.43941  19
   0  10 -23 2.46328 3.55294  21
   0  10 -23 0.60283 4.36752  20
   0  10  23 1.21818 4.64944  18
   0 -10 -23-3.35869 4.11108  16
   0  10 -23-6.75660 5.48797  13
   0 -10  23 3.95912 3.60194  15
   0 -10  24 29.2040 5.83160  28
   0  10  24 41.6025 6.50098  30
   0 -10  24 36.7326 6.10103  29
   0  10  24 33.2651 5.28518  29
   0  10  24 17.0280 5.04631  26
   0  10  24 19.3097 6.37800  24
   0  10  24 31.4331 6.15328   8
   0 -10  24 32.9454 6.10856  19
   0  10 -24 27.8424 4.91786  21
   0  10  24 32.5865 5.08302  19
   0 -10 -24 28.8345 5.37999  20
   0  10 -24 23.5056 5.55974  20
   0 -10 -24 22.9984 5.28330  16
   0  10  24 16.7830 5.58323  18
   0  10 -24 13.0219 5.91237  13
   0 -10  24 42.2327 5.28491  15
   0 -10  25 11.9690 5.21535  28
   0  10  25 12.9855 5.62356  30
   0  10  25 16.1720 4.49786  29
   0 -10  25 17.1281 5.28478  29
   0  10  25 9.53615 5.64065  24
   0  10  25 11.7032 4.48876  26
   0  10  25 3.67966 4.73763   8
   0 -10  25 14.1549 5.45374  19
   0  10 -25 14.5088 4.16515  21
   0  10 -25 12.6361 5.02102  20
   0 -10 -25 13.3760 4.78066  20
   0  10  25 14.0402 4.32645  19
   0  10  25 4.40725 5.19134  18
   0 -10 -25 17.7006 4.77065  16
   0 -10  25 16.7142 4.28255  15
   0  10 -25 1.36401 5.61107  13
   0 -10  26 66.8264 8.17561  29
   0 -10  26 65.6374 8.15982  28
   0  10  26 58.8312 8.20568  30
   0  10  26 35.0343 8.01274  24
   0  10  26 46.4994 7.06067  26
   0  10  26 72.2373 8.45973   8
   0  10 -26 69.9396 8.15026  20
   0  10 -26 67.7143 7.23557  21
   0  10  26 52.3332 6.89320  19
   0 -10  26 64.8012 8.25496  19
   0 -10 -26 64.8047 7.32794  20
   0  10 -26 29.5887 7.53877  13
   0 -10  26 75.0680 7.24857  15
   0  10  26 38.6870 7.56127  18
   0 -10 -26 63.2570 7.49193  16
   0  10 -27 10.1857 4.34329  21
   0  10  27 10.7675 5.27343  18
   0 -10  27 22.7266 4.66737  15
   0 -11   0 3.13995 1.73381   2
   0  11   0-1.23298 1.99563   3
   0 -11   0 0.36217 1.02096  28
   0 -11   0 0.74785 0.82971  29
   0 -11   0-0.24409 0.97964  23
   0  11   0-0.30703 2.29471  27
   0 -11   0 0.82500 1.25143  11
   0  11   0 1.85399 2.07126  21
   0 -11   0-0.13699 1.16436  17
   0  11   0-0.75458 1.32071  17
   0 -11   0 0.17674 0.93415  14
   0  11   0 0.81103 1.74041  13
   0  11   0-1.00020 1.32153  11
   0 -11   1 60.0896 5.41714   2
   0 -11  -1 66.7736 5.52234   2
   0  11  -1 62.2972 5.49838   3
   0  11   1 59.7307 5.49252   3
   0 -11   1 63.4891 4.90879  28
   0 -11   1 60.2782 4.70388  29
   0  11  -1 61.9883 4.65771  31
   0 -11  -1 62.8463 4.68289  28
   0 -11  -1 56.0592 4.76811  23
   0  11  -1 61.7287 5.80750  27
   0  11   1 49.8713 5.76018  27
   0 -11   1 52.4433 4.71745  23
   0 -11   1 61.6192 5.05816   9
   0 -11   1 60.3976 4.97600  11
   0 -11  -1 53.7832 4.94680  11
   0  11   1 52.9076 5.50959  21
   0  11  -1 65.5027 5.62380  21
   0 -11  -1 61.5858 5.00427  17
   0  11  -1 60.8003 4.95111  17
   0 -11   1 62.6641 4.98495  17
   0  11  -1 60.5698 5.42440  13
   0  11  -1 59.0154 4.93444  11
   0 -11   1 60.7072 4.77718  14
   0  11  -1 56.8643 4.73772  14
   0 -11  -1 58.2627 4.77006  14
   0  11   1 61.9610 5.28340  13
   0 -11  -2 106.365 8.38078   2
   0  11  -2 96.0414 8.32156   3
   0 -11   2 103.968 7.72076  29
   0  11  -2 96.3527 7.68237  31
   0 -11  -2 100.787 7.57378  29
   0 -11  -2 96.2139 7.48304  28
   0 -11   2 101.718 7.91675  28
   0  11   2 80.5629 8.51381  27
   0 -11   2 101.398 7.72101  23
   0  11  -2 98.2067 8.55559  27
   0 -11   2 102.742 7.89659  11
   0 -11   2 101.095 7.98198   9
   0  11  -2 94.5091 8.36039  21
   0  11   2 94.0556 8.44174  21
   0 -11   2 105.667 7.90715  17
   0  11  -2 96.2707 7.83577  17
   0 -11  -2 111.219 8.02499  17
   0 -11  -2 104.009 7.99024  11
   0  11  -2 95.5236 7.67823  14
   0 -11  -2 107.983 7.75896  14
   0 -11   2 101.560 7.73622  14
   0  11  -2 103.324 7.85859  11
   0  11  -2 99.2878 8.30846  13
   0  11   2 98.4171 8.10522  13
   0  11   3 136.475 11.1779   6
   0 -11  -3 133.558 11.0449   2
   0  11  -3 142.474 11.1047   3
   0 -11   3 146.535 10.7354  28
   0 -11   3 134.090 10.4777  29
   0  11  -3 147.353 10.5214  31
   0 -11  -3 133.562 10.3073  29
   0  11  -3 141.311 11.2688  27
   0 -11   3 143.533 10.4974  23
   0 -11   3 117.761 10.5820   9
   0  11   3 129.753 11.1207   7
   0 -11   3 148.230 10.6433  11
   0  11  -3 146.918 11.1329  21
   0 -11   3 133.829 10.5841  17
   0 -11  -3 133.693 10.9583  16
   0 -11  -3 141.948 10.7748  17
   0  11  -3 135.730 10.5411  17
   0  11  -3 135.110 11.0607  13
   0  11  -3 139.134 10.5540  11
   0 -11  -3 134.900 10.4906  14
   0 -11   3 138.739 10.4893  14
   0  11  -3 139.270 10.4274  14
   0 -11  -3 137.452 10.7508  11
   0  11   3 128.314 10.6925  13
   0  11   4 172.221 14.8614   6
   0 -11  -4 194.004 14.7460   2
   0  11  -4 202.878 14.7954   3
   0  11  -4 201.143 14.2965  31
   0 -11   4 199.690 14.2999  29
   0 -11   4 195.903 14.5060  28
   0 -11  -4 187.092 14.0700  29
   0  11  -4 213.155 15.0014  27
   0  11  -4 157.124 14.2814  23
   0 -11   4 199.944 14.7281  10
   0 -11   4 206.048 14.3754  11
   0 -11   4 189.994 14.3689   9
   0  11   4 186.218 14.8987   7
   0  11  -4 194.311 14.8031  21
   0  11   4 161.047 13.9085  19
   0 -11   4 203.408 14.3159  19
   0 -11  -4 198.393 14.5585  17
   0  11  -4 200.047 14.2901  17
   0 -11  -4 192.335 14.7288  16
   0 -11   4 201.778 14.3670  17
   0  11  -4 199.743 14.2912  11
   0 -11  -4 194.493 14.2881  14
   0  11   4 188.166 14.3646  13
   0 -11  -4 188.237 14.5390  11
   0  11  -4 202.601 14.1884  14
   0  11   5 16.2734 3.32105   6
   0  11   5 18.5676 2.99819   3
   0 -11  -5 20.2442 2.95390   2
   0 -11   5 23.7418 2.97536   2
   0  11  -5 24.3204 3.01986   3
   0 -11   5 24.9318 2.54691  29
   0 -11  -5 24.0963 2.25824  29
   0  11  -5 32.4333 2.65901  31
   0 -11   5 25.3540 2.89810  28
   0  11  -5 26.1572 3.30110  27
   0  11  -5 36.7237 2.70619  23
   0  11  -5 21.1900 2.60479   8
   0  11   5 23.1162 3.40864   7
   0 -11   5 21.4926 2.55207   9
   0 -11   5 20.0699 2.86838  10
   0  11  -5 20.6802 2.38605  11
   0 -11   5 25.2894 2.60905  11
   0  11   5 23.8749 2.03137  19
   0 -11   5 25.5226 2.62683  19
   0  11  -5 24.6110 2.97076  21
   0 -11   5 28.0739 2.60311  17
   0 -11  -5 22.0890 2.93176  16
   0  11  -5 24.3845 2.41627  17
   0 -11  -5 16.8898 2.71515  17
   0 -11  -5 16.9966 2.69448  11
   0  11  -5 25.8718 2.33448  14
   0  11   5 18.5014 2.43596  13
   0  11   5 20.8007 2.02312  12
   0 -11  -5 25.3718 2.55313  14
   0  11   6 285.838 23.3005   6
   0  11  -6 317.894 23.0864   3
   0 -11   6 336.600 23.1612   2
   0  11   6 280.231 23.0000   3
   0 -11  -6 297.948 23.0339   2
   0 -11   6 322.235 23.0294  28
   0 -11   6 318.336 22.7867  29
   0  11  -6 289.140 22.7178  31
   0 -11  -6 293.645 22.5003  29
   0  11   6 244.140 23.3088  27
   0  11  -6 269.996 22.6412  23
   0  11  -6 351.828 23.2982  27
   0 -11   6 335.946 23.3143  25
   0  11  -6 332.990 22.8240   8
   0  11   6 260.591 23.2005   7
   0  11  -6 320.403 22.6711  11
   0 -11   6 333.800 23.1197  10
   0 -11   6 300.288 22.7432   9
   0 -11  -6 298.916 23.1529  20
   0  11   6 280.806 22.3998  19
   0  11  -6 318.328 23.1793  21
   0 -11   6 339.265 22.8991  19
   0 -11  -6 308.465 22.9854  17
   0 -11   6 285.738 23.0968  15
   0 -11  -6 298.332 23.0954  16
   0  11  -6 319.937 22.6599  17
   0  11  -6 318.604 22.6001  14
   0 -11  -6 299.359 22.7450  14
   0  11   6 295.551 22.3051  12
   0 -11  -6 302.843 22.9807  11
   0  11   6 285.094 22.5389  13
   0  11   7 45.1787 5.35832   6
   0  11   7 54.6543 5.01510   3
   0 -11  -7 53.6829 4.99096   2
   0  11  -7 56.0115 5.02277   3
   0 -11   7 58.5438 5.01973   2
   0  11  -7 54.1176 4.79306  30
   0  11  -7 54.3607 4.74247  31
   0 -11  -7 45.3633 4.02382  31
   0 -11  -7 49.3706 4.39317  29
   0 -11   7 54.3444 4.77944  29
   0 -11   7 56.6916 5.05675  28
   0  11   7 40.3294 5.57944  27
   0  11  -7 52.3758 5.15321  27
   0  11  -7 45.2307 4.60607  23
   0 -11   7 56.6982 5.25680  25
   0  11  -7 58.4300 4.77349   8
   0 -11   7 49.6486 4.88426  10
   0 -11   7 56.2301 4.67464   9
   0  11   7 58.4615 5.56159   7
   0  11  -7 62.2079 4.59459  11
   0 -11  -7 52.6628 5.05398  20
   0  11   7 49.3335 4.25953  19
   0 -11   7 54.6403 4.90112  19
   0  11  -7 60.0267 5.23209  21
   0 -11   7 50.0683 5.05939  15
   0  11  -7 61.1644 4.57488  17
   0 -11  -7 52.6997 5.10238  16
   0 -11  -7 56.0804 4.99231  17
   0  11  -7 54.3378 5.35377  13
   0 -11  -7 51.7435 4.72338  14
   0  11   7 51.2068 4.28853  13
   0  11  -7 52.9400 4.44441  14
   0  11   7 51.6583 4.00217  12
   0 -11  -7 57.2213 4.98947  11
   0  11   8 435.591 38.5558   6
   0 -11   8 562.910 38.3943   2
   0  11   8 488.655 38.2740   3
   0  11  -8 534.105 38.3342   3
   0 -11  -8 493.481 38.2565   2
   0 -11  -8 495.131 37.8574  29
   0  11  -8 539.331 38.1564  31
   0 -11  -8 512.409 37.6589  31
   0 -11   8 533.436 38.2044  29
   0 -11   8 534.687 38.4369  28
   0  11  -8 493.350 38.0245  23
   0  11  -8 600.607 38.5805  27
   0  11   8 472.838 38.7725  27
   0 -11   8 457.703 38.4152  25
   0  11  -8 533.682 37.9695  11
   0  11   8 450.794 38.5856   7
   0 -11   8 498.164 38.3012  10
   0 -11   8 549.677 38.1344   9
   0  11  -8 538.464 38.1058   8
   0  11  -8 510.259 38.0423   9
   0 -11  -8 496.578 38.3827  20
   0  11  -8 514.642 38.4464  21
   0  11   8 475.948 37.9357  22
   0  11   8 499.164 37.8079  19
   0 -11   8 516.363 38.2940  19
   0  11  -8 491.648 37.9290  17
   0 -11   8 508.105 38.4919  15
   0 -11  -8 508.125 38.4576  16
   0 -11  -8 489.207 38.3612  17
   0 -11  -8 491.437 38.3304  11
   0  11   8 512.190 37.6621  13
   0  11  -8 522.320 37.9182  14
   0  11  -8 554.943 38.7414  13
   0 -11  -9 99.0824 8.92613   2
   0  11   9 104.362 8.98587   3
   0  11  -9 126.610 9.11680   3
   0 -11   9 122.035 9.09416   2
   0 -11  -9 105.342 8.60503  29
   0 -11  -9 98.3054 8.35478  31
   0 -11   9 117.997 9.30938  28
   0 -11   9 118.697 9.03668  29
   0  11   9 115.184 9.70624  27
   0  11  -9 106.450 8.82632  23
   0 -11   9 133.252 9.50353  25
   0  11  -9 117.254 9.21609  27
   0  11  -9 107.976 8.66815  11
   0  11  -9 113.787 8.88386   9
   0  11  -9 114.886 8.84498   8
   0 -11   9 124.729 9.12449  10
   0 -11  -9 100.018 9.09009  20
   0  11   9 86.8730 8.57030  22
   0 -11   9 110.146 9.10792  19
   0  11  -9 129.804 9.34616  21
   0  11   9 100.256 8.51405  19
   0 -11  -9 102.295 9.18164  16
   0 -11   9 110.593 9.34784  15
   0  11  -9 104.567 8.64029  17
   0  11  -9 128.838 9.63848  13
   0  11  -9 114.680 8.65737  14
   0  11 -10 31.3506 3.47780   3
   0 -11 -10 30.7177 3.46775   2
   0 -11  10 29.7504 3.41718   2
   0  11  10 25.8044 3.30146   3
   0 -11  10 24.2083 3.40852  29
   0 -11 -10 23.9548 2.97996  29
   0 -11 -10 25.2612 2.71284  31
   0 -11  10 32.2454 3.76035  28
   0  11  10 28.0300 4.34293  27
   0 -11  10 28.7419 3.67745  25
   0  11 -10 26.9998 3.61557  27
   0  11 -10 26.0983 3.16866   9
   0 -11  10 28.9543 3.33670  10
   0 -11  10 27.8755 3.50754  19
   0  11  10 28.2586 2.99730  22
   0 -11 -10 26.7936 3.55217  20
   0  11  10 28.5179 2.91209  19
   0  11 -10 29.4482 3.56859  21
   0 -11  10 27.6178 3.62485  15
   0 -11 -10 29.2826 3.79396  16
   0  11 -10 23.8427 3.89134  13
   0 -11  11 12.7444 2.59828   2
   0  11  11 14.6586 2.61227   3
   0 -11 -11 11.7262 2.64841   2
   0  11 -11 19.3786 2.69384   3
   0 -11  11 18.7873 3.37026  28
   0 -11 -11 13.4934 2.12665  31
   0 -11 -11 11.3608 2.31339  29
   0 -11  11 16.1814 2.81694  29
   0  11  11 20.4124 3.77717  27
   0 -11  11 26.2567 3.50973  25
   0  11 -11 21.3408 3.13334  27
   0 -11  11 16.2054 2.72680  10
   0  11 -11 22.9231 3.20083  21
   0 -11  11 17.9954 3.00263  19
   0  11  11 15.1362 2.24249  22
   0 -11 -11 13.7351 2.98686  20
   0  11  11 15.0129 2.29324  19
   0 -11  11 18.6417 3.11084  15
   0 -11 -11 18.9054 3.03324  16
   0  11 -11 21.4043 3.61822  13
   0  11  12 225.203 17.8452   3
   0 -11  12 253.389 17.9300   2
   0 -11 -12 223.368 17.8265   2
   0  11 -12 260.063 17.9320   3
   0 -11 -12 213.970 17.5011  31
   0 -11  12 232.138 18.4078  28
   0 -11  12 252.365 18.2618  29
   0  11  12 167.122 18.4293  24
   0  11  12 241.967 18.4054  27
   0 -11  12 246.470 18.3464  25
   0  11 -12 255.828 18.0698  27
   0 -11  12 249.426 18.0561  10
   0  11  12 209.620 17.5343  22
   0  11  12 208.589 17.6673  19
   0 -11  12 252.412 18.3383  19
   0 -11 -12 213.236 18.1563  20
   0  11 -12 253.003 18.3003  21
   0 -11 -12 229.242 18.2910  16
   0 -11  12 232.950 18.3434  15
   0  11 -12 259.800 18.6932  13
   0  11  13 0.91823 2.14642   3
   0 -11 -13 1.52624 1.99361   2
   0  11 -13 1.54393 2.11860   3
   0 -11  13 4.95532 2.07111   2
   0 -11 -13-0.16006 2.01197  31
   0  11  13-0.48767 2.15693  29
   0 -11  13 2.37027 2.75758  28
   0 -11  13 2.97174 2.59506  29
   0  11  13 0.40391 3.25877  26
   0  11 -13 3.26839 2.39509  27
   0  11  13-1.43982 3.63506  24
   0 -11  13 4.18724 2.51919  25
   0 -11  13 0.27480 2.24332  10
   0  11  13 2.43972 1.85153  22
   0  11  13 0.90247 1.95283  19
   0 -11 -13 5.49333 2.66637  20
   0 -11  13 0.72687 2.58701  19
   0  11 -13 0.34139 2.44195  21
   0 -11 -13-1.83695 2.72466  16
   0 -11  13 1.51788 2.76435  15
   0  11 -13 5.10358 3.23515  13
   0 -11 -13 1.74385 1.65515  15
   0  11 -14 31.4106 3.71988   3
   0 -11 -14 31.3465 3.68860   2
   0  11  14 33.8394 3.82014   3
   0 -11  14 36.2939 3.84018   2
   0  11  14 38.3427 4.00054  29
   0 -11  14 43.7993 4.60803  29
   0  11  14 25.8222 4.77628  26
   0  11  14 27.4687 5.18973  24
   0 -11  14 30.9442 4.32455  25
   0  11 -14 35.9962 4.02540  27
   0 -11  14 37.5280 4.06812  10
   0  11 -14 41.7916 4.59808  21
   0  11  14 31.3600 3.47890  22
   0 -11 -14 28.1015 4.42577  20
   0  11  14 32.4873 3.84510  19
   0 -11  14 38.3158 4.59019  19
   0 -11 -14 34.0722 4.50320  16
   0 -11  14 42.0143 4.60191  15
   0  11 -14 47.4669 5.33698  13
   0 -11 -14 29.8811 3.38104  15
   0 -11 -15 417.910 33.7021   2
   0 -11  15 461.349 33.7885   2
   0  11  15 409.645 33.7514   3
   0  11 -15 452.928 33.7521   3
   0  11  15 482.565 34.1258  29
   0 -11  15 469.063 34.4813  29
   0 -11  15 463.251 34.3698  25
   0  11  15 442.548 34.5808  26
   0  11 -15 424.179 33.8726  27
   0  11  15 482.149 35.1307  24
   0 -11  15 469.891 34.1355  10
   0 -11  15 479.252 34.6381  19
   0  11 -15 464.851 34.4196  21
   0  11  15 455.765 34.0097  19
   0  11  15 408.290 33.5912  22
   0 -11 -15 443.876 34.3875  20
   0  11  15 452.881 34.8842  18
   0 -11 -15 467.191 34.5568  16
   0 -11  15 482.609 34.6581  15
   0  11 -15 508.684 34.9905  13
   0  11  16 360.250 27.3999   3
   0 -11 -16 368.979 27.3387   2
   0 -11  16 394.394 27.3936   2
   0 -11  16 406.814 28.2824  29
   0  11  16 400.062 27.8850  29
   0 -11  16 375.148 28.0480  25
   0  11 -16 297.570 27.4653  27
   0  11  16 267.307 27.9181  26
   0  11  16 316.088 28.4674  24
   0  11  16 392.224 28.7008   8
   0  11 -16 388.306 28.1682  21
   0  11  16 337.113 27.6555  19
   0 -11 -16 338.170 28.0056  20
   0 -11  16 392.327 28.4386  19
   0  11  16 314.835 28.3320  18
   0 -11  16 419.352 28.4407  15
   0 -11 -16 362.453 28.2175  16
   0  11 -16 485.093 29.0174  13
   0  11  17 5.80008 2.16508   4
   0  11 -17 6.77964 2.19138   4
   0 -11  17 7.27554 1.99565   2
   0 -11 -17 4.46573 1.91235   2
   0  11  17 3.01894 2.75674  29
   0 -11  17 7.86195 3.20652  29
   0 -11  17 6.09913 2.91606  25
   0  11 -17 5.07049 2.50697  27
   0  11  17-0.46031 3.37640  26
   0  11  17 9.11544 3.87178   8
   0  11  17 3.86815 2.65169  19
   0  11 -17 8.52143 3.16364  21
   0 -11  17 12.4422 3.78046  19
   0 -11 -17 5.37020 3.08938  20
   0 -11 -17 3.57293 3.26285  16
   0  11  17 5.28126 4.15139  18
   0 -11  17 2.67463 3.04417  15
   0  11 -17 13.7059 4.47004  13
   0  11  18 26.4429 3.52223   4
   0 -11  18 37.9228 3.50561   2
   0  11  18 38.2970 4.60788  29
   0 -11  18 31.0742 5.01165  29
   0  11  18 28.0802 5.04709  26
   0 -11  18 37.9003 4.70715  25
   0  11  18 37.6227 5.50924   8
   0 -11 -18 35.3550 4.87668  20
   0  11 -18 34.2374 4.56675  21
   0  11  18 25.6472 4.34725  19
   0 -11  18 40.2367 5.36586  19
   0 -11 -18 36.9847 5.08914  16
   0  11  18 33.2672 5.65513  18
   0 -11  18 30.3841 4.76368  15
   0  11 -18 40.8152 5.91269  13
   0 -11  19 61.2896 5.85468   2
   0 -11  19 89.7890 7.88855  29
   0  11  19 72.9315 7.09955  29
   0  11  19 66.3195 7.66237  26
   0 -11  19 78.1122 7.22876  25
   0  11  19 80.5348 8.10082   8
   0 -11  19 84.1359 7.98009  19
   0  11 -19 78.6636 7.40534  21
   0  11  19 61.4905 6.92115  19
   0 -11 -19 69.5927 7.36101  20
   0 -11 -19 70.3864 7.49773  16
   0  11  19 69.6492 8.08458  18
   0 -11  19 87.3001 7.68892  15
   0  11 -19 82.5114 8.42927  13
   0 -11  20 9.29545 3.99396  29
   0  11  20 6.82643 3.44295  29
   0  11  20 2.01827 3.77629  26
   0 -11  20 4.90582 3.25364  25
   0  11  20 14.7814 4.71209   8
   0 -11 -20 4.66464 3.49703  20
   0 -11  20 8.54860 4.04894  19
   0  11 -20 5.46597 3.31283  21
   0  11  20 11.7843 3.63499  19
   0  11 -20 12.3020 4.19525  20
   0  11  20 1.15745 4.37655  18
   0 -11  20 11.2041 3.74124  15
   0 -11 -20 7.12687 3.72647  16
   0  11 -20 4.94357 4.76634  13
   0  11  21 0.67028 2.92330   5
   0 -11  21 0.60469 4.71013  28
   0  11  21 0.84521 3.35649  29
   0 -11  21-0.54296 3.98747  29
   0  11  21 10.3521 4.54334  26
   0  11  21 2.56295 4.28784   8
   0  11 -21 2.89416 4.23185  20
   0  11 -21-2.35683 3.43061  21
   0 -11 -21-1.93363 3.59732  20
   0  11  21 0.82834 3.38846  19
   0 -11  21-3.59232 4.31770  19
   0  11  21 5.37139 4.61181  18
   0 -11 -21-2.64592 4.03939  16
   0 -11  21-2.49559 3.56594  15
   0  11 -21-4.56666 5.04113  13
   0  11  22 175.318 13.7723   5
   0 -11  22 159.037 15.0605  28
   0  11  22 161.011 15.0755  30
   0 -11  22 172.552 14.8791  29
   0  11  22 162.635 14.2788  29
   0  11  22 103.333 14.0945  26
   0  11  22 189.100 15.3069   8
   0  11 -22 215.667 15.4180  20
   0  11  22 152.107 14.1237  19
   0 -11  22 181.399 15.2851  19
   0  11 -22 205.787 14.7804  21
   0 -11 -22 161.835 14.4250  20
   0  11  22 144.313 14.9164  18
   0 -11  22 200.517 14.8349  15
   0 -11 -22 195.512 14.9479  16
   0  11 -22 161.209 15.3314  13
   0  11  23 18.1660 5.21946  30
   0 -11  23 12.9470 5.11589  28
   0 -11  23 7.71643 4.81720  29
   0  11  23 7.53625 4.59384  26
   0  11  23 17.3260 5.31132   8
   0 -11 -23 28.2754 4.81325  20
   0  11 -23 14.0057 4.23048  21
   0 -11  23 19.6550 5.50400  19
   0  11  23 14.8928 4.25637  19
   0  11 -23 16.0290 4.82649  20
   0 -11 -23 24.2676 5.14356  16
   0  11  23 3.12469 4.94668  18
   0  11 -23 4.94245 5.40711  13
   0 -11  23 16.9932 4.33253  15
   0 -11  24-1.23461 4.51398  29
   0  11  24 2.15306 4.80358  30
   0 -11  24 0.66490 4.56844  28
   0  11  24 3.13318 6.00437  24
   0  11  24-0.54044 4.17704  26
   0  11  24-4.30077 5.07333   8
   0  11 -24-4.41679 4.89609  20
   0 -11  24-1.35657 4.56427  19
   0  11 -24 0.51239 3.59210  21
   0  11  24-2.80249 3.76698  19
   0 -11 -24-2.63601 4.43646  20
   0 -11 -24-0.58011 4.10623  16
   0  11  24-2.54042 4.82863  18
   0  11 -24-0.71361 5.24142  13
   0 -11  24-0.52007 4.09990  15
   0  11  25-0.73346 5.26522  30
   0 -11  25-3.40118 4.81429  28
   0 -11  25 1.90786 4.73294  29
   0  11  25-0.53833 4.45201  26
   0  11  25-3.22255 5.72900  24
   0  11  25-1.47200 4.95217   8
   0  11 -25 1.92876 4.98846  20
   0  11  25-2.40102 3.98536  19
   0 -11  25 4.20497 4.69042  19
   0 -11 -25-1.07550 4.25518  20
   0  11 -25 7.84479 3.94281  21
   0  11  25 1.92400 4.93617  18
   0 -11 -25 4.15836 4.28452  16
   0  11 -25 2.15368 5.41189  13
   0 -11  25 0.52239 3.93833  15
   0 -11  26 8.98213 5.14164  28
   0  11  26-0.74743 5.48903  30
   0 -11  26-1.31087 4.96159  29
   0  11  26 2.13468 4.44397  26
   0  11  26 0.82189 5.81628  24
   0  11  26-1.50489 5.08925   8
   0 -11  26 0.71708 5.07458  19
   0 -11 -26 0.54593 4.49845  20
   0  11 -26-6.92283 4.64500  21
   0  11 -26 0.65177 4.97509  20
   0 -11 -26 5.44084 4.31910  16
   0  11  26 0.64472 5.27471  18
   0 -11  26 1.04434 3.96935  15
   0  11 -26-7.05600 5.85523  13
   0  12   0 154.899 13.3347   3
   0 -12   0 171.550 13.3729   2
   0 -12   0 172.167 12.6999  28
   0 -12   0 172.195 12.5663  29
   0 -12   0 160.875 12.6424  23
   0  12   0 178.451 13.7850  27
   0 -12   0 164.900 12.8910  11
   0  12   0 164.791 13.4996  21
   0 -12   0 167.531 12.8928  17
   0 -12   0 167.814 12.6844  14
   0  12   0 168.284 13.2306  13
   0  12  -1 891.462 62.2778   3
   0 -12  -1 835.670 62.1972   2
   0  12   1 824.893 62.2175   3
   0 -12   1 830.324 62.2049   2
   0 -12   1 907.874 61.7089  28
   0 -12   1 880.513 61.5305  29
   0  12  -1 906.873 61.4670  31
   0 -12  -1 878.870 61.5041  28
   0 -12   1 814.681 61.5446  23
   0  12  -1 808.585 62.4325  27
   0 -12  -1 628.543 61.5324  23
   0  12   1 711.659 62.3654  27
   0 -12   1 838.373 61.7707  11
   0 -12  -1 866.744 61.8310  11
   0 -12   1 808.100 61.8275   9
   0  12   1 798.902 62.2892  21
   0  12  -1 863.870 62.2795  21
   0 -12   1 850.129 61.7711  17
   0  12  -1 830.130 61.7163  17
   0 -12  -1 859.202 61.8191  17
   0  12  -1 847.880 62.1242  13
   0 -12   1 845.012 61.5982  14
   0 -12  -1 836.307 61.5939  14
   0  12  -1 810.318 61.5651  14
   0  12  -1 842.275 61.7207  11
   0  12   1 811.948 61.9904  13
   0 -12  -2 88.3696 7.11912   2
   0  12  -2 83.0701 7.04351   3
   0  12  -2 78.0899 6.22719  31
   0 -12  -2 75.7036 6.10851  29
   0 -12   2 81.2118 6.25822  29
   0 -12  -2 80.3456 6.02173  28
   0 -12   2 81.5082 6.49611  28
   0 -12  -2 52.3445 6.18895  23
   0  12  -2 83.5036 7.33280  27
   0  12   2 67.9069 7.42032  27
   0 -12   2 77.1591 6.26973  23
   0 -12   2 82.4766 6.59545   9
   0 -12   2 87.3787 6.53682  11
   0  12  -2 93.3743 7.25143  21
   0  12   2 77.3706 7.16779  21
   0  12  -2 91.9238 6.50258  17
   0 -12  -2 86.3173 6.60963  17
   0 -12   2 95.1145 6.56113  17
   0 -12  -2 80.0930 6.29755  14
   0 -12   2 87.5008 6.34091  14
   0  12  -2 77.5469 6.26206  14
   0  12  -2 85.2545 7.05936  13
   0 -12  -2 86.6855 6.61014  11
   0  12   2 77.0373 6.73190  13
   0  12  -2 89.6448 6.49398  11
   0  12  -3 33.0230 3.79689   3
   0 -12  -3 35.2880 3.79531   2
   0 -12   3 34.9422 2.99654  29
   0 -12   3 36.6582 3.36167  28
   0  12  -3 28.2226 2.99164  31
   0 -12  -3 30.0478 2.75716  29
   0  12  -3 35.4950 4.11025  27
   0 -12   3 31.1894 3.13825  11
   0 -12   3 35.0543 3.28388   9
   0  12  -3 32.3053 3.85707  21
   0 -12   3 35.6607 3.21264  17
   0 -12  -3 32.1851 3.38900  17
   0  12  -3 33.0142 3.14068  17
   0  12   3 31.8380 3.41100  13
   0 -12  -3 37.4397 3.05350  14
   0 -12   3 29.9179 2.97491  14
   0  12  -3 34.4074 3.14298  11
   0  12  -3 35.4984 2.95726  14
   0 -12  -3 32.6971 3.36336  11
   0  12  -3 38.0340 3.99618  13
   0  12  -4 72.1097 6.82852   3
   0 -12  -4 83.6678 6.85790   2
   0 -12  -4 79.3526 6.00573  29
   0 -12   4 71.3138 6.48214  28
   0  12  -4 69.6809 6.21173  31
   0 -12   4 76.5515 6.25045  29
   0  12  -4 81.4216 7.19076  27
   0 -12   4 81.6332 6.35895  11
   0 -12   4 76.0843 6.36940   9
   0  12  -4 67.8194 6.75316  21
   0 -12   4 79.3324 6.24841  19
   0 -12   4 78.2010 6.32163  17
   0  12  -4 79.1488 6.30318  17
   0 -12  -4 75.8629 6.73153  16
   0 -12  -4 69.4811 6.49886  17
   0 -12  -4 82.8093 6.61369  11
   0  12  -4 73.3871 6.24646  11
   0 -12  -4 80.1451 6.24345  14
   0  12   4 77.1897 6.44645  13
   0  12  -4 87.4423 6.15999  14
   0 -12  -5 5.94520 2.27142   2
   0  12   5 4.12037 2.24406   3
   0  12  -5 7.23985 2.17612   3
   0 -12   5 4.88325 2.21701   2
   0 -12   5 3.80731 1.56320  29
   0 -12  -5 7.06489 1.21692  29
   0 -12   5 5.41256 1.87385  28
   0  12  -5 2.78705 1.63813  31
   0  12  -5 7.22019 2.65687  27
   0  12  -5 3.88398 1.58991  23
   0 -12   5 3.09754 2.11996  10
   0 -12   5 6.18204 1.59324  11
   0 -12   5 3.86768 1.52287   9
   0  12  -5 4.30887 1.68578   8
   0  12  -5 4.87337 1.54202  11
   0  12  -5 7.05254 2.14808  21
   0  12   5 4.49610 0.75183  19
   0  12  -5 2.76822 1.50755  17
   0 -12  -5 9.56345 2.00516  17
   0 -12   5 4.71239 1.56825  17
   0 -12   5 7.20672 1.65709  19
   0 -12  -5 5.35220 2.21125  16
   0  12   5 4.90387 0.94094  12
   0  12   5 4.56041 1.65291  13
   0 -12  -5 2.81406 1.72443  11
   0  12  -5 5.04199 1.29916  14
   0 -12  -5 5.04481 1.51709  14
   0 -12  -6 8.63828 2.32706   2
   0 -12   6 2.71863 2.14521   2
   0  12   6 2.45488 2.15226   3
   0  12  -6 3.73945 2.08345   3
   0  12  -6 0.93797 1.71846  31
   0 -12   6 2.07614 1.83782  28
   0 -12   6 3.67676 1.74519  29
   0 -12  -6 2.80360 1.24746  29
   0 -12   6 4.92279 2.18795  25
   0  12  -6-0.14525 1.69135  23
   0  12  -6 6.74406 3.03849  27
   0  12   6 10.2309 4.21807  27
   0 -12   6 3.19691 1.57258   9
   0  12  -6 2.86873 1.56386  11
   0  12  -6 1.21381 1.72370   8
   0 -12   6 4.16901 2.29011  10
   0  12   6 3.61817 0.88099  19
   0 -12   6 1.26747 1.59399  19
   0  12  -6 4.61334 2.11898  21
   0 -12  -6 3.34089 1.98195  16
   0 -12  -6 5.65321 2.06586  17
   0  12  -6 2.59766 1.44243  17
   0  12  -6 2.21330 1.28855  14
   0 -12  -6 3.59728 1.60306  14
   0 -12  -6 1.40516 1.83689  11
   0  12   6 2.73699 1.48836  13
   0  12   6 2.62943 0.76643  12
   0 -12   7 5.70210 2.36156   2
   0  12   7 0.81423 2.07246   3
   0  12  -7 2.39018 2.18937   3
   0 -12  -7 3.76723 2.10518   2
   0 -12   7 3.02469 1.96002  29
   0 -12  -7 2.47374 1.36993  29
   0 -12   7-0.25385 2.19477  28
   0  12  -7 1.38480 1.92067  31
   0  12   7 4.32438 3.66528  27
   0 -12   7 1.90459 2.25493  25
   0  12  -7 1.21232 2.58331  27
   0  12  -7-0.79553 1.86768  23
   0 -12   7 4.42213 1.71649   9
   0 -12   7 0.52527 1.94725  10
   0  12  -7 2.57607 1.46600  11
   0  12  -7 2.69907 1.82006   8
   0  12  -7 2.65951 2.16930  21
   0 -12   7 2.91650 1.77546  19
   0  12   7 3.23161 1.07875  19
   0 -12  -7 0.84664 2.09098  20
   0 -12   7 3.61728 2.41127  15
   0 -12  -7 4.36081 2.15348  16
   0  12  -7 5.01674 1.55652  17
   0 -12  -7 3.80325 1.98471  17
   0  12  -7 3.79663 1.48774  14
   0 -12  -7 2.19440 1.69011  14
   0 -12  -7 4.02998 2.09200  11
   0  12   7 2.53782 1.37698  13
   0  12  -8 217.453 15.5626   3
   0  12   8 187.031 15.4196   3
   0 -12   8 226.822 15.6303   2
   0 -12  -8 198.020 15.5006   2
   0 -12   8 220.859 15.3334  29
   0 -12   8 229.772 15.6486  28
   0 -12  -8 168.534 14.5600  31
   0 -12  -8 195.572 14.8946  29
   0  12  -8 226.656 15.7469  27
   0  12   8 187.679 16.0137  27
   0 -12   8 206.120 15.7291  25
   0  12  -8 169.796 15.0568  23
   0  12  -8 212.897 15.0542  11
   0 -12   8 206.898 15.2214   9
   0  12  -8 207.384 15.2041   8
   0 -12   8 202.327 15.4719  10
   0 -12   8 217.942 15.4245  19
   0 -12  -8 179.969 15.4726  20
   0  12  -8 209.264 15.6902  21
   0  12   8 208.851 14.8223  19
   0  12   8 171.979 14.9906  22
   0 -12  -8 181.470 15.5592  16
   0  12  -8 204.335 15.0132  17
   0 -12  -8 200.509 15.5016  17
   0 -12   8 211.618 15.7063  15
   0 -12  -8 199.650 15.5102  11
   0 -12  -8 191.100 15.1956  14
   0  12  -8 217.850 15.9053  13
   0  12   8 202.270 14.7668  13
   0  12  -8 203.140 14.9734  14
   0  12   9 1.06973 2.08313   3
   0 -12  -9-0.79293 2.12315   2
   0  12  -9-0.78499 2.15610   3
   0 -12   9-0.26933 2.21139   2
   0 -12  -9-0.07001 1.05888  31
   0 -12  -9-1.62485 1.63558  29
   0 -12   9 1.51212 2.40197  28
   0 -12   9-0.47048 2.09049  29
   0 -12   9 2.36058 2.60585  25
   0  12   9-1.53842 3.29045  27
   0  12  -9 0.59272 2.51032  27
   0  12  -9-0.37080 2.03829  23
   0 -12   9 1.60562 2.10913  10
   0  12  -9 0.18314 1.81956   9
   0  12   9 0.74970 1.38460  19
   0 -12  -9-2.13148 2.45509  20
   0  12  -9 0.93949 2.17313  21
   0  12   9-0.84149 1.71642  22
   0 -12   9-0.78715 2.14664  19
   0 -12   9-0.33349 2.29096  15
   0 -12  -9 1.59537 2.32222  16
   0 -12  -9 0.87565 2.21878  17
   0  12   9 0.37478 1.10464  13
   0 -12  -9-1.15832 2.24668  11
   0  12  -9 1.47311 2.74057  13
   0 -12  10 3.19943 2.19477   2
   0  12  10 1.58660 2.10611   3
   0  12 -10 1.03432 2.11376   3
   0 -12 -10 1.82271 2.12845   2
   0 -12 -10 1.79800 1.65800  29
   0 -12  10 2.59313 2.20947  29
   0 -12  10 0.32772 2.54746  28
   0 -12 -10 2.03267 1.25313  31
   0  12 -10 4.44111 2.74562  27
   0 -12  10 5.21956 2.52589  25
   0  12  10 4.18232 3.66876  27
   0 -12  10 2.70425 2.09556  10
   0  12  10 2.79740 1.44620  19
   0  12  10 4.60969 1.79508  22
   0 -12 -10-0.31688 2.26940  20
   0 -12  10 1.15184 2.19460  19
   0  12 -10 0.64749 2.38272  21
   0 -12 -10 1.67021 2.43624  16
   0 -12  10-0.70018 2.36061  15
   0  12 -10 2.70106 2.91291  13
   0 -12 -10 1.85779 2.49219  11
   0 -12 -11 53.6790 5.75550   2
   0 -12  11 74.1610 5.98168   2
   0  12  11 66.9443 5.87020   3
   0  12 -11 71.7559 5.88555   3
   0 -12  11 73.1734 6.33057  28
   0 -12 -11 58.9845 5.38417  29
   0 -12 -11 50.3065 5.06024  31
   0 -12  11 70.0138 6.03576  29
   0  12 -11 71.7680 6.14356  27
   0  12  11 69.3789 6.68337  27
   0 -12  11 57.9265 6.15222  25
   0 -12  11 63.3933 5.83697  10
   0 -12  11 59.8376 6.02354  19
   0 -12 -11 55.1660 5.98239  20
   0  12  11 56.2201 5.33640  22
   0  12 -11 74.1208 6.31088  21
   0  12  11 59.7105 5.34433  19
   0 -12 -11 65.7488 6.21341  16
   0 -12  11 67.9859 6.37656  15
   0  12 -11 70.0435 6.71692  13
   0 -12 -12 368.664 28.7066   2
   0 -12  12 421.553 28.8478   2
   0  12 -12 408.150 28.7909   3
   0  12  12 355.508 28.7102   3
   0 -12  12 365.043 29.1879  28
   0 -12 -12 329.747 28.2394  31
   0 -12  12 407.756 29.0270  29
   0 -12  12 469.728 29.4317  25
   0  12 -12 390.690 28.9024  27
   0  12  12 277.246 29.2163  24
   0  12  12 400.906 29.2998  27
   0 -12  12 400.357 28.8783  10
   0 -12  12 422.429 29.2372  19
   0  12 -12 408.861 29.1588  21
   0 -12 -12 377.095 29.0632  20
   0  12  12 351.522 28.4575  19
   0  12  12 372.156 28.3883  22
   0 -12 -12 376.987 29.1773  16
   0 -12  12 388.348 29.2458  15
   0  12 -12 423.327 29.5860  13
   0  12 -13 110.814 8.02849   3
   0  12  13 88.8391 7.92314   3
   0 -12 -13 89.2074 7.85947   2
   0 -12  13 99.8905 7.96750   2
   0 -12  13 94.9535 8.59477  28
   0 -12  13 101.063 8.43905  29
   0  12 -13 95.4045 8.18014  27
   0  12  13 84.5954 8.43118  27
   0 -12  13 93.6787 8.46598  25
   0  12  13 79.1328 8.92591  24
   0 -12  13 103.655 8.15215  10
   0  12  13 86.2667 7.72567  19
   0  12  13 88.8458 7.54558  22
   0 -12  13 102.919 8.54772  19
   0  12 -13 105.637 8.60584  21
   0 -12 -13 92.4131 8.37360  20
   0 -12  13 93.3909 8.53815  15
   0 -12 -13 87.1873 8.41089  16
   0 -12 -13 81.5674 7.49652  15
   0  12 -13 99.6344 8.98206  13
   0 -12 -14-2.11347 2.36709   2
   0 -12  14 0.24232 2.26855   2
   0  12  14-0.24808 2.34784   3
   0  12 -14-2.37584 2.38348   3
   0 -12  14-1.30634 3.03680  28
   0 -12  14 1.44188 2.79669  29
   0  12 -14 0.28424 2.50278  27
   0  12  14 1.04115 4.02266  24
   0  12  14-1.31731 3.36563  26
   0 -12  14 2.27252 2.80627  25
   0 -12  14-2.96244 2.55111  10
   0  12  14 1.20402 2.08041  19
   0  12  14 0.16470 1.98291  22
   0  12 -14 3.00041 2.56328  21
   0 -12  14 0.78908 2.87150  19
   0 -12 -14 2.25063 2.83953  20
   0 -12 -14 2.01047 2.97920  16
   0 -12  14-0.83545 2.86963  15
   0  12 -14-1.42072 3.59994  13
   0  12  15 18.7513 3.00383   3
   0 -12 -15 20.0846 2.97032   2
   0 -12  15 16.7162 2.92612   2
   0  12 -15 24.2382 3.02927   3
   0 -12  15 22.0789 3.89640  29
   0 -12  15 22.2993 4.03872  28
   0 -12  15 23.6226 3.83959  25
   0  12 -15 10.3842 3.27647  27
   0  12  15 20.0346 4.71438  24
   0  12  15 22.6427 4.42239  26
   0 -12  15 22.2843 3.34611  10
   0 -12  15 21.9655 4.01203  19
   0 -12 -15 26.6388 3.92493  20
   0  12  15 17.2620 2.73722  22
   0  12  15 17.1331 3.01147  19
   0  12 -15 21.8725 3.67286  21
   0 -12  15 24.2998 3.87970  15
   0 -12 -15 18.5298 3.72519  16
   0  12 -15 25.9047 4.78030  13
   0  12 -16 16.5669 2.57007   3
   0  12  16 17.0498 2.82403   3
   0 -12  16 18.0058 2.78904   2
   0 -12 -16 7.93092 2.50998   2
   0 -12  16 18.2108 3.72803  29
   0 -12  16 14.7817 3.97166  28
   0  12  16 26.0110 5.18040  24
   0 -12  16 13.4438 3.52422  25
   0  12  16 11.6424 3.88108  26
   0  12 -16 13.8346 3.01382  27
   0  12  16 26.2436 4.39539   8
   0 -12  16 11.7232 3.66295  19
   0  12  16 11.7461 3.01716  19
   0 -12 -16 13.8872 3.62868  20
   0  12 -16 16.6524 3.49855  21
   0 -12 -16 16.2977 3.76442  16
   0 -12  16 25.6285 4.18747  15
   0  12  16 15.5847 4.44679  18
   0  12 -16 17.8310 4.31597  13
   0 -12  17 256.449 18.8928   2
   0 -12 -17 230.832 18.7924   2
   0 -12  17 259.284 19.8645  29
   0  12  17 192.982 20.0044  24
   0  12 -17 226.807 19.0333  27
   0  12  17 211.032 19.7621  26
   0 -12  17 266.178 19.7192  25
   0  12  17 267.666 20.2859   8
   0  12 -17 268.928 19.8041  21
   0 -12 -17 239.759 19.6553  20
   0 -12  17 273.152 20.1203  19
   0  12  17 234.702 19.2181  19
   0  12  17 199.485 19.9410  18
   0 -12 -17 276.318 20.0102  16
   0 -12  17 288.758 20.0918  15
   0  12 -17 299.403 20.6726  13
   0  12  18 0.65090 2.28445   4
   0 -12  18-1.46109 1.91916   2
   0 -12  18-0.46847 3.37914  29
   0  12  18 0.98659 3.63950  26
   0 -12  18-2.04522 2.97786  25
   0  12  18-5.13141 4.11231   8
   0 -12  18-1.01582 3.68039  19
   0  12 -18-3.05678 3.33405  21
   0 -12 -18 0.88591 3.35386  20
   0  12  18-0.33320 2.65744  19
   0 -12 -18-0.47946 3.47435  16
   0 -12  18-1.43891 3.26186  15
   0  12  18 1.13802 4.04667  18
   0  12 -18 0.58582 4.65332  13
   0 -12  19-2.45969 2.14956   2
   0 -12  19 1.97642 3.87922  29
   0 -12  19 1.25091 2.86445  25
   0  12  19 3.53967 4.12215  26
   0  12  19 3.57381 4.00741   8
   0  12  19-0.35553 2.91917  19
   0 -12 -19 1.83873 3.37588  20
   0 -12  19 1.61120 4.18344  19
   0  12 -19-1.80946 3.46728  21
   0 -12  19-1.97231 3.35253  15
   0 -12 -19 1.00008 3.41753  16
   0  12  19-0.58431 4.21385  18
   0  12 -19 1.22391 4.70969  13
   0 -12  20-1.56289 4.10665  29
   0  12  20-0.51963 4.08024  26
   0 -12  20 5.49671 3.21498  25
   0  12  20 2.47762 4.03277   8
   0 -12 -20-0.47625 3.46694  20
   0  12  20-3.39053 3.41931  19
   0  12 -20-8.05113 4.63731  20
   0  12 -20-2.80642 3.49656  21
   0 -12  20-3.39883 4.19771  19
   0 -12 -20 1.03927 3.57043  16
   0 -12  20 4.04959 3.70154  15
   0  12  20-2.40077 4.50564  18
   0  12 -20-0.64598 4.89053  13
   0 -12  21 10.9247 4.58906  29
   0 -12  21 11.1583 3.84016  25
   0  12  21 5.29310 4.26875  26
   0  12  21 19.3762 4.95890   8
   0 -12  21 11.3016 4.47214  19
   0  12 -21 17.2522 4.82111  20
   0  12 -21 17.3690 4.23111  21
   0  12  21 17.0294 4.03348  19
   0 -12 -21 13.7842 4.31204  20
   0 -12 -21 15.0758 4.30558  16
   0  12  21 15.3957 5.03754  18
   0 -12  21 22.2113 4.65247  15
   0  12 -21 10.2065 5.58446  13
   0  12  22 16.5413 3.52631   5
   0 -12  22 21.0915 4.92801  29
   0  12  22 11.8481 4.64055  26
   0  12  22 30.9012 5.82057   8
   0 -12  22 17.3785 4.83301  19
   0  12  22 11.5957 3.96690  19
   0  12 -22 13.3966 4.22850  21
   0 -12 -22 13.1805 4.42703  20
   0  12 -22 13.4723 4.86574  20
   0  12  22 8.18331 5.01348  18
   0 -12 -22 16.1281 4.44430  16
   0 -12  22 14.1818 4.26095  15
   0  12 -22 23.5104 6.35530  13
   0 -12  23 1.98632 4.96339  28
   0 -12  23 10.1221 4.45656  29
   0  12  23 2.13892 4.90601  30
   0  12  23 3.82125 4.41721  26
   0  12  23 27.1469 5.62147   8
   0 -12 -23 7.80917 4.34074  20
   0  12  23 8.61576 3.71426  19
   0  12 -23 15.2531 4.10816  21
   0 -12  23 10.3429 4.86937  19
   0  12 -23 17.5928 4.97120  20
   0  12  23 12.8305 5.28383  18
   0 -12  23 12.2234 4.38210  15
   0 -12 -23 9.70927 4.45984  16
   0  12 -23 11.6282 5.75550  13
   0 -12  24-0.67987 4.85868  28
   0 -12  24 2.47376 4.68296  29
   0  12  24-0.72985 4.98944  30
   0  12  24 5.47983 4.62755  26
   0  12  24-2.14750 4.84299   8
   0  12 -24 1.03891 3.91739  21
   0  12 -24 1.92349 4.64659  20
   0 -12 -24 1.59380 4.42547  20
   0 -12  24-2.68111 4.92381  19
   0  12  24 2.60030 4.81790  18
   0 -12 -24 3.51279 4.20411  16
   0  12 -24 5.95202 6.06611  13
   0 -12  24 3.76788 3.88348  15
   0 -12  25 28.6244 5.65385  29
   0  12  25 16.3808 5.73394  30
   0 -12  25 20.1101 5.56920  28
   0  12  25 10.3779 4.97928  26
   0  12  25 9.80256 6.19103  24
   0  12  25 20.5923 5.57382   8
   0  12 -25 13.7779 4.43069  21
   0 -12  25 18.6040 5.45209  19
   0  12 -25 21.4792 5.60041  20
   0 -12 -25 11.3543 4.66775  20
   0  12  25 15.7428 5.69693  18
   0 -12 -25 14.3384 4.97504  16
   0 -12  25 14.0343 4.67550  15
   0  12 -25 13.4676 6.03488  13
   0 -12  26-4.58251 5.14330  29
   0  12  26-1.07810 4.52405  26
   0 -12 -26-0.54714 4.38306  20
   0  12 -26-1.60944 4.51789  21
   0  12  26-1.31243 5.11524  18
   0  12 -26-5.15902 5.83447  13
   0 -12  26-4.84500 4.37685  15
   0  13   0-0.59983 2.30831   3
   0 -13   0 0.29431 2.31976   2
   0 -13   0-0.06385 0.90193  29
   0 -13   0-0.30141 1.18754  28
   0  13   0-2.32130 2.85399  27
   0 -13   0-0.08625 1.18529  23
   0 -13   0-0.81272 1.47087  11
   0  13   0-1.94127 2.61843  21
   0 -13   0 0.16181 1.52336  17
   0  13   0-1.22451 2.20288  13
   0 -13   0-0.10189 1.08647  14
   0 -13  -1 167.728 13.7915   2
   0 -13   1 196.465 13.9711   2
   0  13  -1 172.084 13.8176   3
   0  13   1 180.730 13.9357   3
   0  13  -1 164.720 12.8399  31
   0 -13  -1 174.501 12.9218  28
   0 -13   1 184.458 12.9561  29
   0 -13  -1 174.595 12.8552  29
   0 -13   1 183.115 13.1706  28
   0 -13  -1 167.019 12.8509  29
   0 -13  -1 167.293 13.0012  23
   0  13  -1 170.726 14.1586  27
   0 -13   1 166.038 12.9769  23
   0  13   1 150.059 14.0822  27
   0 -13  -1 172.586 13.3016  11
   0 -13   1 158.329 13.3035   9
   0 -13   1 163.760 13.2270  11
   0  13  -1 168.901 13.8640  21
   0  13   1 176.380 13.9641  21
   0 -13   1 188.629 13.2967  17
   0 -13  -1 177.265 13.3268  17
   0  13  -1 168.531 13.2303  17
   0 -13   1 175.803 13.0516  14
   0  13   1 171.379 13.5716  13
   0 -13  -1 183.983 13.0720  14
   0  13  -1 171.298 13.7178  13
   0  13  -1 171.775 13.2166  11
   0  13  -1 165.481 13.0190  14
   0  13  -2 228.541 16.2851   3
   0 -13  -2 223.143 16.2332   2
   0  13  -2 204.204 15.3356  31
   0 -13   2 205.272 15.6200  28
   0 -13   2 214.504 15.3837  29
   0 -13  -2 202.568 15.2149  29
   0  13  -2 185.684 16.3398  27
   0 -13   2 207.815 15.3870  23
   0 -13  -2 167.853 15.3487  23
   0  13   2 179.208 16.4033  27
   0 -13   2 206.259 15.6877   9
   0 -13   2 211.859 15.6384  11
   0 -13  -2 209.634 15.7230  11
   0  13  -2 209.108 16.2735  21
   0  13   2 191.059 16.2580  21
   0 -13  -2 210.657 15.7278  17
   0 -13   2 219.249 15.6477  17
   0  13  -2 216.963 15.5898  17
   0  13  -2 208.471 15.5688  11
   0  13  -2 219.333 16.1999  13
   0 -13  -2 208.895 15.4379  14
   0 -13   2 206.083 15.4417  14
   0  13   2 206.995 15.8802  13
   0  13  -2 196.321 15.3765  14
   0  13  -3 150.674 12.3107   3
   0 -13  -3 145.431 12.2556   2
   0 -13   3 153.391 11.5583  29
   0 -13   3 154.452 11.8149  28
   0  13  -3 144.117 11.5262  31
   0 -13  -3 143.821 11.3301  29
   0  13  -3 147.991 12.6280  27
   0 -13   3 155.874 11.7612  11
   0 -13   3 144.722 11.7874   9
   0  13  -3 145.686 12.3070  21
   0 -13   3 168.755 11.8017  17
   0  13  -3 151.090 11.6821  17
   0 -13  -3 139.996 11.8443  17
   0  13  -3 156.256 11.6860  11
   0 -13  -3 150.669 11.8932  11
   0  13  -3 169.391 12.4316  13
   0 -13  -3 159.045 11.5882  14
   0 -13   3 161.047 11.6004  14
   0  13  -3 149.647 11.5045  14
   0  13   3 148.196 11.9322  13
   0 -13  -4 380.652 30.3965   2
   0  13  -4 409.741 30.4785   3
   0 -13   4 401.256 29.8368  29
   0 -13   4 408.178 30.0929  28
   0  13  -4 388.807 29.8037  31
   0 -13  -4 404.686 29.5975  29
   0  13  -4 434.961 30.8348  27
   0 -13   4 379.379 29.9686   9
   0 -13   4 422.739 29.9852  11
   0  13  -4 374.635 30.4359  21
   0  13  -4 411.788 29.8915  17
   0 -13  -4 400.470 30.1313  17
   0 -13   4 406.156 29.9628  17
   0 -13  -4 410.800 30.1601  11
   0  13  -4 411.045 29.8878  11
   0  13   4 369.915 29.9847  13
   0 -13  -4 408.840 29.8381  14
   0  13  -4 414.393 30.5452  13
   0  13  -4 379.621 29.7264  14
   0  13  -5 18.2746 3.29004   3
   0 -13   5 26.5992 3.38104   2
   0  13   5 28.6251 3.50281   3
   0 -13  -5 26.4516 3.42980   2
   0 -13   5 30.5415 2.69549  29
   0  13  -5 28.7143 2.73518  31
   0 -13  -5 24.7309 2.25218  29
   0 -13   5 25.4780 3.04640  28
   0  13  -5 29.1193 4.01984  27
   0 -13   5 23.0778 2.71040  11
   0 -13   5 22.9399 2.79800   9
   0  13  -5 21.5961 2.84479   8
   0 -13   5 17.1385 3.13739  10
   0  13  -5 19.5689 2.60806  11
   0  13  -5 21.0137 3.38562  21
   0 -13   5 26.6680 2.64658  19
   0 -13  -5 21.8620 3.32588  16
   0  13  -5 23.5750 2.64266  17
   0 -13  -5 27.9044 3.02455  17
   0 -13   5 19.4884 2.60936  17
   0 -13  -5 26.9074 3.07995  11
   0  13  -5 21.6007 2.41128  14
   0 -13  -5 21.7715 2.55086  14
   0  13   5 22.5444 2.13525  12
   0  13   5 21.5320 2.83490  13
   0  13   6 61.9102 6.29693   3
   0  13  -6 68.5933 6.34360   3
   0 -13   6 72.2005 6.42535   2
   0 -13  -6 68.8425 6.34073   2
   0 -13  -6 73.3009 5.41820  29
   0  13  -6 67.2288 5.76641  31
   0 -13   6 75.8480 6.18832  28
   0 -13   6 76.2571 5.83733  29
   0  13  -6 66.2683 6.65776  27
   0  13  -6 57.4489 5.63813  23
   0 -13   6 62.1692 6.39215  25
   0  13   6 52.8189 6.91550  27
   0 -13   6 72.0383 5.79494   9
   0  13  -6 72.3234 5.92187   8
   0 -13   6 65.7989 6.19858  10
   0  13   6 62.7282 5.11406  19
   0  13  -6 75.7978 6.43224  21
   0 -13   6 73.0734 5.79463  19
   0 -13  -6 74.3755 6.42167  16
   0  13  -6 64.6641 5.63937  17
   0 -13  -6 74.6003 6.15623  17
   0 -13  -6 79.9035 5.79783  14
   0  13   6 63.6184 5.12062  12
   0  13  -6 66.5849 5.64263  11
   0  13  -6 73.8541 5.54154  14
   0 -13  -6 77.4675 6.16794  11
   0  13   6 63.1897 5.67028  13
   0  13   7 213.664 15.7626   3
   0 -13  -7 203.633 15.6885   2
   0  13  -7 210.716 15.7299   3
   0 -13   7 230.498 15.8419   2
   0 -13  -7 198.376 14.9122  29
   0  13  -7 186.991 15.2069  31
   0 -13   7 210.571 15.6074  28
   0 -13   7 205.482 15.2966  29
   0  13  -7 216.115 16.0226  27
   0 -13   7 158.860 15.6048  25
   0  13  -7 138.835 15.0087  23
   0  13   7 168.482 16.2111  27
   0  13  -7 211.127 15.3441   8
   0 -13   7 211.137 15.2646   9
   0 -13   7 207.226 15.6571  10
   0  13  -7 207.968 15.1367  11
   0 -13   7 225.474 15.3932  19
   0  13   7 177.883 14.7252  19
   0  13  -7 207.979 15.8319  21
   0 -13  -7 212.939 15.8151  16
   0 -13  -7 201.426 15.5609  17
   0  13  -7 202.601 15.1334  17
   0 -13  -7 197.894 15.5373  11
   0 -13  -7 214.125 15.2718  14
   0  13  -7 211.033 15.0460  14
   0  13   7 203.444 15.0089  13
   0 -13  -8 246.734 18.2523   2
   0  13  -8 255.937 18.2630   3
   0  13   8 229.915 18.1957   3
   0 -13   8 254.437 18.3133   2
   0 -13   8 257.023 17.9620  29
   0 -13  -8 244.359 17.5452  29
   0 -13   8 236.521 18.2048  28
   0  13   8 213.207 18.7314  27
   0 -13   8 202.842 18.2903  25
   0  13  -8 247.175 18.4716  27
   0  13  -8 164.925 17.6400  23
   0 -13   8 236.606 17.8414   9
   0 -13   8 248.130 18.1925  10
   0  13  -8 249.991 17.7164  11
   0  13   8 211.268 17.3714  19
   0 -13   8 249.215 18.0197  19
   0  13  -8 247.233 18.4265  21
   0 -13  -8 196.179 18.1549  20
   0 -13  -8 236.140 18.3348  16
   0  13  -8 227.767 17.6622  17
   0 -13   8 231.227 18.3843  15
   0 -13  -8 246.022 18.2053  17
   0 -13  -8 252.424 17.9084  14
   0  13   8 243.380 17.4869  13
   0 -13  -8 230.081 18.1493  11
   0  13  -8 240.870 17.6225  14
   0  13  -9 14.8942 3.01608   3
   0  13   9 9.70061 2.85203   3
   0 -13   9 26.7484 3.34943   2
   0 -13  -9 25.0189 3.26881   2
   0 -13   9 17.8641 2.76574  29
   0 -13   9 21.2937 3.32052  28
   0 -13  -9 18.5588 2.21856  29
   0 -13  -9 12.5697 1.43406  31
   0  13  -9 16.1147 2.67519  23
   0  13   9 32.8125 5.32840  27
   0  13  -9 21.4295 4.06986  27
   0 -13   9 15.2380 3.18439  25
   0 -13   9 18.6429 2.85084  10
   0  13  -9 19.2398 3.34049  21
   0 -13  -9 14.3492 3.04631  20
   0  13   9 18.2469 1.98030  19
   0  13   9 15.4717 2.41879  22
   0 -13   9 19.7555 2.97946  19
   0 -13  -9 18.0106 3.04787  16
   0 -13  -9 18.4854 3.11557  17
   0 -13   9 14.9416 3.23632  15
   0 -13  -9 20.6720 2.70203  14
   0  13  -9 18.1217 3.60234  13
   0  13   9 8.01675 2.84692  13
   0 -13  -9 16.5737 2.97097  11
   0 -13  10 17.0688 2.95666   2
   0 -13 -10 18.6447 2.96619   2
   0  13 -10 13.6270 2.82529   3
   0  13  10 13.9757 2.81570   3
   0 -13 -10 10.4533 1.61568  31
   0 -13 -10 14.4154 2.21789  29
   0 -13  10 12.6139 2.74526  29
   0 -13  10 17.9483 3.14277  28
   0 -13  10 17.0602 3.27958  25
   0  13  10 16.3965 3.99482  27
   0  13 -10 16.5545 3.35957  27
   0 -13  10 16.9974 2.84004  10
   0 -13 -10 12.1633 3.16257  20
   0  13 -10 12.1518 2.96880  21
   0  13  10 16.8551 2.04902  19
   0 -13  10 21.1962 3.04486  19
   0  13  10 10.5373 2.26539  22
   0 -13 -10 14.1707 3.10042  16
   0 -13  10 14.4972 3.00052  15
   0 -13 -10 24.2862 3.27029  17
   0 -13 -10 12.9590 2.62309  14
   0 -13 -10 18.6544 3.06929  11
   0  13 -10 18.1185 3.82418  13
   0 -13 -11 13.8047 2.91254   2
   0  13 -11 14.0192 2.79377   3
   0  13  11 8.05446 2.64798   3
   0 -13  11 20.6322 3.10119   2
   0 -13  11 12.7743 3.24612  28
   0 -13  11 18.3724 2.90092  29
   0 -13 -11 13.6305 2.22810  29
   0 -13 -11 10.0775 1.72791  31
   0  13  11 15.3806 3.93823  27
   0 -13  11 14.0809 3.19232  25
   0  13 -11 17.8654 3.40806  27
   0 -13  11 16.9827 2.85309  10
   0 -13  11 17.1014 3.06845  19
   0  13 -11 17.5381 3.30286  21
   0 -13 -11 15.0425 3.16078  20
   0  13  11 7.45733 1.89270  19
   0  13  11 13.7494 2.30445  22
   0 -13 -11 10.3471 3.19175  16
   0 -13  11 12.0489 2.97397  15
   0 -13 -11 11.7127 2.99549  17
   0 -13 -11 15.0479 3.10568  11
   0  13 -11 14.7411 3.61174  13
   0  13 -12 32.8336 3.85704   3
   0  13  12 30.3054 3.90606   3
   0 -13  12 37.8385 4.03475   2
   0 -13 -12 31.3434 3.90030   2
   0 -13  12 46.2512 4.41724  29
   0 -13  12 39.9862 4.62619  28
   0 -13  12 38.5623 4.50012  25
   0  13 -12 30.3577 4.21284  27
   0  13  12 31.1252 4.48675  27
   0 -13  12 29.6435 3.93139  10
   0  13  12 27.6465 3.32140  19
   0 -13  12 30.9693 4.14203  19
   0 -13 -12 29.7748 4.31905  20
   0  13  12 28.8426 3.36362  22
   0  13 -12 34.1070 4.39757  21
   0 -13  12 34.4056 4.52451  15
   0 -13 -12 22.7388 4.19781  17
   0 -13 -12 33.1239 4.50370  16
   0  13 -12 41.3424 5.12952  13
   0 -13 -12 34.9401 4.28166  11
   0 -13  13 20.2398 3.15153   2
   0 -13 -13 18.2167 3.02889   2
   0  13 -13 19.4726 3.00031   3
   0  13  13 13.1002 2.90029   3
   0 -13  13 16.8233 4.01508  28
   0 -13  13 16.5686 3.36608  29
   0  13  13 12.6980 4.34677  24
   0  13  13 11.3567 3.88341  27
   0 -13  13 21.7348 3.72801  25
   0  13 -13 21.0678 3.53075  27
   0 -13  13 21.1087 3.23139  10
   0  13  13 15.6955 2.50081  22
   0  13 -13 21.0418 3.59408  21
   0  13  13 16.5167 2.57797  19
   0 -13  13 15.9173 3.53011  19
   0 -13 -13 20.0048 3.60953  20
   0 -13 -13 12.4534 3.42679  16
   0 -13  13 23.1709 3.88054  15
   0  13 -13 16.1813 4.04534  13
   0 -13 -14 52.4524 5.37305   2
   0  13 -14 64.0519 5.48622   3
   0  13  14 49.8235 5.44141   3
   0 -13  14 53.9805 5.39981   2
   0 -13  14 65.0675 6.46348  28
   0 -13  14 63.7472 6.00997  29
   0  13 -14 49.8921 5.69738  27
   0 -13  14 51.9687 5.93977  25
   0  13  14 51.2133 6.79735  24
   0  13  14 51.1851 6.41536  26
   0 -13  14 63.6538 5.60139  10
   0 -13  14 58.3418 6.09613  19
   0  13  14 46.8623 4.92125  22
   0 -13 -14 49.7708 5.88069  20
   0  13  14 55.6558 5.22338  19
   0  13 -14 58.7293 5.96355  21
   0 -13 -14 63.6571 6.26297  16
   0 -13  14 66.1005 6.23001  15
   0  13 -14 64.1319 6.80105  13
   0 -13  15 46.4352 4.35205   2
   0 -13 -15 34.8362 4.11884   2
   0  13  15 28.5525 4.02722   3
   0  13 -15 40.3142 4.21986   3
   0 -13  15 44.1961 5.03662  29
   0 -13  15 50.5821 5.49232  28
   0 -13  15 39.9851 4.84772  25
   0  13  15 25.6404 4.89589  26
   0  13  15 42.8994 6.00047  24
   0  13 -15 30.2115 4.51873  27
   0 -13  15 51.6379 4.67646  10
   0 -13  15 45.7865 5.09795  19
   0  13  15 34.4696 4.13298  19
   0  13  15 31.0163 3.70538  22
   0  13 -15 35.2192 4.71664  21
   0 -13 -15 43.1461 5.00994  20
   0 -13  15 37.2089 5.07066  15
   0 -13 -15 31.0085 4.88026  16
   0  13 -15 37.8267 5.63832  13
   0  13  16 1.51679 2.34752   3
   0 -13 -16-0.95626 2.22625   2
   0 -13  16 0.24528 2.35279   2
   0  13 -16 1.44445 2.27888   3
   0 -13  16-1.01122 3.69685  28
   0 -13  16-2.09005 3.28214  29
   0  13  16 2.43572 3.49710  26
   0  13 -16-0.88734 2.88854  27
   0 -13  16 3.32210 3.05002  25
   0  13  16 4.69962 4.44723  24
   0 -13  16-1.95853 2.50241  10
   0 -13 -16 6.76827 3.52287  20
   0 -13  16-1.35432 3.25595  19
   0  13 -16 2.96974 3.18479  21
   0  13  16 0.27273 2.46084  19
   0 -13  16 1.87620 3.10535  15
   0  13  16 6.75339 4.20645  18
   0 -13 -16-0.91074 3.37428  16
   0  13 -16-0.55164 4.21106  13
   0 -13 -17 9.18475 2.67064   2
   0 -13  17 11.2027 2.73055   2
   0 -13  17 18.1578 4.40793  28
   0 -13  17 16.0199 4.09900  29
   0  13  17 15.9313 4.96659  24
   0 -13  17 11.4078 3.50037  25
   0  13 -17 14.7650 3.44265  27
   0  13  17 22.9594 4.53839  26
   0  13  17 15.5713 4.44736   8
   0 -13 -17 11.8508 3.81077  20
   0  13  17 16.8601 3.09671  19
   0  13 -17 12.2935 3.78744  21
   0 -13  17 17.7282 4.14645  19
   0 -13 -17 16.5963 4.05337  16
   0  13  17 28.8797 5.36610  18
   0 -13  17 22.2756 4.30736  15
   0  13 -17 11.0326 4.90471  13
   0  13  18 18.7536 3.23912   4
   0 -13  18 19.4287 2.81498   2
   0 -13  18 15.1776 4.69365  28
   0 -13  18 16.5078 3.99932  29
   0  13  18 6.64685 4.18353  26
   0 -13  18 22.7423 4.05553  25
   0  13  18 14.7385 5.24821  24
   0  13  18 20.1661 4.56329   8
   0  13  18 19.3068 3.53467  19
   0  13 -18 15.4375 3.99193  21
   0 -13  18 18.7605 4.36989  19
   0 -13 -18 15.9168 4.12029  20
   0  13  18 14.8175 5.23002  18
   0 -13 -18 21.6750 4.40479  16
   0 -13  18 14.4447 3.96706  15
   0  13 -18 19.0322 5.11306  13
   0 -13  19-0.18215 2.05384   2
   0 -13  19-2.98499 3.71829  29
   0 -13  19-1.17931 4.38800  28
   0 -13  19-3.46772 3.03795  25
   0  13  19 0.52251 3.85437  26
   0  13  19 4.79984 3.94985   8
   0  13 -19-0.46685 3.30386  21
   0  13  19 3.37196 2.88491  19
   0 -13  19-2.13532 3.92043  19
   0 -13 -19-2.82279 3.63548  20
   0 -13 -19 0.51141 3.65383  16
   0 -13  19-2.04694 3.84114  15
   0  13  19 1.82212 4.38014  18
   0  13 -19 3.19981 4.74163  13
   0 -13  20 5.75778 4.08003  29
   0 -13  20 5.26934 3.38282  25
   0  13  20-2.66476 4.10443  26
   0  13  20 3.12337 4.13792   8
   0  13 -20 3.84655 3.51853  21
   0  13  20-0.71244 3.17886  19
   0 -13 -20-0.48583 3.71154  20
   0 -13  20-2.80837 4.30774  19
   0  13  20 2.48337 4.50047  18
   0 -13 -20 7.41471 3.85757  16
   0 -13  20 5.25344 3.89531  15
   0  13 -20 0.67430 4.93216  13
   0 -13  21 17.0117 4.63308  29
   0  13  21 10.8498 4.59844  26
   0 -13  21 11.9858 3.76353  25
   0  13  21 14.3016 4.70360   8
   0 -13  21 22.9280 4.94613  19
   0  13  21 16.8735 3.80808  19
   0  13 -21 17.2927 4.19770  21
   0 -13 -21 11.0266 4.38042  20
   0  13 -21 15.8542 5.08652  20
   0  13  21 3.17137 5.15188  18
   0 -13  21 16.0882 4.42519  15
   0 -13 -21 18.0570 4.44550  16
   0  13 -21 14.1894 5.58740  13
   0  13  22 14.3239 3.57743   5
   0 -13  22 15.5133 4.77324  29
   0  13  22 14.2971 4.86891  26
   0  13  22 5.39532 4.58213   8
   0  13 -22 8.78451 4.71905  20
   0  13 -22 16.7147 4.25925  21
   0 -13 -22 8.74898 4.23514  20
   0 -13  22 11.6580 4.75403  19
   0 -13  22 8.17215 4.03514  15
   0  13  22 12.9465 5.08591  18
   0 -13 -22 24.2437 4.91047  16
   0  13 -22 11.1241 5.66541  13
   0 -13  23 1.78774 4.56398  29
   0  13  23 1.11362 4.35317  26
   0  13  23 8.34124 4.90952   8
   0 -13  23 5.08770 4.42884  19
   0  13 -23 5.17539 3.96804  21
   0  13 -23 15.4103 4.93559  20
   0 -13 -23 2.63026 4.21055  20
   0 -13 -23 4.04958 4.22687  16
   0  13  23 10.5142 5.46581  18
   0 -13  23 3.29919 4.05530  15
   0  13 -23 3.02804 5.62118  13
   0 -13  24-1.85443 4.81836  29
   0  13  24-2.95616 4.94900  30
   0  13  24 1.11541 4.51691  26
   0  13  24 0.71537 4.71290   8
   0  13 -24-3.17264 4.13909  21
   0 -13  24 1.31555 4.61347  19
   0  13 -24-10.4556 5.19331  20
   0 -13 -24-3.21599 4.55900  20
   0 -13 -24-1.18263 4.12775  16
   0  13  24-0.66393 5.23591  18
   0  13 -24 4.63975 5.52773  13
   0 -13  24-6.63316 4.17068  15
   0  13  25 6.76400 5.08925  30
   0 -13  25 8.25165 4.98946  29
   0  13  25-0.82198 5.90543  24
   0  13  25-3.87134 4.84558  26
   0  13  25 8.06579 5.29368   8
   0 -13 -25-0.54359 4.27487  20
   0  13 -25 3.97062 4.90940  20
   0  13 -25 2.14454 3.98000  21
   0 -13  25 2.02981 4.84030  19
   0  13  25 6.68031 5.16800  18
   0 -13 -25 9.02240 4.69178  16
   0  13 -25-4.66691 6.20622  13
   0 -13  25 8.85235 4.29962  15
   0  13 -26 26.0434 6.94962  13
   0 -14   0 351.400 27.4359   2
   0  14   0 376.074 27.5310   3
   0 -14   0 392.785 26.6542  28
   0 -14   0 365.365 26.4635  29
   0  14   0 320.806 27.7181  27
   0 -14   0 337.436 26.5440  23
   0 -14   0 355.012 26.8882  11
   0  14   0 338.518 27.5115  21
   0 -14   0 364.138 26.8834  17
   0 -14   0 347.760 26.6337  14
   0  14   0 347.252 27.2217  13
   0 -14  -1 394.596 29.5396   2
   0  14   1 382.513 29.5404   3
   0  14  -1 396.197 29.5642   3
   0 -14   1 387.208 29.5330   2
   0 -14   1 421.127 28.8507  28
   0 -14  -1 378.997 28.5056  29
   0 -14  -1 386.553 28.5150  29
   0 -14  -1 412.622 28.5996  28
   0 -14   1 377.827 28.5976  29
   0 -14  -1 378.556 28.6633  23
   0  14  -1 334.531 29.7363  27
   0  14   1 359.109 29.8788  27
   0 -14   1 379.277 28.6456  23
   0 -14   1 362.694 29.0113   9
   0 -14   1 394.574 28.9681  11
   0 -14  -1 368.646 28.9752  11
   0  14  -1 389.695 29.6360  21
   0  14   1 383.826 29.6775  21
   0 -14   1 379.411 28.9379  17
   0 -14  -1 390.246 28.9924  17
   0 -14  -1 391.377 28.7336  14
   0  14   1 390.412 29.2772  13
   0  14  -1 408.197 29.4466  13
   0 -14   1 380.637 28.7323  14
   0 -14  -2 431.336 28.3388   2
   0  14  -2 432.768 28.3405   3
   0 -14  -2 386.755 27.1208  29
   0 -14   2 421.207 27.3243  29
   0  14  -2 398.287 27.2579  31
   0 -14   2 434.688 27.6122  28
   0 -14  -2 404.221 27.1291  29
   0 -14   2 412.057 27.3373  23
   0  14  -2 369.714 28.5427  27
   0  14   2 358.940 28.5494  27
   0 -14   2 408.846 27.6394  11
   0 -14  -2 424.445 27.7492  11
   0 -14   2 394.548 27.6772   9
   0  14  -2 424.472 28.3755  21
   0  14   2 399.757 28.4744  21
   0 -14  -2 418.736 27.7417  17
   0 -14   2 420.966 27.6492  17
   0  14  -2 392.318 27.5434  17
   0  14   2 405.894 27.9069  13
   0 -14  -2 414.938 27.4092  14
   0  14  -2 427.896 27.5905  11
   0  14  -2 424.669 28.2466  13
   0 -14   2 412.458 27.4179  14
   0  14  -2 419.098 27.3713  14
   0  14  -3 419.693 31.2334   3
   0 -14  -3 415.818 31.2230   2
   0 -14  -3 400.601 30.1807  29
   0 -14   3 424.798 30.6915  28
   0 -14   3 429.468 30.4309  29
   0  14  -3 406.155 30.3876  31
   0  14  -3 391.525 31.4659  27
   0 -14  -3 365.408 30.3731  23
   0 -14   3 430.132 30.6722  11
   0 -14   3 387.820 30.6470   9
   0  14  -3 410.076 31.2843  21
   0 -14  -3 423.364 30.7771  17
   0 -14   3 393.678 30.6128  17
   0  14  -3 419.647 30.5693  17
   0  14   3 408.207 30.8203  13
   0  14  -3 414.967 30.3963  14
   0 -14  -3 418.806 30.7767  11
   0 -14  -3 412.836 30.4483  14
   0  14  -3 409.722 30.5533  11
   0 -14   3 420.129 30.4603  14
   0  14  -3 421.704 31.2094  13
   0 -14  -4 267.042 19.9137   2
   0  14  -4 279.960 19.9455   3
   0 -14  -4 240.502 18.8198  29
   0 -14   4 262.022 19.4064  28
   0 -14   4 261.336 19.1157  29
   0  14  -4 247.316 19.0876  31
   0  14  -4 262.748 20.2488  27
   0 -14   4 254.399 19.2987   9
   0 -14   4 255.245 19.2729  11
   0 -14   4 235.203 19.7096  10
   0  14  -4 271.523 20.0030  21
   0 -14   4 238.146 19.2447  17
   0 -14  -4 261.912 19.4655  17
   0  14  -4 237.415 19.1684  17
   0  14  -4 252.420 19.1820  11
   0 -14  -4 272.006 19.1303  14
   0  14   4 239.950 19.3704  13
   0  14  -4 246.832 19.0160  14
   0 -14  -4 286.541 19.5371  11
   0  14  -4 277.729 19.9846  13
   0 -14  -5 576.975 44.7315   2
   0 -14   5 642.540 44.8790   2
   0  14   5 564.920 44.7171   3
   0  14  -5 623.639 44.8091   3
   0 -14   5 628.681 44.4374  28
   0 -14  -5 587.814 43.8200  29
   0  14  -5 577.591 44.0975  31
   0 -14   5 633.741 44.1502  29
   0  14  -5 613.369 45.0855  27
   0  14  -5 610.462 44.2889   8
   0 -14   5 591.701 44.2280   9
   0 -14   5 580.029 44.6631  10
   0 -14   5 624.546 44.2486  11
   0  14  -5 607.073 44.8485  21
   0  14  -5 633.798 44.1608  17
   0 -14   5 582.504 44.2020  17
   0 -14  -5 621.885 44.4863  17
   0  14  -5 584.029 43.9882  14
   0  14   5 566.410 44.2146  13
   0  14   5 534.446 43.7852  12
   0  14  -5 612.031 44.1338  11
   0 -14  -5 613.458 44.4628  11
   0 -14  -5 601.522 44.1169  14
   0  14  -5 642.663 44.9723  13
   0  14   6 18.0529 3.19234   3
   0  14  -6 19.8473 3.16757   3
   0 -14   6 11.4714 2.89024   2
   0 -14  -6 16.8876 3.05539   2
   0 -14  -6 11.5990 1.64799  29
   0  14  -6 18.0072 2.30186  31
   0 -14   6 13.2341 2.22997  29
   0 -14   6 13.0067 2.58048  28
   0 -14   6 17.3385 3.01207  25
   0  14   6 16.3292 4.02587  27
   0  14  -6 16.3881 3.60576  27
   0 -14   6 13.1194 2.70455  10
   0 -14   6 8.51527 2.11004   9
   0  14  -6 12.7088 2.03326  11
   0  14  -6 14.3636 3.02113  21
   0 -14  -6 13.6713 2.57055  17
   0 -14  -6 14.9480 3.02360  16
   0 -14   6 18.4599 2.27992  19
   0  14  -6 12.7354 2.08493  17
   0  14  -6 11.1641 1.86889  14
   0  14   6 12.7335 2.25178  13
   0 -14  -6 14.5668 2.20221  14
   0  14   6 11.0163 1.22240  12
   0 -14  -6 13.3808 2.58375  11
   0  14   7 225.377 16.8212   3
   0 -14   7 250.539 16.9451   2
   0  14  -7 233.830 16.8153   3
   0 -14  -7 208.715 16.7249   2
   0 -14   7 235.913 16.2860  29
   0 -14   7 228.925 16.6198  28
   0 -14  -7 219.610 15.8584  29
   0  14  -7 212.487 16.1848  31
   0  14   7 215.770 17.5733  27
   0  14  -7 204.746 16.1208  23
   0 -14   7 207.349 16.8981  25
   0  14  -7 235.365 17.2520  27
   0 -14   7 205.312 16.6468  10
   0 -14   7 227.870 16.2602   9
   0  14   7 173.643 15.5891  19
   0  14  -7 226.654 16.9169  21
   0 -14   7 232.848 16.3234  19
   0 -14  -7 231.799 16.6297  17
   0 -14  -7 205.962 16.7531  16
   0  14  -7 224.373 16.1373  17
   0 -14  -7 214.533 16.5582  11
   0  14   7 217.791 16.0500  13
   0  14  -7 220.559 16.1178  11
   0 -14  -7 243.247 16.2685  14
   0  14  -7 217.123 15.9974  14
   0 -14   8 0.32717 2.42532   2
   0 -14  -8-0.32164 2.36337   2
   0  14   8-1.62186 2.51782   3
   0  14  -8 1.89406 2.32993   3
   0 -14  -8 0.77830 1.38672  29
   0 -14   8 0.65093 1.96470  29
   0 -14   8 2.08758 2.37894  28
   0 -14   8 2.26958 2.57305  25
   0  14  -8 0.17842 1.93559  23
   0  14  -8 0.76219 3.46914  27
   0  14   8 3.19186 5.04349  27
   0 -14   8 1.40901 1.88600   9
   0 -14   8 1.84314 2.40356  10
   0  14  -8 2.48908 2.54165  21
   0  14   8 0.60569 0.97156  19
   0 -14  -8 3.13460 2.68160  16
   0 -14   8-0.46875 2.01981  19
   0 -14  -8 0.29560 2.26701  17
   0 -14  -8 1.64370 1.82198  14
   0  14  -8 1.54219 1.48073  14
   0 -14  -8-1.46992 2.46624  11
   0  14   8 4.76465 1.70785  13
   0  14   9 44.3711 4.74839   3
   0 -14   9 48.5608 4.77680   2
   0  14  -9 44.7040 4.59839   3
   0 -14  -9 49.6400 4.83118   2
   0 -14  -9 34.9544 3.67823  29
   0 -14   9 49.7603 4.82547  28
   0 -14   9 48.1744 4.43048  29
   0  14  -9 44.4030 5.20519  27
   0  14   9 42.1269 5.59446  27
   0 -14   9 38.3373 4.90395  25
   0 -14   9 46.1624 4.62186  10
   0 -14   9 50.9918 4.46488  19
   0  14   9 40.7690 3.49227  19
   0  14  -9 43.9966 4.84481  21
   0  14   9 42.1119 4.08468  22
   0 -14  -9 38.2912 4.72662  16
   0 -14   9 39.8436 4.83517  15
   0 -14  -9 41.4942 4.60279  17
   0  14  -9 43.8527 5.30162  13
   0  14   9 21.9989 3.68939  13
   0 -14  -9 44.6149 4.20825  14
   0 -14  -9 40.0518 4.49720  11
   0 -14 -10-0.31430 2.56215   2
   0  14  10-0.31804 2.47732   3
   0 -14  10-2.26139 2.57562   2
   0  14 -10-0.92897 2.49669   3
   0 -14  10-0.69822 2.51762  28
   0 -14  10 0.26459 2.19560  29
   0 -14 -10-1.54312 1.62311  29
   0  14  10-1.76233 3.80637  27
   0  14 -10-2.23286 2.98937  27
   0 -14  10 3.17562 2.75458  25
   0 -14  10-1.85158 2.56080  10
   0  14  10-0.92282 1.93389  22
   0 -14 -10 0.35881 2.61142  20
   0  14  10 0.46877 1.29097  19
   0 -14  10-0.87280 2.29300  19
   0  14 -10 1.48796 2.71962  21
   0 -14 -10 1.87629 2.53810  16
   0 -14 -10 1.67108 2.61364  17
   0 -14  10 5.92347 2.71278  15
   0  14 -10 0.87766 3.37727  13
   0 -14 -10 0.66461 2.61907  11
   0 -14 -10-0.24550 2.18835  14
   0 -14  11 131.019 9.96144   2
   0  14  11 112.334 9.76054   3
   0  14 -11 121.390 9.77711   3
   0 -14 -11 110.048 9.76006   2
   0 -14  11 138.684 9.83575  29
   0 -14 -11 107.532 9.12511  29
   0 -14  11 123.581 10.1315  28
   0 -14  11 114.051 10.1028  25
   0  14  11 128.113 10.6072  27
   0  14 -11 102.946 9.96518  27
   0 -14  11 116.448 9.73138  10
   0  14  11 110.268 9.21538  22
   0  14 -11 130.423 10.1909  21
   0 -14 -11 111.341 9.98891  20
   0  14  11 101.387 8.98495  19
   0 -14  11 129.557 9.89422  19
   0 -14  11 125.464 10.3698  15
   0 -14 -11 127.500 10.2511  16
   0 -14 -11 114.716 9.90140  17
   0 -14 -11 116.123 9.90585  11
   0  14 -11 121.509 10.4623  13
   0 -14 -11 95.9990 9.43398  14
   0  14  12 45.2328 4.76023   3
   0  14 -12 41.5681 4.56867   3
   0 -14  12 45.6847 4.73913   2
   0 -14 -12 37.1057 4.51466   2
   0 -14  12 51.0147 4.75203  29
   0 -14  12 49.6539 5.19396  28
   0  14 -12 38.2749 5.06673  27
   0  14  12 36.4295 5.56079  27
   0 -14  12 46.2196 5.15256  25
   0 -14  12 42.0894 4.56784  10
   0  14  12 33.9730 3.86463  19
   0 -14  12 50.4090 4.96036  19
   0 -14 -12 38.7256 4.93800  20
   0  14 -12 44.4858 5.05051  21
   0  14  12 34.9766 3.98094  22
   0 -14 -12 42.1678 5.12473  16
   0 -14  12 50.7954 5.20212  15
   0 -14 -12 37.3484 4.81798  17
   0 -14 -12 36.4757 4.45073  14
   0 -14 -12 42.9895 4.95035  11
   0  14 -12 44.3111 5.77962  13
   0  14  13 7.90708 2.57817   3
   0 -14  13 3.96083 2.63426   2
   0 -14 -13 8.21706 2.61914   2
   0  14 -13 2.95587 2.38657   3
   0 -14  13 7.76917 3.32334  28
   0 -14  13 2.38401 2.73364  29
   0 -14  13 2.10319 2.95050  25
   0  14 -13 0.35727 3.20987  27
   0  14  13 14.9087 4.60891  24
   0  14  13 1.67619 4.02074  27
   0 -14  13 5.08591 2.51554  10
   0  14  13 4.87059 1.95390  19
   0  14  13 2.18004 2.04355  22
   0  14 -13 1.61878 2.74107  21
   0 -14  13 2.60028 2.81794  19
   0 -14 -13 4.75386 3.22148  20
   0 -14  13 4.42872 3.07414  15
   0 -14 -13 2.94830 3.26996  16
   0 -14 -13 1.59697 2.76081  17
   0 -14 -13 8.32477 3.12828  11
   0  14 -13 12.0988 3.93946  13
   0  14  14 8.61672 2.83876   3
   0 -14  14 14.4837 3.08868   2
   0 -14 -14 9.11964 2.79097   2
   0  14 -14 14.6708 2.90508   3
   0 -14  14 10.2784 3.38091  29
   0 -14  14 15.6391 3.81351  28
   0  14 -14 10.1862 3.26358  27
   0  14  14 13.6494 4.51816  24
   0 -14  14 10.2026 3.60168  25
   0 -14  14 15.1387 3.15932  10
   0  14  14 10.7344 2.30176  22
   0  14 -14 15.0456 3.49682  21
   0  14  14 11.5449 2.37200  19
   0 -14 -14 9.42651 3.18932  20
   0 -14  14 9.94403 3.37324  19
   0 -14 -14 13.5186 3.71022  17
   0 -14  14 15.5787 3.53781  15
   0 -14 -14 14.8752 3.67541  16
   0  14 -14 10.0509 4.19915  13
   0 -14 -14 15.5151 3.54375  11
   0 -14  15 23.2997 3.59297   2
   0 -14 -15 21.4533 3.51052   2
   0  14  15 23.3486 3.59725   3
   0  14 -15 26.7789 3.60346   3
   0 -14  15 41.7114 4.57345  29
   0 -14  15 33.2252 4.98852  28
   0 -14  15 20.2930 4.02310  25
   0  14  15 36.9994 5.93082  24
   0  14 -15 29.3723 4.27530  27
   0  14  15 23.3618 4.78448  26
   0 -14  15 25.8627 3.72664  10
   0 -14 -15 24.5748 4.21843  20
   0  14 -15 35.3786 4.60287  21
   0  14  15 23.2523 3.31445  19
   0 -14  15 34.3696 4.35468  19
   0  14  15 22.4733 3.02033  22
   0 -14 -15 23.2536 4.16987  17
   0 -14 -15 25.4397 4.26917  16
   0 -14  15 27.4868 4.33111  15
   0 -14 -15 20.8491 4.25622  11
   0  14 -15 29.8849 5.25906  13
   0 -14 -16 39.2742 4.75833   2
   0 -14  16 43.6158 4.89084   2
   0  14  16 45.7457 4.88794   3
   0  14 -16 49.1649 4.82351   3
   0 -14  16 54.2466 5.74738  29
   0 -14  16 51.7124 6.04990  28
   0 -14  16 44.7245 5.64613  25
   0  14 -16 43.4079 5.52911  27
   0  14  16 41.9971 6.55644  24
   0  14  16 36.6805 5.90375  26
   0 -14  16 54.7578 5.35514  10
   0  14  16 42.6741 4.65540  19
   0 -14 -16 48.7349 5.73250  20
   0 -14  16 63.1171 5.95871  19
   0  14 -16 50.9956 5.64584  21
   0  14  16 34.8714 4.20406  22
   0 -14  16 46.9150 5.89017  15
   0 -14 -16 46.1877 5.76780  16
   0  14 -16 63.2381 7.09191  13
   0 -14 -16 50.9606 5.85529  11
   0 -14  17 37.9328 4.27513   2
   0 -14 -17 41.5898 4.32113   2
   0  14  17 37.2305 4.40386   3
   0 -14  17 37.1421 5.80997  28
   0 -14  17 54.6046 5.55030  29
   0  14  17 35.7682 5.62054  26
   0  14 -17 22.7463 4.51330  27
   0  14  17 39.2380 6.55357  24
   0 -14  17 37.9186 5.16422  25
   0  14  17 31.6240 5.56068   8
   0  14  17 34.9649 4.38696  19
   0 -14 -17 37.1972 5.32477  20
   0 -14  17 47.2779 5.60638  19
   0  14 -17 48.9350 5.39351  21
   0  14  17 33.1124 6.16931  18
   0 -14 -17 40.1199 5.50341  16
   0 -14  17 42.7530 5.60624  15
   0  14 -17 56.6521 6.77659  13
   0  14  18 1.40322 2.73588   4
   0 -14  18 7.71082 2.37045   2
   0 -14  18 8.04950 3.70114  29
   0 -14  18 10.3377 4.22298  28
   0  14  18 7.93875 4.03164  26
   0 -14  18 5.36403 3.32801  25
   0  14  18 3.95650 4.88508  24
   0  14  18 8.18040 3.89414   8
   0  14 -18 8.48100 3.55016  21
   0  14  18 4.13996 2.66625  19
   0 -14  18 6.55392 3.77863  19
   0 -14 -18 9.36815 3.95328  20
   0 -14 -18 4.05368 3.61406  16
   0 -14  18 14.5234 4.11286  15
   0  14  18-1.84707 4.16675  18
   0  14 -18 5.78058 4.86250  13
   0 -14  19 0.83673 2.23513   2
   0 -14  19 0.50012 3.91939  29
   0 -14  19 1.80753 4.39252  28
   0  14  19 1.08025 4.13082  26
   0 -14  19 2.70918 3.38433  25
   0  14  19 8.94327 5.46990  24
   0  14  19 1.21340 4.15429   8
   0  14 -19 7.26785 3.50348  21
   0 -14 -19 3.37998 3.60227  20
   0 -14  19 5.30620 3.79959  19
   0  14  19 5.66876 2.81880  19
   0  14  19 4.40578 4.46140  18
   0 -14  19 1.06205 3.80248  15
   0 -14 -19 6.28868 3.83989  16
   0  14 -19 13.3702 5.43582  13
   0 -14  20 27.3118 4.83544  29
   0 -14  20 25.7179 5.46834  28
   0  14  20 22.4592 4.91058  26
   0 -14  20 18.6629 4.21021  25
   0  14  20 10.7052 4.70131   8
   0  14 -20 31.3277 4.72672  21
   0 -14 -20 14.9049 4.30146  20
   0 -14  20 21.6233 5.03965  19
   0 -14  20 14.1185 4.49206  15
   0 -14 -20 11.3656 4.26891  16
   0  14  20 12.1982 5.08702  18
   0  14 -20 17.5870 5.81332  13
   0 -14  21 9.89453 4.37737  29
   0 -14  21 14.9995 5.29522  28
   0 -14  21 1.83060 3.50601  25
   0  14  21 2.22656 4.22471  26
   0  14  21 7.84761 4.67003   8
   0 -14  21 12.1669 4.76421  19
   0  14 -21 9.38489 4.63714  20
   0  14 -21 10.6518 3.80983  21
   0 -14 -21 12.7563 4.16131  20
   0 -14 -21 8.91959 4.15955  16
   0  14  21 5.22888 4.90395  18
   0 -14  21 12.7056 4.17581  15
   0  14 -21 9.60151 5.57895  13
   0 -14  22 13.2250 4.57934  29
   0 -14  22 22.2614 5.54372  28
   0 -14  22 9.18493 3.93793  25
   0  14  22 0.56113 4.52096  26
   0  14  22-2.03165 4.70500   8
   0 -14  22 10.2548 4.42126  19
   0 -14 -22 9.92267 4.27390  20
   0  14 -22 2.56332 4.62953  20
   0  14 -22 1.56069 3.85610  21
   0 -14  22 7.83542 4.25109  15
   0 -14 -22 14.8868 4.45519  16
   0  14  22 1.99286 4.92797  18
   0  14 -22 9.24656 6.02479  13
   0 -14  23 98.2312 9.05029  29
   0  14  23 54.7146 7.98918  26
   0  14  23 76.4550 8.68510   8
   0 -14 -23 76.7136 8.13045  20
   0 -14  23 75.0822 8.43475  19
   0  14 -23 87.8925 8.19292  21
   0  14 -23 75.8134 8.68845  20
   0  14  23 51.0905 8.54525  18
   0 -14 -23 70.8840 8.23420  16
   0 -14  23 64.8711 7.87349  15
   0 -14 -23 61.8753 8.23730  17
   0 -14 -23 83.0800 8.69178  11
   0  14 -23 69.1279 9.53786  13
   0 -14  24 22.1788 5.54076  29
   0  14  24 15.2352 5.47113  26
   0  14  24 26.3964 6.09664   8
   0 -14  24 30.2005 5.84108  19
   0 -14 -24 30.8413 5.34965  20
   0  14 -24 23.2040 5.59031  20
   0  14 -24 25.2406 5.11428  21
   0 -14  24 19.2462 5.09295  15
   0 -14 -24 28.7776 5.69604  17
   0 -14 -24 25.0716 5.33832  16
   0  14  24 20.3366 5.87573  18
   0 -14 -24 19.0316 5.33750  11
   0  14 -24 30.4817 7.06318  13
   0 -14  25 6.35509 5.03190  29
   0  14  25-0.55855 4.60647  26
   0 -14  25 3.95493 4.77941  19
   0 -14 -25 2.73405 4.28055  20
   0  14 -25 9.76837 4.78229  21
   0  14  25 2.71571 5.35450  18
   0 -14  25 0.56556 4.21315  15
   0  14 -25-4.83589 6.42874  13
   0  15   0 2.84952 2.75240   3
   0 -15   0 1.75199 2.59617   2
   0 -15   0-1.03423 1.35224  28
   0 -15   0 0.67415 0.90846  29
   0 -15   0-0.67144 1.17932  23
   0  15   0 0.47283 3.33000  27
   0 -15   0-1.05889 1.91049   9
   0 -15   0 0.18754 1.63582  11
   0  15   0 1.92615 2.92839  21
   0 -15   0 0.55864 1.64977  17
   0  15   0-1.15985 2.56894  13
   0 -15   0-0.90390 1.25205  14
   0 -15   1 35.3740 4.30056   2
   0  15  -1 36.9603 4.22692   3
   0  15   1 37.4597 4.30345   3
   0 -15  -1 36.4950 4.32046   2
   0 -15   1 29.5529 2.62634  29
   0 -15  -1 28.7083 2.45161  29
   0 -15  -1 24.5618 2.43972  29
   0 -15   1 24.4444 2.91995  28
   0 -15  -1 26.7580 2.59485  28
   0 -15  -1 29.4341 2.73787  23
   0  15   1 26.3451 4.90055  27
   0 -15   1 33.4909 2.75159  23
   0  15  -1 25.6787 4.79063  27
   0 -15  -1 33.7918 3.32788  11
   0 -15   1 32.1337 3.24629  11
   0 -15   1 28.0814 3.32301   9
   0  15   1 29.7786 4.28017  21
   0  15  -1 37.9826 4.47724  21
   0 -15  -1 28.0002 3.22664  17
   0 -15   1 35.2749 3.29011  17
   0 -15   1 34.5234 2.92013  14
   0  15  -1 30.7032 4.07907  13
   0 -15  -1 37.9214 2.91504  14
   0  15   1 33.8482 3.88441  13
   0  15  -2 2.83339 2.62315   3
   0 -15  -2 2.46388 2.54920   2
   0 -15  -2 3.14345 0.69400  29
   0 -15   2 4.40713 1.21536  29
   0 -15  -2 1.76449 0.71153  29
   0  15  -2 2.63395 1.23567  31
   0 -15   2 3.39504 1.73941  28
   0  15   2 2.43239 3.72085  27
   0  15  -2 1.82736 3.55214  27
   0 -15  -2 3.89127 1.35595  23
   0 -15   2 8.20703 1.91706  11
   0 -15   2 3.16472 1.86655   9
   0 -15  -2 3.87452 1.75470  11
   0  15   2 5.20832 2.97771  21
   0  15  -2 4.10026 2.81963  21
   0 -15  -2 4.27428 1.87255  17
   0  15  -2 3.65931 1.87212  17
   0 -15   2 5.06229 1.80729  17
   0  15   2 1.01564 2.35590  13
   0  15  -2 5.83679 2.89122  13
   0 -15  -2 2.59131 1.32370  14
   0  15  -2 3.13908 1.36516  14
   0  15  -2 2.19781 1.89833  11
   0 -15   2 4.45762 1.38363  14
   0 -15  -3 134.521 10.9752   2
   0  15  -3 141.418 11.0797   3
   0 -15   3 143.067 9.95546  29
   0 -15  -3 119.911 9.61346  29
   0 -15   3 132.580 10.3174  28
   0  15  -3 139.260 9.92962  31
   0  15   3 113.573 11.4973  27
   0  15  -3 116.428 11.2548  27
   0 -15  -3 113.195 9.89184  23
   0 -15  -3 126.412 10.3264  11
   0 -15   3 135.225 10.3145   9
   0 -15   3 133.239 10.2437  11
   0  15  -3 141.062 11.1120  21
   0 -15  -3 135.139 10.3981  17
   0 -15   3 135.235 10.2573  17
   0  15  -3 127.824 10.1631  17
   0  15   3 128.439 10.5183  13
   0 -15  -3 133.938 9.99352  14
   0  15  -3 130.019 10.1617  11
   0  15  -3 133.878 9.93695  14
   0  15  -3 128.422 10.9329  13
   0  15  -4 60.3602 5.60585   3
   0 -15  -4 50.1784 5.57277   2
   0 -15   4 59.0785 4.56599  29
   0 -15   4 66.3243 5.07130  28
   0 -15  -4 49.9856 4.09215  29
   0  15  -4 60.0214 4.56626  31
   0  15  -4 45.9434 6.20366  27
   0 -15  -4 38.8591 4.45565  23
   0 -15   4 57.7508 4.89488   9
   0 -15   4 44.9860 5.27759  10
   0 -15   4 54.2071 4.74703  11
   0  15  -4 64.9778 5.84858  21
   0 -15  -4 50.1552 4.94500  17
   0  15  -4 47.1672 4.65876  17
   0 -15   4 49.1909 4.69985  17
   0 -15  -4 52.3324 4.50487  14
   0  15  -4 56.7766 4.70455  11
   0 -15  -4 51.5836 4.99081  11
   0  15  -4 52.7889 4.44224  14
   0  15  -4 56.3795 5.75260  13
   0  15   4 52.9269 5.03457  13
   0 -15  -5 110.970 9.12296   2
   0  15   5 113.398 9.17785   3
   0  15  -5 103.162 9.04084   3
   0 -15   5 118.173 9.17704   2
   0 -15   5 104.433 8.60152  28
   0 -15  -5 94.9843 7.78374  29
   0 -15   5 109.927 8.24184  29
   0  15  -5 96.9321 8.18751  31
   0  15  -5 116.371 10.1634  27
   0 -15   5 100.530 8.36443   9
   0 -15   5 100.311 8.92749  10
   0 -15   5 105.040 8.34633  11
   0  15  -5 115.002 9.29121  21
   0  15  -5 101.459 8.24788  17
   0 -15   5 102.676 8.32524  17
   0 -15  -5 112.118 8.66617  17
   0  15  -5 100.552 8.04919  14
   0  15  -5 111.635 8.30585  11
   0  15   5 96.2056 7.81929  12
   0 -15  -5 101.971 8.15461  14
   0 -15  -5 113.685 8.68008  11
   0  15   5 104.228 8.50081  13
   0  15  -5 104.839 9.31989  13
   0 -15  -6 181.123 14.2227   2
   0  15  -6 208.502 14.3936   3
   0 -15   6 212.918 14.4512   2
   0  15   6 184.721 14.3064   3
   0 -15  -6 171.295 13.0719  29
   0 -15   6 175.976 13.8377  28
   0  15  -6 161.102 13.4278  31
   0 -15   6 188.857 13.5195  29
   0  15   6 151.591 14.9538  27
   0 -15   6 177.760 14.3494  25
   0  15  -6 187.412 14.6929  27
   0 -15   6 171.687 14.0897  10
   0 -15   6 188.898 13.6110   9
   0  15  -6 179.872 14.2954  21
   0 -15  -6 178.215 13.8736  17
   0  15  -6 184.434 13.3214  14
   0  15  -6 192.901 14.5423  13
   0  15   6 159.486 12.8740  12
   0 -15  -6 204.130 13.9948  11
   0 -15  -6 191.112 13.4931  14
   0  15   6 187.639 13.5903  13
   0  15  -7 262.629 18.9772   3
   0 -15   7 250.854 18.9895   2
   0 -15  -7 234.849 18.9170   2
   0  15   7 215.528 18.8427   3
   0 -15   7 232.827 18.2922  29
   0 -15   7 241.457 18.6735  28
   0 -15  -7 231.401 17.8940  29
   0  15  -7 241.864 18.2973  31
   0  15   7 189.961 19.3579  27
   0 -15   7 214.959 18.9718  25
   0  15  -7 217.570 19.1807  27
   0 -15   7 238.259 18.8412  10
   0 -15   7 250.517 18.3656   9
   0  15  -7 242.532 19.0407  21
   0 -15   7 271.600 18.4335  19
   0 -15  -7 241.237 18.6695  17
   0  15  -7 247.551 18.0973  14
   0 -15  -7 248.997 18.6995  11
   0 -15  -7 234.609 18.2698  14
   0  15   7 244.421 18.2151  13
   0  15   8 111.365 10.3329   3
   0 -15  -8 112.918 10.2884   2
   0 -15   8 143.395 10.6083   2
   0  15  -8 126.813 10.3372   3
   0 -15   8 117.205 9.76884  29
   0 -15  -8 115.964 9.31143  29
   0 -15   8 128.286 10.2441  28
   0  15   8 96.4588 10.9442  27
   0  15  -8 115.906 9.67156  23
   0 -15   8 120.380 10.6004  25
   0  15  -8 112.076 10.6874  27
   0 -15   8 126.367 9.78732   9
   0 -15   8 122.531 10.2102  10
   0 -15   8 127.762 9.87675  19
   0  15  -8 124.347 10.4811  21
   0 -15  -8 127.874 10.4489  16
   0 -15  -8 131.253 10.2344  17
   0  15   8 123.842 9.52925  13
   0 -15  -8 124.956 10.1874  11
   0  15  -8 118.494 9.49562  14
   0 -15  -8 118.894 9.73151  14
   0  15   9 124.833 10.0893   3
   0 -15   9 121.771 10.0835   2
   0 -15  -9 114.700 9.97926   2
   0  15  -9 129.184 10.0480   3
   0 -15  -9 127.890 9.04687  29
   0 -15   9 128.799 10.0561  28
   0 -15   9 132.672 9.64625  29
   0 -15   9 112.843 10.2041  25
   0  15   9 130.950 10.9545  27
   0  15  -9 124.786 10.3468  27
   0 -15   9 110.839 9.85285  10
   0  15   9 103.543 9.29999  22
   0  15   9 97.4040 8.73033  19
   0 -15   9 132.770 9.71867  19
   0  15  -9 140.115 10.4411  21
   0 -15  -9 115.220 10.1252  16
   0 -15  -9 149.694 10.1339  17
   0 -15   9 129.876 10.2887  15
   0 -15  -9 120.994 9.46436  14
   0  15   9 97.7605 8.98285  13
   0 -15  -9 125.556 9.95157  11
   0  15 -10 17.8203 3.24869   3
   0  15  10 21.7867 3.46565   3
   0 -15 -10 14.0097 3.32056   2
   0 -15  10 16.5626 3.39485   2
   0 -15 -10 16.5803 2.19178  29
   0 -15  10 17.5109 2.90717  29
   0 -15  10 12.2249 3.35558  28
   0  15 -10 4.13873 3.50280  27
   0 -15  10 15.1981 3.70726  25
   0  15  10 18.9012 4.40033  27
   0 -15  10 16.0541 3.05992  10
   0  15  10 14.2664 2.51400  22
   0  15  10 11.6857 1.79381  19
   0  15 -10 18.0293 3.52564  21
   0 -15 -10 17.6269 3.23196  17
   0 -15 -10 18.2775 3.60653  16
   0 -15  10 20.5627 3.65254  15
   0 -15  10 16.1320 3.00196  19
   0  15 -10 21.8332 4.07120  13
   0 -15 -10 16.4964 3.29461  11
   0 -15 -10 17.6874 2.77354  14
   0 -15  11 44.5587 4.72634   2
   0  15  11 40.6148 4.60367   3
   0 -15 -11 39.2730 4.57769   2
   0  15 -11 31.1795 4.41228   3
   0 -15 -11 37.1957 3.61623  29
   0 -15  11 39.7849 4.75243  28
   0 -15  11 38.3453 4.41748  29
   0 -15  11 35.7180 4.92202  25
   0  15 -11 33.0368 4.95028  27
   0  15  11 36.6989 5.53750  27
   0 -15  11 32.6373 4.29911  10
   0 -15  11 42.4689 4.47796  19
   0  15  11 33.4172 3.73661  22
   0  15  11 36.7268 3.38716  19
   0  15 -11 48.2889 5.04255  21
   0 -15 -11 29.4415 4.71932  20
   0 -15 -11 37.6556 4.61662  17
   0 -15 -11 33.7173 4.86285  16
   0 -15  11 25.6845 4.57945  15
   0 -15 -11 40.5891 4.14060  14
   0  15 -11 46.7791 5.58386  13
   0 -15 -11 33.4518 4.53746  11
   0 -15  12 0.34136 2.83283   2
   0  15  12-0.33643 2.77230   3
   0 -15 -12 0.32806 2.70337   2
   0  15 -12-0.32647 2.63240   3
   0 -15  12 3.30830 3.03711  28
   0 -15  12 0.94685 2.55431  29
   0  15  12-2.28766 4.44504  27
   0 -15  12 2.18210 2.98283  25
   0  15 -12-0.39908 3.18183  27
   0 -15  12 0.33031 2.54229  10
   0  15  12 0.53444 1.95483  22
   0 -15 -12-1.21178 3.20829  20
   0 -15  12 0.68705 2.67600  19
   0  15 -12-0.41806 3.04281  21
   0  15  12-1.13684 1.60855  19
   0 -15  12 5.85264 2.99667  15
   0 -15 -12 0.38621 2.70687  17
   0 -15 -12 6.38940 3.14227  16
   0  15 -12-2.55037 3.84506  13
   0 -15 -12-1.53581 2.96705  11
   0 -15 -12 0.85963 2.33604  14
   0 -15  13 33.3995 4.17588   2
   0 -15 -13 31.0093 3.98640   2
   0  15  13 25.4007 4.01498   3
   0  15 -13 30.1089 4.01061   3
   0 -15  13 25.5975 4.42330  28
   0 -15  13 31.8071 4.07589  29
   0  15  13 20.5641 4.62680  27
   0  15 -13 18.9622 4.28138  27
   0 -15  13 35.9965 4.77724  25
   0  15  13 27.1053 5.75375  24
   0 -15  13 33.8835 4.00261  10
   0 -15  13 27.4472 4.10661  19
   0  15 -13 34.8340 4.54575  21
   0  15  13 27.0571 3.22998  22
   0 -15 -13 29.9975 4.50843  20
   0  15  13 24.6522 3.07533  19
   0 -15  13 25.1362 4.44066  15
   0 -15 -13 34.3942 4.60698  16
   0 -15 -13 27.3562 4.30891  17
   0 -15 -13 28.4052 4.26069  11
   0 -15 -13 22.1063 3.69782  14
   0  15 -13 39.4088 5.47289  13
   0  15 -14 6.25801 2.86679   3
   0  15  14-1.93304 2.80397   3
   0 -15 -14-1.55093 2.62148   2
   0 -15  14 1.93814 2.61697   2
   0 -15  14 1.84109 2.90473  29
   0 -15  14 9.38841 3.41866  28
   0  15 -14 1.54462 3.47540  27
   0  15  14 8.25619 4.31327  24
   0 -15  14 3.15143 3.24899  25
   0 -15  14-0.33785 2.74683  10
   0 -15 -14-2.14684 3.16965  20
   0 -15  14 0.39747 2.85573  19
   0  15  14 1.50040 1.92552  19
   0  15  14-1.28847 2.04013  22
   0  15 -14-0.44026 3.16263  21
   0 -15 -14 2.74035 3.12387  16
   0 -15  14 2.40129 3.16403  15
   0 -15 -14 4.73317 3.32723  17
   0 -15 -14 5.98923 3.15811  11
   0  15 -14 4.46275 4.04336  13
   0 -15 -14 5.25947 2.90593  14
   0  15  15 12.5057 3.11927   3
   0 -15 -15 12.2875 3.02165   2
   0  15 -15 11.2176 3.01749   3
   0 -15  15 10.2666 2.97482   2
   0 -15  15 10.6562 3.50585  29
   0 -15  15 17.4476 4.30928  28
   0  15  15 6.64346 4.67089  24
   0  15 -15 8.62593 3.65210  27
   0  15  15 14.6224 4.50640  26
   0 -15  15 8.61517 3.58026  25
   0 -15  15 13.6425 3.16832  10
   0 -15 -15 10.1769 3.66978  20
   0  15 -15 19.0228 3.73855  21
   0  15  15 9.71171 2.21215  22
   0 -15  15 8.88716 3.40681  19
   0  15  15 16.2949 2.56967  19
   0 -15  15 5.44773 3.49231  15
   0 -15 -15 13.1888 3.64542  17
   0 -15 -15 9.93803 3.71334  16
   0  15 -15 18.0679 4.76018  13
   0 -15 -15 14.9117 3.69056  11
   0 -15 -15 9.82655 3.15161  14
   0  15 -16 31.4596 3.83458   3
   0  15  16 16.8664 3.47058   3
   0 -15 -16 25.3264 3.49600   2
   0 -15  16 24.0475 3.64181   2
   0 -15  16 29.5398 4.90388  28
   0 -15  16 30.3486 4.43116  29
   0  15  16 27.5950 5.27568  26
   0 -15  16 20.1957 4.37559  25
   0  15  16 31.2200 5.93941  24
   0  15 -16 12.1595 3.98138  27
   0 -15  16 22.4679 3.74955  10
   0  15  16 16.0243 2.74640  22
   0  15  16 19.3577 3.05120  19
   0  15 -16 22.7242 4.30800  21
   0 -15  16 25.1475 4.28263  19
   0 -15 -16 20.5020 4.37060  20
   0 -15  16 14.8339 4.19559  15
   0 -15 -16 29.6373 4.69955  17
   0 -15 -16 23.4923 4.56446  16
   0  15 -16 29.3894 5.70758  13
   0 -15 -16 20.4310 4.36178  11
   0 -15  17 53.2678 5.41348   2
   0 -15 -17 60.3129 5.45560   2
   0  15  17 43.5749 5.36888   3
   0 -15  17 56.9344 6.30118  29
   0 -15  17 43.3961 6.33052  28
   0  15  17 38.7856 7.06752  24
   0  15  17 37.8856 6.53183  26
   0 -15  17 53.3089 6.02155  25
   0 -15  17 58.7538 5.71950  10
   0  15  17 63.5572 7.02218   8
   0  15 -17 61.4312 6.42435  21
   0 -15  17 60.7596 6.30876  19
   0 -15 -17 53.0323 6.30608  20
   0 -15  17 53.5280 6.49520  15
   0 -15 -17 54.7059 6.32186  17
   0  15  17 38.8063 6.82773  18
   0 -15 -17 52.6496 6.39527  16
   0 -15 -17 41.3703 6.04231  11
   0  15 -17 69.6711 7.62988  13
   0 -15  18 5.95748 2.62844   2
   0 -15  18 6.63478 3.72130  29
   0 -15  18 10.5339 4.58267  28
   0 -15  18 2.33568 3.68324  25
   0  15  18-0.54913 4.33673  26
   0  15  18 2.01346 4.72712  24
   0  15  18 15.3870 4.57880   8
   0 -15  18 14.9975 4.21800  19
   0  15 -18 9.28669 3.60423  21
   0 -15 -18 0.48280 3.65429  20
   0 -15 -18 13.0498 4.09309  16
   0 -15 -18 8.92739 3.96966  17
   0 -15  18 1.07500 3.74085  15
   0  15  18 3.82851 4.62555  18
   0 -15 -18 8.86653 3.80777  11
   0  15 -18 10.0803 5.39857  13
   0 -15  19 2.00181 3.87341  29
   0 -15  19-1.83400 4.53482  28
   0 -15  19 2.81006 3.47701  25
   0  15  19-1.39593 4.84842  24
   0  15  19 2.78202 4.21768  26
   0  15  19 1.22669 4.26189   8
   0 -15 -19-4.46515 4.17996  20
   0 -15  19 7.87317 3.79159  19
   0  15 -19 3.50603 3.71750  21
   0 -15 -19 9.14917 4.06284  16
   0 -15  19 8.23720 3.85492  15
   0 -15 -19 2.19224 4.18927  17
   0  15  19 0.65054 4.63104  18
   0  15 -19 1.41683 5.23034  13
   0 -15 -19 8.16109 4.07229  11
   0 -15  20 33.0703 5.46870  29
   0 -15  20 28.0846 5.76103  28
   0  15  20 19.1767 5.36642  26
   0  15  20 11.6034 5.85377  24
   0 -15  20 24.0217 4.49986  25
   0  15  20 21.5865 5.43818   8
   0 -15  20 27.9866 5.11231  19
   0  15 -20 30.7380 5.11056  21
   0 -15 -20 23.9060 4.95459  20
   0  15  20 23.1597 5.84404  18
   0 -15  20 24.0701 4.93383  15
   0 -15 -20 33.7785 5.25215  16
   0 -15 -20 16.5174 4.96130  17
   0 -15 -20 31.6889 5.28075  11
   0  15 -20 24.1635 6.58691  13
   0 -15  21 49.0202 6.40595  29
   0 -15  21 40.3700 6.81938  28
   0 -15  21 41.1583 5.66906  25
   0  15  21 23.8950 5.88431  26
   0  15  21 36.1220 6.44742   8
   0  15 -21 48.6355 5.97907  21
   0 -15 -21 31.7430 5.79025  20
   0 -15  21 48.9943 6.48390  19
   0  15  21 34.9304 6.82345  18
   0 -15 -21 45.4303 6.34550  17
   0 -15 -21 44.9043 5.98519  16
   0 -15  21 39.7995 6.11506  15
   0  15 -21 36.8579 7.28317  13
   0 -15 -21 44.5408 6.46765  11
   0 -15  22 12.3117 5.69657  28
   0 -15  22 11.4405 4.87657  29
   0 -15  22 9.92340 4.00656  25
   0  15  22-0.57248 4.44016  26
   0  15  22 2.70223 4.57157   8
   0 -15  22 11.2377 4.62056  19
   0 -15 -22 12.7362 4.56099  20
   0  15 -22 13.0864 5.06097  20
   0  15 -22 15.9603 4.61671  21
   0 -15 -22 3.64860 4.69119  17
   0  15  22 8.83451 5.31599  18
   0 -15 -22 10.4739 4.63614  16
   0 -15  22 9.76774 4.63094  15
   0 -15 -22 9.06155 4.86396  11
   0  15 -22 12.8017 5.96688  13
   0 -15  23 63.9887 8.48681  28
   0 -15  23 76.0897 8.09235  29
   0  15  23 31.5178 7.06594  26
   0  15  23 59.7586 7.76781   8
   0  15 -23 74.4686 7.54331  21
   0 -15  23 77.6500 8.14410  19
   0  15 -23 71.1003 8.31930  20
   0 -15 -23 60.4205 7.47655  20
   0 -15 -23 68.8389 7.75074  16
   0  15  23 39.8564 7.92839  18
   0 -15  23 63.5730 7.55225  15
   0 -15 -23 62.4129 7.71112  17
   0  15 -23 43.1224 8.34337  13
   0 -15 -23 68.2069 7.84470  11
   0 -15  24 5.50215 4.85842  29
   0  15  24 2.28848 5.02459  26
   0  15  24 3.55492 4.86200   8
   0 -15 -24 5.73227 4.76313  17
   0  15  24 2.07052 5.46320  18
   0 -15  24 8.09042 4.45055  15
   0  15 -24-6.63994 6.71881  13
   0 -15 -24-0.63273 4.69095  11
   0  15 -24 0.67183 4.95860  20
   0  15 -24 2.72574 4.21577  21
   0 -15 -24-2.18337 4.74897  20
   0 -15  24 5.02334 4.42530  19
   0  15  25 4.52474 5.00652  26
   0  16   0 10.0108 3.12975   3
   0 -16   0 11.7698 3.21033   2
   0 -16   0 9.25944 1.19449  29
   0 -16   0 12.4229 1.69102  28
   0 -16   0 11.4014 1.25117  29
   0 -16   0 11.1478 1.51566  23
   0  16   0 6.18767 4.51385  27
   0 -16   0 11.2540 2.41947   9
   0 -16   0 10.9783 2.15599  11
   0  16   0 12.0429 3.24649  21
   0 -16   0 11.6778 2.11384  17
   0  16   0 11.5513 3.01758  13
   0 -16   0 13.7435 1.71755  14
   0  16   1 1.92839 2.89325   3
   0  16  -1 1.92063 2.83194   3
   0 -16   1 4.93106 2.90607   2
   0 -16  -1 0.76005 2.73921   2
   0 -16   1 3.78747 1.03444  29
   0 -16   1 2.57417 1.57322  28
   0  16  -1-0.50953 4.25025  27
   0  16   1 11.5055 4.83461  27
   0 -16  -1 4.44954 1.25121  23
   0 -16   1 4.98156 2.07033   9
   0 -16   1 3.71877 1.76231  11
   0 -16  -1 3.70717 1.92825  11
   0 -16   1 3.52742 1.23297  23
   0  16   1 4.66861 3.27584  21
   0  16  -1 2.87097 3.03566  21
   0 -16   1 2.71279 1.73988  17
   0 -16  -1 3.88117 1.78226  17
   0 -16  -1 3.30032 1.29394  14
   0  16  -1 4.61590 2.86847  13
   0  16   1-1.47205 2.89275  13
   0 -16   1 3.24883 1.35384  14
   0 -16  -2 36.1809 4.31609   2
   0  16  -2 38.2911 4.49256   3
   0 -16   2 29.2742 2.84000  29
   0 -16   2 42.2353 3.47899  28
   0 -16  -2 27.8819 2.89886  23
   0  16  -2 27.2297 5.39711  27
   0  16   2 37.5621 5.89442  27
   0 -16   2 31.4488 3.39178  11
   0 -16  -2 30.8335 3.43342  11
   0 -16   2 31.0148 3.47174   9
   0  16  -2 39.3907 4.67503  21
   0  16   2 28.0198 4.48141  21
   0 -16  -2 31.6033 3.44748  17
   0 -16   2 28.6544 3.36732  17
   0 -16   2 32.6613 3.07389  14
   0  16   2 34.2760 4.03002  13
   0  16  -2 39.9400 4.55779  13
   0 -16  -2 31.9967 3.01254  14
   0  16  -3 58.3740 6.20493   3
   0 -16  -3 65.2703 6.35152   2
   0  16  -3 46.8646 4.88004  31
   0 -16   3 61.3896 4.97660  29
   0 -16   3 63.8206 5.41066  28
   0  16   3 37.8242 7.04593  27
   0  16  -3 60.1639 7.09914  27
   0 -16  -3 49.9421 4.96234  23
   0 -16  -3 64.2751 5.50204  11
   0 -16   3 67.4884 5.45384   9
   0 -16   3 63.1166 5.36453  11
   0  16  -3 70.3196 6.50289  21
   0 -16   3 64.8167 5.38979  17
   0 -16  -3 64.7257 5.54265  17
   0  16  -3 74.1475 6.46650  13
   0  16  -3 66.4423 5.05375  14
   0  16   3 61.9402 5.80889  13
   0 -16  -3 67.9142 5.08994  14
   0  16   4 53.7740 5.88677   3
   0 -16  -4 46.6273 5.67908   2
   0 -16   4 44.6253 5.67299   2
   0  16  -4 66.1579 6.05621   3
   0 -16   4 62.9397 5.18599  28
   0  16  -4 55.3372 4.64830  31
   0 -16   4 52.2664 4.60903  29
   0  16  -4 60.5180 7.00079  27
   0 -16  -4 44.1662 4.53989  23
   0 -16   4 54.9467 4.91598  11
   0 -16   4 52.8903 4.93695   9
   0 -16   4 52.0794 5.59244  10
   0  16  -4 57.5466 5.99458  21
   0 -16   4 59.9486 4.97435  17
   0 -16  -4 60.5225 5.23306  17
   0  16   4 51.2087 5.25184  13
   0 -16  -4 57.6351 5.19047  11
   0 -16  -4 58.9997 4.65556  14
   0  16  -4 52.5012 5.98377  13
   0  16  -4 53.8205 4.57512  14
   0  16   5 48.2685 5.39267   3
   0  16  -5 42.7039 5.20269   3
   0 -16  -5 46.6724 5.44295   2
   0 -16   5 55.1739 5.61934   2
   0 -16  -5 40.0494 3.65721  29
   0  16  -5 49.0096 4.29493  31
   0 -16   5 48.5336 4.75227  28
   0 -16   5 51.5925 4.31215  29
   0  16  -5 52.5810 6.48369  27
   0 -16   5 48.8071 5.19086  10
   0 -16   5 46.6594 4.43366  11
   0 -16   5 51.4879 4.51234   9
   0  16  -5 48.0306 5.44022  21
   0 -16  -5 44.0226 4.70143  17
   0 -16   5 50.3762 4.48950  17
   0 -16   5 45.9517 5.19964  15
   0 -16  -5 48.6654 4.75460  11
   0  16  -5 49.0860 4.11317  14
   0 -16  -5 56.1235 4.29194  14
   0  16  -5 45.7907 5.70244  13
   0  16   5 47.8983 4.71545  13
   0  16   5 50.5172 3.81122  12
   0  16  -6 139.061 11.5642   3
   0 -16   6 153.042 11.7487   2
   0  16   6 132.141 11.6187   3
   0 -16  -6 148.282 11.7216   2
   0  16  -6 124.595 10.6656  31
   0 -16   6 131.689 11.1042  28
   0 -16  -6 128.141 10.2167  29
   0 -16   6 148.007 10.7600  29
   0 -16   6 116.399 11.6031  25
   0  16   6 113.909 12.0856  27
   0  16  -6 136.934 12.1114  27
   0 -16   6 137.240 11.4175  10
   0 -16   6 140.709 10.8314   9
   0  16  -6 139.698 11.6712  21
   0 -16  -6 156.687 11.2486  17
   0  16  -6 150.918 11.9699  13
   0 -16  -6 149.819 11.2359  11
   0 -16  -6 137.806 10.6506  14
   0  16   6 137.593 10.8989  13
   0 -16   7 34.4394 4.52544   2
   0  16  -7 41.2948 4.49503   3
   0 -16  -7 30.0895 4.37055   2
   0  16   7 43.0277 4.68715   3
   0 -16   7 35.1402 3.50502  29
   0 -16  -7 26.8029 2.75888  29
   0 -16   7 33.2901 4.05150  28
   0  16  -7 30.6465 5.13718  27
   0 -16   7 29.4741 4.38230  25
   0  16   7 25.3854 5.42067  27
   0 -16   7 35.3468 3.55376   9
   0 -16   7 29.1926 4.10452  10
   0  16  -7 38.1697 4.64835  21
   0 -16  -7 33.9650 4.06491  17
   0  16   7 27.9970 3.45885  13
   0  16  -7 33.2414 4.83462  13
   0 -16  -7 30.9312 3.32740  14
   0 -16  -7 35.3829 3.99596  11
   0  16   8 5.33858 2.99524   3
   0 -16  -8 2.64859 2.94875   2
   0 -16   8 1.93282 2.87817   2
   0  16  -8 1.47704 2.79683   3
   0 -16  -8 1.76947 1.20985  29
   0 -16   8-2.85183 2.73916  28
   0 -16   8 1.72783 2.03515  29
   0 -16   8-3.04133 3.06129  25
   0  16   8 2.63433 4.07233  27
   0  16  -8-2.32666 3.62585  27
   0 -16   8 0.84804 1.90352   9
   0 -16   8 1.04991 2.47841  10
   0  16  -8 6.57153 3.21329  21
   0 -16   8 1.58380 1.96952  19
   0 -16  -8 2.22105 2.46347  17
   0 -16  -8 0.40522 1.84092  14
   0  16   8 0.46705 1.93485  13
   0 -16  -8 3.16367 2.45629  11
   0 -16   9 13.4920 3.36477   2
   0 -16  -9 8.63140 3.18655   2
   0  16   9 9.45364 3.05544   3
   0  16  -9 7.32562 3.03109   3
   0 -16   9 11.9801 3.16623  28
   0 -16  -9 9.21080 1.69414  29
   0 -16   9 11.0428 2.51414  29
   0 -16   9 11.0071 3.38940  25
   0  16   9 18.0376 4.56805  27
   0  16  -9 5.04586 3.59445  27
   0 -16   9 12.8970 3.11901  10
   0  16   9 11.5992 2.42048  22
   0  16  -9 15.1166 3.55406  21
   0 -16  -9 9.42503 2.98302  17
   0 -16   9 12.0036 2.59263  19
   0 -16  -9 12.2668 3.31136  16
   0 -16  -9 13.4136 3.14091  11
   0  16   9 10.3844 2.17297  13
   0 -16  -9 15.4090 2.48660  14
   0  16 -10 350.528 23.2067   3
   0 -16 -10 345.485 23.2372   2
   0  16  10 330.752 23.2015   3
   0 -16  10 381.730 23.4511   2
   0 -16 -10 306.964 22.0910  29
   0 -16  10 356.299 22.7778  29
   0 -16  10 314.715 23.1090  28
   0 -16  10 315.716 23.3674  25
   0  16 -10 294.318 23.4054  27
   0  16  10 342.922 23.9211  27
   0 -16  10 320.179 23.0184  10
   0  16  10 279.813 22.3322  22
   0  16 -10 359.402 23.5971  21
   0 -16  10 383.139 22.9528  19
   0 -16  10 362.584 23.6035  15
   0 -16 -10 322.824 23.3526  16
   0 -16 -10 347.385 23.1655  17
   0 -16 -10 353.646 22.6821  14
   0 -16 -10 323.934 23.0473  11
   0  16  10 258.585 21.7282  13
   0  16  10 246.870 21.7755  13
   0 -16  11-1.88963 2.93262   2
   0  16  11 0.73852 2.98879   3
   0 -16 -11-0.72644 3.09772   2
   0  16 -11 2.15182 2.97657   3
   0 -16  11-2.36555 2.95983  28
   0 -16  11 0.86740 2.51461  29
   0  16 -11-4.03895 3.65875  27
   0 -16  11-0.45608 3.27424  25
   0  16  11-2.97118 4.09524  27
   0 -16  11 1.73856 2.65476  10
   0  16 -11 3.92110 3.27068  21
   0  16  11 1.73856 2.00256  22
   0 -16 -11 0.43366 3.06938  16
   0 -16  11-2.19144 2.68774  19
   0 -16  11 2.30286 3.25983  15
   0 -16 -11 3.38000 2.93745  17
   0 -16 -11 2.63513 2.34241  14
   0  16 -11 5.68169 3.97555  13
   0 -16 -11 3.73717 2.78161  11
   0 -16 -12 1.42178 2.79332   2
   0  16  12-0.36289 2.86277   3
   0 -16  12 3.71188 2.80076   2
   0  16 -12 2.82217 2.81525   3
   0 -16  12 1.26537 3.08620  28
   0 -16  12 0.63017 2.61758  29
   0 -16  12 1.85446 3.40699  25
   0  16  12 2.43661 3.98886  27
   0  16 -12 0.43979 3.61307  27
   0 -16  12 1.04057 2.72595  10
   0  16 -12 1.33061 2.92252  21
   0  16  12 1.28134 2.02819  22
   0 -16  12 0.47477 3.11055  15
   0 -16 -12 5.14912 3.07548  17
   0 -16 -12 3.58042 3.34723  16
   0 -16  12 1.70452 2.70008  19
   0 -16 -12 4.54606 2.49704  14
   0 -16 -12-2.36353 3.16673  11
   0  16 -12 4.84520 3.99068  13
   0  16 -13 286.850 21.4387   3
   0 -16 -13 248.684 21.3049   2
   0  16  13 267.819 21.4032   3
   0 -16  13 304.774 21.5753   2
   0 -16  13 274.928 21.8308  28
   0 -16  13 306.245 21.4766  29
   0  16  13 244.349 21.8153  27
   0  16 -13 229.731 21.5924  27
   0 -16  13 284.609 21.8924  25
   0 -16  13 297.494 21.4739  10
   0 -16 -13 204.668 21.4424  20
   0  16 -13 294.715 21.9183  21
   0 -16  13 314.344 21.6395  19
   0  16  13 244.516 20.6583  22
   0 -16 -13 285.239 21.6903  17
   0 -16  13 296.047 22.0720  15
   0 -16 -13 257.008 21.7037  16
   0 -16 -13 286.040 21.6962  11
   0 -16 -13 279.432 21.2370  14
   0  16 -13 325.934 22.5737  13
   0 -16 -14 10.4029 3.15778   2
   0 -16  14 14.7569 3.52125   2
   0  16  14 9.74206 3.09992   3
   0  16 -14 8.79320 3.12809   3
   0 -16  14 17.2508 3.57890  29
   0 -16  14 7.65275 3.78907  28
   0  16  14 3.25742 4.65429  27
   0  16  14 7.35357 4.85712  24
   0 -16  14 7.09249 3.54147  25
   0  16 -14 11.7952 4.09719  27
   0 -16  14 12.2896 3.17317  10
   0  16 -14 18.9984 3.93564  21
   0 -16 -14 9.41787 3.62038  20
   0  16  14 14.5762 2.30849  22
   0 -16  14 15.3949 3.45141  19
   0 -16 -14 10.5360 3.65181  17
   0 -16  14 11.5815 3.70805  15
   0 -16 -14 17.6315 4.14842  16
   0 -16 -14 15.2686 3.81492  11
   0 -16 -14 12.0358 3.02715  14
   0  16 -14 22.8905 5.18186  13
   0 -16  15 153.202 11.9043   2
   0  16  15 153.946 11.9245   3
   0  16 -15 151.364 11.8746   3
   0 -16 -15 136.521 11.7344   2
   0 -16  15 155.446 12.2562  29
   0 -16  15 162.206 12.6751  28
   0  16 -15 114.460 11.9539  27
   0 -16  15 128.013 12.2441  25
   0  16  15 103.656 12.3584  26
   0  16  15 103.438 12.6919  24
   0 -16  15 142.123 11.8708  10
   0 -16  15 154.062 12.2598  19
   0  16 -15 173.439 12.6713  21
   0 -16 -15 140.283 12.2527  20
   0  16  15 129.860 10.9818  22
   0 -16 -15 138.247 12.4163  16
   0 -16  15 143.261 12.5940  15
   0 -16 -15 140.974 12.3218  17
   0 -16 -15 145.643 11.8751  14
   0 -16 -15 142.043 12.2321  11
   0  16 -15 188.177 13.5525  13
   0 -16 -16-2.49194 2.95611   2
   0  16 -16 0.31639 2.75128   3
   0 -16  16-4.19712 3.23913   2
   0  16  16 0.97522 3.06014   3
   0 -16  16-2.67945 4.12443  28
   0 -16  16-1.26027 3.68758  29
   0 -16  16 1.92761 3.36096  25
   0  16  16 1.93299 4.44895  24
   0  16 -16-0.38673 3.94428  27
   0  16  16 2.21285 4.11696  26
   0 -16  16 4.29272 3.02018  10
   0  16 -16 2.92222 3.43023  21
   0 -16  16 2.22992 3.30459  19
   0 -16 -16-0.94706 3.71783  20
   0 -16  16 6.92650 3.80681  15
   0 -16 -16-3.04394 3.82440  16
   0 -16 -16 2.42043 3.45874  17
   0 -16 -16 0.48091 3.54767  11
   0  16 -16-0.64248 4.90436  13
   0 -16 -16 5.50426 3.27111  14
   0 -16 -17 2.96085 2.73120   2
   0 -16  17 1.21600 2.68182   2
   0  16  17 3.09247 2.78612   3
   0  16 -17 2.39945 2.68690   3
   0 -16  17 0.56465 4.09959  28
   0 -16  17 0.44594 3.55194  29
   0  16  17 9.31318 5.24987  24
   0  16  17 5.61632 4.40025  26
   0 -16  17 5.78760 3.55208  25
   0 -16  17 9.42835 3.14433  10
   0  16  17 4.06929 3.92030   8
   0 -16  17 9.88311 3.54267  19
   0 -16 -17 0.97143 3.70196  20
   0  16 -17 6.44769 3.96333  21
   0 -16 -17 5.57194 3.67959  17
   0 -16 -17 1.56809 3.91577  16
   0  16  17 1.29867 4.66869  18
   0 -16  17 7.08960 3.90547  15
   0 -16 -17 1.55307 3.04814  14
   0 -16 -17 3.01978 3.80332  11
   0  16 -17-1.33781 4.94150  13
   0 -16  18 135.136 10.3100   2
   0 -16  18 134.958 11.7299  28
   0 -16  18 143.430 11.3658  29
   0 -16  18 108.180 10.8613  25
   0  16  18 76.1912 11.0195  26
   0  16  18 99.7923 11.7739  24
   0  16  18 101.322 11.2145   8
   0  16 -18 135.948 11.3683  21
   0 -16 -18 122.161 11.1823  20
   0 -16  18 128.054 11.2585  19
   0 -16 -18 129.689 11.3786  16
   0  16  18 97.7202 11.5635  18
   0 -16 -18 121.622 11.3326  17
   0 -16  18 118.097 11.3056  15
   0 -16 -18 134.799 10.9529  14
   0  16 -18 146.050 12.4232  13
   0 -16 -18 136.075 11.4741  11
   0 -16  19 19.3846 4.47726  29
   0 -16  19 11.1601 4.83972  28
   0  16  19 6.89357 4.94890  26
   0  16  19-0.71305 5.32179  24
   0 -16  19 6.34232 3.73498  25
   0  16  19 8.66793 4.39298   8
   0 -16 -19 11.7362 4.48205  20
   0 -16  19 13.9796 4.44523  19
   0  16 -19 16.0500 4.26728  21
   0 -16 -19 14.3770 4.53122  16
   0 -16 -19 11.0028 4.46010  17
   0 -16  19 12.4833 4.35310  15
   0  16  19 18.7751 5.46662  18
   0 -16 -19 8.20319 4.23519  11
   0  16 -19 6.63696 5.64069  13
   0 -16 -19 11.5833 3.85164  14
   0 -16  20-3.64595 4.26182  29
   0 -16  20-3.87307 4.71987  28
   0  16  20 0.73912 5.33066  24
   0  16  20 4.05992 4.50033  26
   0 -16  20 0.48825 3.63404  25
   0  16  20-1.91738 4.23139   8
   0 -16 -20-1.56319 4.35458  20
   0  16 -20-0.52752 3.96021  21
   0 -16  20-2.15735 3.99666  19
   0  16  20 2.04282 5.15512  18
   0 -16  20 4.61210 4.25328  15
   0 -16 -20-2.26802 4.16460  16
   0 -16 -20-1.71275 4.28588  17
   0  16 -20-5.32797 5.83435  13
   0 -16 -20-3.13612 3.62629  14
   0 -16 -20 1.70255 4.13099  11
   0 -16  21 46.8071 6.65721  28
   0 -16  21 40.9559 6.03622  29
   0  16  21 17.4888 5.66719  26
   0 -16  21 34.0690 5.31138  25
   0  16  21 17.5299 6.66837  24
   0  16  21 31.0073 6.03284   8
   0 -16 -21 34.5316 5.85534  20
   0  16 -21 31.1004 5.73317  21
   0 -16  21 36.9859 5.91653  19
   0  16  21 18.6226 6.35044  18
   0 -16  21 47.2859 6.13225  15
   0 -16 -21 40.0833 5.93320  17
   0 -16 -21 41.1919 6.04747  16
   0  16 -21 49.4294 7.80414  13
   0 -16 -21 37.7079 5.38197  14
   0 -16 -21 33.9846 5.93219  11
   0 -16  22 6.26330 4.67727  29
   0 -16  22-4.82890 5.09068  28
   0  16  22-1.16847 4.73008  26
   0 -16  22 2.42111 3.78940  25
   0  16  22 2.02731 4.59684   8
   0  16 -22 6.67171 5.19878  20
   0 -16 -22 1.61941 4.25688  20
   0  16 -22 1.63075 4.40129  21
   0 -16  22 5.29811 4.22798  15
   0 -16 -22 2.42637 4.63246  17
   0  16  22 6.95597 5.28959  18
   0 -16  22-1.15469 4.18521  19
   0 -16 -22 1.77448 4.14784  16
   0 -16 -22 5.77464 3.79542  14
   0 -16 -22-4.22077 4.97047  11
   0  16 -22-0.82793 5.94463  13
   0 -16  23 59.9852 7.16817  29
   0 -16  23 48.1389 7.43757  28
   0  16  23 16.2866 6.01381  26
   0 -16  23 47.0428 6.16340  25
   0  16  23 38.1603 6.81029   8
   0 -16 -23 37.1654 6.34488  20
   0  16 -23 54.7701 7.30789  20
   0  16 -23 60.4266 6.78814  21
   0  16  23 32.8896 7.09174  18
   0 -16 -23 53.5172 7.01561  16
   0 -16 -23 50.9051 6.80872  17
   0 -16  23 54.5557 6.74217  15
   0 -16  23 39.8383 6.56431  19
   0 -16 -23 43.8176 6.61384  11
   0  16 -23 34.4249 8.30445  13
   0 -16 -23 58.3475 6.48042  14
   0 -16  24 19.4213 5.59224  29
   0  16  24 6.92823 5.19742  26
   0  16 -24 27.0885 5.19273  21
   0 -16  24 10.3617 5.13218  19
   0 -16 -24 22.6844 4.62092  14
   0 -17   0-0.81835 2.91105   2
   0  17   0-1.66227 2.72216   3
   0 -17   0-0.09650 1.19032  28
   0  17   0-5.04935 4.38846  27
   0 -17   0 0.94832 2.07011   9
   0 -17   0-1.26808 1.86907  11
   0 -17   0-2.20684 1.28402  23
   0  17   0-1.34817 3.38882  21
   0 -17   0 0.62620 1.74073  17
   0  17   0-1.67600 2.77343  13
   0 -17   0-2.52151 1.51427  14
   0 -17   1 66.6307 6.26412   2
   0 -17  -1 70.4359 6.22525   2
   0  17  -1 55.5425 6.12092   3
   0  17   1 69.5207 6.37552   3
   0 -17   1 61.9372 4.83531  28
   0 -17   1 50.6972 4.37181  29
   0  17  -1 45.0117 6.69611  27
   0 -17  -1 49.3611 4.49834  23
   0  17   1 38.5303 6.63976  27
   0 -17  -1 59.0217 5.33084   9
   0 -17   1 55.5771 5.22538   9
   0 -17  -1 54.8428 5.11853  11
   0 -17   1 53.9306 5.07477  11
   0  17   1 62.8354 6.55652  21
   0  17  -1 56.0160 6.35952  21
   0 -17  -1 63.8102 5.22754  17
   0 -17   1 58.1541 5.14000  17
   0  17  -1 64.7242 6.04814  13
   0 -17   1 61.7225 4.75368  14
   0  17   1 71.9663 6.03246  13
   0 -17  -1 56.5929 4.70538  14
   0 -17  -2 266.881 21.2798   2
   0  17  -2 290.613 21.4046   3
   0 -17   2 271.418 19.9903  29
   0 -17   2 305.324 20.4231  28
   0 -17  -2 252.095 20.0079  23
   0  17   2 239.609 21.7720  27
   0  17  -2 231.779 21.6790  27
   0 -17   2 281.008 20.5210  11
   0 -17   2 262.929 20.5282   9
   0 -17  -2 279.109 20.5900  11
   0  17  -2 290.366 21.5149  21
   0  17   2 268.771 21.4924  21
   0 -17   2 273.758 20.4995  17
   0 -17  -2 274.725 20.5949  17
   0 -17   2 249.013 20.1651  14
   0 -17  -2 263.082 20.1708  14
   0  17  -2 276.350 21.2364  13
   0  17   2 285.413 20.9421  13
   0 -17  -3 229.809 18.9364   2
   0  17  -3 233.926 18.9794   3
   0  17  -3 220.324 17.6753  31
   0 -17   3 266.472 18.2252  28
   0 -17   3 248.184 17.7739  29
   0  17  -3 222.546 19.3779  27
   0  17   3 187.916 19.4043  27
   0 -17  -3 222.177 17.7498  23
   0 -17  -3 242.870 18.3256  11
   0 -17   3 221.888 18.1702   9
   0 -17   3 241.659 18.1732  11
   0  17  -3 233.787 19.0717  21
   0 -17  -3 254.211 18.3551  17
   0 -17   3 245.544 18.1863  17
   0  17  -3 250.041 19.0664  13
   0 -17  -3 249.979 17.8942  14
   0  17   3 250.304 18.5496  13
   0 -17   4 152.638 12.0768   2
   0 -17  -4 145.466 12.0108   2
   0  17   4 138.779 12.0083   3
   0  17  -4 136.754 11.9434   3
   0  17  -4 126.913 10.7314  31
   0 -17   4 152.352 11.2474  28
   0 -17   4 145.155 10.7656  29
   0  17  -4 127.563 12.4177  27
   0 -17  -4 106.944 10.6358  23
   0 -17   4 146.970 11.1476   9
   0 -17   4 150.378 11.1438  11
   0 -17  -4 161.212 11.3744  11
   0 -17   4 130.247 11.7764  10
   0  17  -4 161.116 12.2689  21
   0 -17   4 151.623 11.1508  17
   0 -17  -4 151.980 11.3417  17
   0  17  -4 148.252 12.1052  13
   0  17   4 162.117 11.5294  13
   0 -17  -4 138.593 10.8163  14
   0  17   5 4.59594 3.12315   3
   0 -17  -5-2.47337 3.06812   2
   0 -17   5-0.41564 2.95598   2
   0  17  -5-1.62329 2.87242   3
   0 -17   5 1.98865 2.24315  28
   0 -17   5 0.14317 1.60287  29
   0  17  -5 2.77062 1.76295  31
   0 -17  -5 3.40138 1.63498  23
   0  17  -5-1.05990 4.02888  27
   0 -17   5 1.87129 1.84853  11
   0 -17   5-0.75793 2.78361  10
   0 -17   5-0.20719 1.82514   9
   0 -17  -5 1.89113 2.17084  11
   0  17  -5-0.43344 3.21187  21
   0 -17  -5 1.07985 2.23301  17
   0 -17   5-0.41226 1.89304  17
   0 -17   5 3.23545 2.91708  15
   0  17  -5 4.27307 3.42009  13
   0  17   5-0.71926 2.31197  13
   0 -17  -5 0.14832 1.55510  14
   0  17   5-0.05780 0.96164  12
   0  17   6 28.7258 4.30611   3
   0  17  -6 27.7875 3.81843   3
   0 -17   6 20.8472 3.76249   2
   0 -17  -6 17.7019 3.90312   2
   0 -17   6 19.0506 2.54475  29
   0  17  -6 19.8126 2.57601  31
   0 -17   6 23.2755 3.27612  28
   0  17   6 23.0439 5.34230  27
   0  17  -6 25.1495 4.74055  27
   0 -17   6 15.3492 3.73121  25
   0 -17   6 27.8218 3.75537  10
   0 -17  -6 29.1154 3.24563  11
   0 -17   6 25.7399 2.91319   9
   0  17  -6 28.6848 4.27952  21
   0 -17   6 30.9990 4.07902  15
   0 -17  -6 21.3289 3.11311  17
   0 -17  -6 22.6635 2.46477  14
   0  17   6 23.6637 3.09013  13
   0  17  -6 31.7328 4.47557  13
   0  17  -7 0.40021 3.04236   3
   0 -17  -7 3.28208 3.13170   2
   0  17   7-1.24114 3.03833   3
   0 -17   7 0.83423 2.85084   2
   0 -17  -7-0.84859 0.94126  29
   0 -17   7-0.29895 2.52384  28
   0 -17   7 1.70052 1.90470  29
   0  17   7 5.65657 4.49274  27
   0 -17   7-0.91486 3.11019  25
   0  17  -7-3.62173 3.88360  27
   0 -17   7 0.37473 2.80074  10
   0 -17   7 1.04712 2.01905   9
   0 -17  -7-2.45546 2.29408  11
   0  17  -7-2.18682 2.94264  21
   0 -17  -7 1.22922 2.40328  17
   0 -17  -7-1.43675 1.73149  14
   0  17  -7 0.46701 3.55009  13
   0  17   7-0.98763 2.35834  13
   0 -17  -8 11.0077 3.69751   2
   0  17  -8 11.9123 3.45814   3
   0  17   8 16.4358 3.54546   3
   0 -17   8 11.2681 3.53776   2
   0 -17  -8 10.5430 1.63254  29
   0 -17   8 18.9323 2.61184  29
   0 -17   8 14.5751 3.10866  28
   0 -17   8 11.1270 3.61003  25
   0  17   8 19.9382 5.18404  27
   0  17  -8 15.8208 4.41161  27
   0 -17   8 15.3932 2.62879   9
   0 -17   8 15.2361 3.23548  10
   0  17  -8 22.9308 3.90626  21
   0 -17  -8 15.6626 3.06314  17
   0 -17  -8 13.5492 2.41332  14
   0  17   8 15.1454 2.81785  13
   0 -17  -8 12.3944 3.07035  11
   0  17   9 37.8642 4.86642   3
   0 -17   9 35.3730 4.89129   2
   0 -17  -9 39.5658 4.84599   2
   0  17  -9 42.5413 4.97859   3
   0 -17   9 39.0535 4.00102  29
   0 -17   9 43.7141 4.74433  28
   0  17   9 48.9250 6.45849  27
   0 -17   9 38.8530 5.10609  25
   0  17  -9 39.2476 5.87458  27
   0 -17   9 42.4202 4.62905  10
   0  17   9 31.6672 3.89359  22
   0  17  -9 38.2333 5.04902  21
   0 -17  -9 40.1698 4.57579  17
   0 -17  -9 35.9011 4.47744  11
   0  17   9 24.7084 3.74251  13
   0 -17  -9 32.0248 3.78253  14
   0  17 -10 30.3698 4.30084   3
   0  17  10 23.7632 4.14124   3
   0 -17 -10 27.4871 4.28651   2
   0 -17  10 26.0421 4.23031   2
   0 -17  10 27.6814 3.59450  29
   0 -17  10 22.9116 3.98379  28
   0  17 -10 24.2466 4.92673  27
   0  17  10 25.7781 5.35927  27
   0 -17  10 21.3637 4.45883  25
   0 -17  10 23.2349 3.79906  10
   0  17 -10 27.7401 4.38179  21
   0  17  10 29.2611 3.34544  22
   0 -17 -10 31.4166 3.97828  17
   0 -17  10 31.7473 3.63497  19
   0 -17 -10 28.7557 3.96685  11
   0 -17 -10 22.0465 3.21819  14
   0  17  10 17.3990 2.34101  13
   0  17  11 336.493 28.9692   3
   0 -17 -11 352.545 28.9822   2
   0 -17  11 425.732 29.3019   2
   0  17 -11 388.757 29.0679   3
   0 -17  11 373.193 29.1063  28
   0 -17  11 400.483 28.7395  29
   0  17  11 383.555 29.6644  27
   0 -17  11 361.628 29.3433  25
   0  17 -11 304.017 29.1740  27
   0 -17  11 386.827 28.9929  10
   0  17 -11 408.692 29.4702  21
   0  17  11 371.272 28.3695  22
   0 -17  11 410.205 28.8648  19
   0 -17 -11 377.961 29.0731  17
   0 -17  11 376.653 29.4202  15
   0 -17 -11 377.889 29.4262  16
   0 -17 -11 358.726 28.5338  14
   0 -17 -11 384.298 29.0824  11
   0  17 -12 29.5857 4.15271   3
   0  17  12 22.6539 4.12011   3
   0 -17 -12 26.7615 4.15367   2
   0 -17  12 30.8838 4.37110   2
   0 -17  12 26.4714 3.83586  29
   0 -17  12 28.3418 4.40928  28
   0 -17  12 21.9452 4.46648  25
   0  17 -12 26.3565 5.22915  27
   0  17  12 10.8688 5.13991  27
   0 -17  12 24.1735 3.95821  10
   0  17 -12 26.9020 4.55277  21
   0  17  12 14.1652 3.00479  22
   0 -17  12 35.0327 4.69385  15
   0 -17 -12 26.7374 4.20517  17
   0 -17  12 35.9293 4.07403  19
   0 -17 -12 27.7759 4.46026  16
   0  17 -12 23.3150 5.07206  13
   0 -17 -12 33.0632 4.33621  11
   0 -17 -12 24.8929 3.50331  14
   0 -17 -13 111.312 10.3126   2
   0  17  13 120.331 10.4163   3
   0  17 -13 116.771 10.3580   3
   0 -17  13 125.694 10.5325   2
   0 -17  13 117.551 10.6930  28
   0 -17  13 141.049 10.3608  29
   0 -17  13 130.389 10.9670  25
   0  17 -13 99.6049 10.6776  27
   0  17  13 98.2484 11.0117  27
   0 -17  13 133.458 10.3780  10
   0  17  13 107.318 9.42030  22
   0  17 -13 119.079 10.8225  21
   0 -17  13 126.219 10.3399  19
   0 -17  13 112.112 10.8379  15
   0 -17 -13 114.817 10.4617  17
   0 -17 -13 104.898 10.6076  16
   0  17 -13 139.225 11.7225  13
   0 -17 -13 112.661 9.91944  14
   0 -17 -13 132.401 10.6365  11
   0  17 -14 186.344 14.1793   3
   0  17  14 155.397 14.0309   3
   0 -17 -14 167.222 14.0726   2
   0 -17  14 179.980 14.2500   2
   0 -17  14 187.321 14.7159  28
   0 -17  14 181.427 14.1417  29
   0 -17  14 172.846 14.6915  25
   0  17  14 147.816 14.5148  27
   0  17 -14 149.490 14.4191  27
   0  17  14 130.968 14.8483  24
   0 -17  14 176.067 14.0793  10
   0  17 -14 183.877 14.6992  21
   0 -17  14 199.562 14.4030  19
   0  17  14 153.440 13.1694  22
   0 -17 -14 175.335 14.4425  17
   0 -17 -14 177.050 14.6067  16
   0 -17  14 184.169 14.8068  15
   0  17 -14 216.720 15.6627  13
   0 -17 -14 169.137 14.3820  11
   0 -17 -14 171.374 13.8411  14
   0 -17 -15 71.1761 7.52945   2
   0 -17  15 92.1627 7.89461   2
   0  17  15 81.2089 7.82074   3
   0  17 -15 76.1251 7.63479   3
   0 -17  15 95.1322 8.10038  29
   0 -17  15 85.8835 8.62407  28
   0 -17  15 78.8384 8.32712  25
   0  17  15 49.2063 8.79294  24
   0  17 -15 64.9996 8.10435  27
   0 -17  15 90.7057 7.76775  10
   0  17 -15 88.1955 8.35729  21
   0 -17  15 83.2037 8.06951  19
   0 -17  15 77.8094 8.43219  15
   0 -17 -15 80.7615 8.19976  16
   0 -17 -15 81.3066 8.17705  17
   0 -17 -15 90.6412 7.68875  14
   0 -17 -15 82.6971 8.17412  11
   0  17 -15 84.7787 9.36837  13
   0  17 -16-1.36368 3.15658   3
   0 -17 -16 0.66970 3.01207   2
   0 -17  16-0.69818 3.32178   2
   0  17  16-1.74425 3.04316   3
   0 -17  16 0.54189 4.05027  28
   0 -17  16-1.66216 3.60182  29
   0  17  16 3.98582 4.76862  24
   0  17  16 9.77442 4.49656  26
   0 -17  16-0.50227 3.62238  25
   0  17 -16-2.47853 4.00314  27
   0 -17  16 0.36794 2.86636  10
   0  17 -16 5.59529 3.86690  21
   0 -17 -16-3.43784 3.62304  20
   0 -17 -16 0.48948 3.51381  17
   0 -17 -16 8.39758 4.03950  16
   0 -17  16 0.44044 3.24919  19
   0 -17  16 3.88394 3.98298  15
   0 -17 -16-0.48639 3.39229  11
   0 -17 -16 1.79754 2.99399  14
   0  17 -16-1.34624 5.03100  13
   0 -17  17 23.6845 3.91875   2
   0  17  17 19.9171 3.85177   3
   0 -17  17 34.0127 4.85845  29
   0 -17  17 22.1938 5.20336  28
   0  17  17 23.9224 6.09794  24
   0 -17  17 25.7459 4.66327  25
   0  17  17 21.0085 5.35108  26
   0  17  17 18.8693 5.03159   8
   0 -17  17 26.7486 4.19974  10
   0 -17 -17 28.1230 4.78432  20
   0  17 -17 17.6434 4.65068  21
   0 -17 -17 25.3429 5.04745  16
   0 -17  17 25.0581 4.77632  19
   0 -17  17 27.7329 5.05789  15
   0 -17 -17 25.0126 4.85208  17
   0 -17 -17 21.8284 4.72501  11
   0  17 -17 29.6576 6.58131  13
   0 -17 -17 26.9442 4.20830  14
   0 -17  18 10.1053 2.97110   2
   0 -17  18 16.1368 4.82754  28
   0 -17  18 10.2625 4.09570  29
   0 -17  18 11.0599 3.98554  25
   0  17  18-7.05034 5.35473  24
   0  17  18 0.58829 4.33131  26
   0  17  18 9.10065 4.28149   8
   0  17 -18 13.1333 4.36273  21
   0 -17 -18 6.17014 4.13595  20
   0 -17 -18 12.1745 4.54216  16
   0  17  18 2.04488 5.09253  18
   0 -17  18 6.92059 4.05521  15
   0 -17 -18 11.1681 4.29020  17
   0 -17  18 10.2272 3.77466  19
   0 -17 -18 11.5619 3.46211  14
   0 -17 -18 11.0935 4.10156  11
   0  17 -18 10.2474 5.69381  13
   0 -17  19-4.36976 4.76548  28
   0 -17  19 0.49064 4.00007  29
   0  17  19 1.18359 4.32706  26
   0 -17  19 1.51055 3.66512  25
   0  17  19-0.72775 5.48617  24
   0  17  19 1.24974 4.31487   8
   0  17 -19 0.53437 3.83623  21
   0 -17 -19 5.76717 4.03544  20
   0 -17  19-0.58542 4.20262  15
   0 -17  19-1.52639 3.85204  19
   0  17  19 6.21645 5.42313  18
   0 -17 -19-1.65444 3.80821  17
   0 -17 -19 7.36858 4.21846  16
   0 -17 -19 3.29089 3.97415  11
   0  17 -19-0.76736 5.40463  13
   0 -17 -19-1.66821 3.26202  14
   0 -17  20 8.43577 4.79686  28
   0 -17  20 10.3211 4.28116  29
   0  17  20 5.35973 4.76487  26
   0 -17  20 19.0860 4.39680  25
   0  17  20-0.75134 5.61177  24
   0  17  20 7.71761 4.67061   8
   0  17 -20 7.59820 4.30307  21
   0 -17 -20 8.00448 4.53023  20
   0 -17  20 5.93314 4.21818  15
   0  17  20 15.3684 5.84003  18
   0 -17 -20 13.3262 4.65613  16
   0 -17 -20 7.99008 4.58802  17
   0 -17  20 10.5797 4.13241  19
   0 -17 -20 10.2171 4.44310  11
   0  17 -20 21.3553 6.32183  13
   0 -17 -20 9.56920 4.05537  14
   0 -17  21 46.2316 6.21554  29
   0 -17  21 46.3679 7.03621  28
   0  17  21 6.18585 6.31311  24
   0 -17  21 39.4604 5.47988  25
   0  17  21 23.2264 5.91526  26
   0  17  21 41.5105 6.48272   8
   0  17 -21 48.3526 6.16420  21
   0 -17 -21 25.4596 5.73560  20
   0 -17 -21 33.6669 5.89106  16
   0 -17  21 41.0837 5.99431  19
   0 -17  21 47.9092 6.41646  15
   0 -17 -21 46.4480 6.30729  17
   0  17  21 20.4280 6.53337  18
   0 -17 -21 44.2077 5.65819  14
   0  17 -21 39.5991 7.60217  13
   0 -17 -21 47.3492 6.49659  11
   0 -17  22 1.67817 4.72244  29
   0 -17  22-2.07576 5.17138  28
   0  17  22 3.92907 5.64069  24
   0  17  22 0.59435 4.80990  26
   0 -17  22-0.49658 4.01870  25
   0  17  22-2.02831 4.73843   8
   0  17 -22-1.66389 4.32028  21
   0 -17 -22-4.38749 4.73820  20
   0 -17 -22-3.61919 4.60442  17
   0  17  22-1.41835 5.45791  18
   0 -17  22 3.62412 4.29506  15
   0 -17 -22 0.60016 4.38787  16
   0 -17  22 1.12863 4.19947  19
   0  17 -22-2.56399 6.10616  13
   0 -17 -22-0.46493 3.62161  14
   0 -17 -22 3.59946 4.26584  11
   0 -17  23-4.63941 4.62457  29
   0  17  23-1.18201 4.64095  26
   0  17  23 2.13084 5.57721  18
   0 -17  23 1.15598 4.39473  19
   0 -17 -23-2.38140 3.82710  14
   0  17 -23 2.23305 4.19145  21
   0 -17 -23-6.08401 4.37716  20
   0  17  24-1.16491 4.78312  26
   0 -18   0 52.2758 6.35091   2
   0  18   0 63.2126 6.58728   3
   0 -18   0 61.8387 4.80303  28
   0  18   0 43.5665 7.01378  27
   0 -18   0 54.6040 5.48612   9
   0 -18   0 61.4131 5.41173  11
   0  18   0 57.6978 6.65206  21
   0 -18   0 64.3407 5.41251  17
   0 -18   0 56.0550 4.92664  14
   0  18   0 66.5190 6.29074  13
   0  18  -1 11.9867 3.27570   3
[truncated: 10,121,546 more chars]
