# Supplementary material for: Crystal structure of 4-chloro-N-{5-(4-meth­oxyphen­yl)-4-[(4-meth­oxy­phen­yl)amino]-6-sulfanyl­idene-1,2,5,6-tetra­hydro-1,3,5-triazin-2-yl­idene}benzene­sulfonamide dimethyl sulfoxide disolvate
Source: Acta Crystallogr E Crystallogr Commun. 2025 Nov 25;81(Pt 12):1178–81. doi: 10.1107/S2056989025010400 (PMC12810283; doi:10.1107/S2056989025010400)
Supplement: Supplementary file 2 [file e-81-01178-Isup2.hkl]

data_I                                                                          
_shelx_title ' elg_1094 in P2(1)/n'                                             
_shelx_refln_list_code          4                                               
_shelx_F_calc_maximum      289.61                                               
_exptl_crystal_F_000      1432.00                                               
_reflns_d_resolution_high  0.6000                                               
                                                                                
loop_                                                                           
 _space_group_symop_operation_xyz                                               
 'x, y, z'                                                                      
 '-x+1/2, y+1/2, -z+1/2'                                                        
 '-x, -y, -z'                                                                   
 'x-1/2, -y-1/2, z-1/2'                                                         
                                                                                
_cell_length_a    11.1601                                                       
_cell_length_b    16.7646                                                       
_cell_length_c    17.0386                                                       
_cell_angle_alpha  90.000                                                       
_cell_angle_beta   91.542                                                       
_cell_angle_gamma  90.000                                                       
                                                                                
_shelx_F_squared_multiplier     1.000                                           
                                                                                
loop_                                                                           
 _refln_index_h                                                                 
 _refln_index_k                                                                 
 _refln_index_l                                                                 
 _refln_F_squared_calc                                                          
 _refln_F_squared_meas                                                          
 _refln_F_squared_sigma                                                         
 _refln_observed_status                                                         
   2   0   0       4438.41       4580.79       105.88 o                         
   4   0   0       2218.51       2591.53        40.60 o                         
   6   0   0        161.37        197.45         4.21 o                         
   8   0   0       4181.56       3850.70        59.74 o                         
  10   0   0       1717.90       1415.27        57.66 o                         
  12   0   0        462.55        488.97        13.64 o                         
  14   0   0         53.75         25.57         8.38 o                         
  16   0   0        411.11        358.81        17.29 o                         
  18   0   0        344.56        395.64        20.30 o                         
   1   1   0      15004.77      15219.25       451.96 o                         
   2   1   0       2357.58       2335.84        30.37 o                         
   3   1   0        729.23        679.62         8.14 o                         
   4   1   0       6865.04       6645.60        72.78 o                         
   5   1   0       1718.94       1725.67        19.01 o                         
   6   1   0        837.62       1043.30        10.96 o                         
   7   1   0       1252.39       1204.84        13.03 o                         
   8   1   0       7182.11       6500.10        72.38 o                         
   9   1   0        300.13        226.53         4.30 o                         
  10   1   0       1561.40       1486.48        19.56 o                         
  11   1   0        180.44        143.62         4.33 o                         
  12   1   0       1356.94       1292.68        20.72 o                         
  13   1   0        219.60        199.76         6.42 o                         
  14   1   0        475.56        460.58        11.23 o                         
  15   1   0       1042.41       1096.49        22.39 o                         
  16   1   0         42.21         36.04         7.24 o                         
  17   1   0          0.02         -8.49         8.49 o                         
  18   1   0          1.40         -4.63         9.11 o                         
   0   2   0      12771.60      13452.07       239.47 o                         
   1   2   0       4543.03       4817.10        59.48 o                         
   2   2   0       6843.52       7093.31        89.94 o                         
   3   2   0      13033.79      13303.78       142.07 o                         
   4   2   0       1498.52       1494.22        16.47 o                         
   5   2   0      11830.52      12488.16       132.20 o                         
   6   2   0        446.85        372.87         4.86 o                         
   7   2   0        598.99        610.76         7.41 o                         
   8   2   0        167.01        147.64         2.89 o                         
   9   2   0        331.86        340.27         5.27 o                         
  10   2   0        201.52        173.61         4.09 o                         
  11   2   0       2161.44       2008.67        30.65 o                         
  12   2   0        430.39        371.14         9.74 o                         
  13   2   0        303.87        295.90         7.80 o                         
  14   2   0        947.72        926.56        19.61 o                         
  15   2   0          5.11         -2.07         6.69 o                         
  16   2   0        612.41        672.76        17.86 o                         
  17   2   0         75.87         81.74         8.60 o                         
  18   2   0         12.22          3.95         9.59 o                         
   1   3   0       2631.18       2894.73        37.07 o                         
   2   3   0       6131.96       5846.83        80.69 o                         
   3   3   0          9.50         13.24         0.90 o                         
   4   3   0       2990.26       3073.82        31.93 o                         
   5   3   0       1736.31       1891.48        19.80 o                         
   6   3   0       5141.17       5286.94        57.48 o                         
   7   3   0       9472.12       9046.49       105.55 o                         
   8   3   0       2566.49       2850.10        35.60 o                         
   9   3   0        202.63        155.10         3.39 o                         
  10   3   0       1310.91       1327.36        17.05 o                         
  11   3   0         34.06         16.64         3.62 o                         
  12   3   0       1793.94       1762.68        28.14 o                         
  13   3   0        470.82        451.39        11.28 o                         
  14   3   0       1004.35       1101.77        21.43 o                         
  15   3   0       1634.60       1721.04        31.96 o                         
  16   3   0          5.27         -7.26         7.26 o                         
  17   3   0         24.05         19.97         7.44 o                         
  18   3   0          7.19          0.69        10.40 o                         
   0   4   0         78.69         85.46         3.15 o                         
   1   4   0      32844.43      33508.13       422.24 o                         
   2   4   0        684.40        765.33        10.19 o                         
   3   4   0       3594.75       3828.65        43.31 o                         
   4   4   0       6856.37       6708.79        70.76 o                         
   5   4   0       2065.22       1972.49        20.98 o                         
   6   4   0        810.98        956.56        10.85 o                         
   7   4   0          7.11         10.54         1.62 o                         
   8   4   0        896.52        858.41        11.02 o                         
   9   4   0       2293.24       2165.12        26.72 o                         
  10   4   0        286.61        254.51         4.90 o                         
  11   4   0       1429.46       1510.33        22.17 o                         
  12   4   0        159.06        143.64         5.71 o                         
  13   4   0        302.45        292.87         8.42 o                         
  14   4   0        296.38        290.26         8.34 o                         
  15   4   0        125.99        113.59         7.41 o                         
  16   4   0         99.83        106.21         7.77 o                         
  17   4   0        148.26        158.97         9.81 o                         
  18   4   0         40.18         22.87        10.24 o                         
   1   5   0      17147.19      18242.33       229.02 o                         
   2   5   0       2783.51       3510.05        47.33 o                         
   3   5   0        223.92        339.09         4.52 o                         
   4   5   0       7344.09       7861.73        84.56 o                         
   5   5   0        289.68        360.28         4.63 o                         
   6   5   0       9185.54      10199.74       107.68 o                         
   7   5   0        167.96        140.13         2.86 o                         
   8   5   0        260.95        230.45         4.23 o                         
   9   5   0        543.83        503.73         9.59 o                         
  10   5   0       2349.91       2180.61        29.40 o                         
  11   5   0         91.83         91.79         4.17 o                         
  12   5   0        461.37        470.28         9.33 o                         
  13   5   0        224.57        227.40         7.73 o                         
  14   5   0        801.48        854.91        16.24 o                         
  15   5   0        141.29        119.74         7.34 o                         
  16   5   0        138.31        117.13         8.28 o                         
  17   5   0        100.60        116.42         9.43 o                         
  18   5   0          3.81         -5.64         9.45 o                         
   0   6   0       1226.21       1394.04        21.50 o                         
   1   6   0       7950.78       8612.29       102.91 o                         
   2   6   0       8317.13       8401.52       107.38 o                         
   3   6   0         26.50          7.71         1.53 o                         
   4   6   0        224.95        168.18         2.82 o                         
   5   6   0       3385.42       3391.81        37.57 o                         
   6   6   0        859.32        797.56         9.67 o                         
   7   6   0       2855.29       2760.75        32.19 o                         
   8   6   0       1436.66       1372.82        17.72 o                         
   9   6   0         39.10         42.02         2.60 o                         
  10   6   0        177.54        154.18         4.02 o                         
  11   6   0        118.61        139.14         4.48 o                         
  12   6   0         54.83         50.52         5.13 o                         
  13   6   0        927.05        945.99        19.79 o                         
  14   6   0        505.19        533.39        15.22 o                         
  15   6   0        468.86        517.03        13.02 o                         
  16   6   0          5.94         -7.56         7.56 o                         
  17   6   0         67.85         64.34         8.91 o                         
  18   6   0        272.93        282.67        12.26 o                         
   1   7   0       2281.58       2504.57        29.50 o                         
   2   7   0       2678.68       3041.04        39.05 o                         
   3   7   0       4972.75       4630.27        55.55 o                         
   4   7   0        785.10        740.60         8.92 o                         
   5   7   0        516.91        578.79         7.02 o                         
   6   7   0          7.26          5.16         1.44 o                         
   7   7   0        126.37        132.61         2.81 o                         
   8   7   0       2178.69       2184.92        27.64 o                         
   9   7   0        172.43        151.05         4.52 o                         
  10   7   0       1560.29       1314.64        20.14 o                         
  11   7   0        773.79        684.35        12.77 o                         
  12   7   0        184.36        177.39         6.00 o                         
  13   7   0        211.77        191.26         7.00 o                         
  14   7   0         40.80         34.79         6.07 o                         
  15   7   0        707.98        755.83        19.47 o                         
  16   7   0        260.32        263.73        10.89 o                         
  17   7   0          0.57          0.21         8.83 o                         
  18   7   0        150.36        153.61        12.60 o                         
   0   8   0      17378.34      18307.92       274.34 o                         
   1   8   0         51.01         40.88         1.92 o                         
   2   8   0        449.04        491.54         6.82 o                         
   3   8   0       3501.74       3388.67        40.91 o                         
   4   8   0       9186.49       9488.70       114.86 o                         
   5   8   0        477.90        486.96         6.90 o                         
   6   8   0       2004.36       1947.19        24.34 o                         
   7   8   0         36.53         47.59         2.42 o                         
   8   8   0       2286.68       2134.05        27.75 o                         
   9   8   0       1332.77       1203.30        18.51 o                         
  10   8   0          0.56          1.28         3.11 o                         
  11   8   0         72.81         64.22         4.26 o                         
  12   8   0         48.69         54.92         4.71 o                         
  13   8   0         22.33         16.50         5.79 o                         
  14   8   0        671.17        640.13        18.10 o                         
  15   8   0         85.81         90.09         8.36 o                         
  16   8   0          8.81         -3.43         8.31 o                         
  17   8   0         39.87         37.51         9.18 o                         
   1   9   0       5157.80       5062.64        58.94 o                         
   2   9   0        569.72        620.07         8.07 o                         
   3   9   0          3.67          9.24         1.82 o                         
   4   9   0        372.99        399.38         5.98 o                         
   5   9   0       2653.23       2740.11        36.04 o                         
   6   9   0        139.15        146.95         3.71 o                         
   7   9   0         32.20         26.06         2.56 o                         
   8   9   0        477.46        447.09         7.01 o                         
   9   9   0       1476.78       1318.96        19.95 o                         
  10   9   0         58.05         40.78         3.87 o                         
  11   9   0        119.99        102.03         6.51 o                         
  12   9   0        356.08        314.80         8.16 o                         
  13   9   0         18.66          6.06         6.49 o                         
  14   9   0        138.45        131.17         7.62 o                         
  15   9   0        352.78        377.10        12.08 o                         
  16   9   0        509.06        548.79        16.10 o                         
  17   9   0         28.03         18.69         9.29 o                         
   0  10   0        132.14        137.90         3.54 o                         
   1  10   0          4.85          5.27         1.57 o                         
   2  10   0        851.79        796.43        10.24 o                         
   3  10   0       8684.77       8867.10       112.03 o                         
   4  10   0        210.58        130.61         3.63 o                         
   5  10   0        121.66        121.73         3.96 o                         
   6  10   0         19.62         21.52         3.04 o                         
   7  10   0        862.41        755.31        11.54 o                         
   8  10   0        539.19        488.68         8.01 o                         
   9  10   0        133.57        109.26         3.92 o                         
  10  10   0        275.15        293.83         8.33 o                         
  11  10   0         36.55         19.49         3.74 o                         
  12  10   0         36.30         41.78         5.53 o                         
  13  10   0        121.68        120.46         7.04 o                         
  14  10   0          0.01         -6.92         6.92 o                         
  15  10   0        728.05        762.15        18.12 o                         
  16  10   0          0.21         -2.66         8.60 o                         
  17  10   0        567.11        620.72        18.34 o                         
   1  11   0         12.68          8.83         1.94 o                         
   2  11   0       6963.46       7089.04        98.61 o                         
   3  11   0         85.24         67.80         2.94 o                         
   4  11   0        361.58        299.15         5.53 o                         
   5  11   0        771.39        784.94        13.03 o                         
   6  11   0        270.49        224.15         6.26 o                         
   7  11   0        479.23        453.57         8.02 o                         
   8  11   0        246.03        267.17         5.45 o                         
   9  11   0         49.23         39.47         3.68 o                         
  10  11   0        122.17        118.65         7.51 o                         
  11  11   0         42.15         22.11         4.80 o                         
  12  11   0        680.11        658.31        17.64 o                         
  13  11   0        168.62        163.82         9.35 o                         
  14  11   0         27.17         15.68         7.13 o                         
  15  11   0        597.09        657.82        17.32 o                         
  16  11   0          5.32          2.56         9.02 o                         
  17  11   0        133.57        123.23        11.12 o                         
   0  12   0       1166.33       1349.05        31.61 o                         
   1  12   0        319.50        327.30         6.02 o                         
   2  12   0         53.71         78.72         3.09 o                         
   3  12   0       1107.66       1098.89        17.47 o                         
   4  12   0       3850.56       3443.43        48.74 o                         
   5  12   0         25.14         12.82         3.19 o                         
   6  12   0       1142.17       1085.48        20.33 o                         
   7  12   0       1732.23       1664.61        28.50 o                         
   8  12   0       1310.74       1275.72        19.18 o                         
   9  12   0       6054.73       5926.87        88.13 o                         
  10  12   0        568.38        520.78        12.63 o                         
  11  12   0        345.23        350.89         9.26 o                         
  12  12   0          0.31         -6.10         6.10 o                         
  13  12   0        191.53        197.28         8.95 o                         
  14  12   0        400.05        390.84        12.70 o                         
  15  12   0        332.81        327.51        16.31 o                         
  16  12   0        173.43        204.12        11.94 o                         
   1  13   0         70.90         53.75         3.00 o                         
   2  13   0        444.21        446.47         8.67 o                         
   3  13   0        558.95        516.87         9.90 o                         
   4  13   0       2036.62       2000.13        30.47 o                         
   5  13   0       2448.41       2270.30        35.47 o                         
   6  13   0       1042.26       1034.07        21.28 o                         
   7  13   0        696.94        663.65        14.91 o                         
   8  13   0         28.93         32.75         4.65 o                         
   9  13   0        355.22        302.52         9.30 o                         
  10  13   0       1322.35       1252.52        23.22 o                         
  11  13   0       1063.76       1024.96        20.80 o                         
  12  13   0         70.83         49.14         7.15 o                         
  13  13   0        296.03        290.97        12.51 o                         
  14  13   0        185.76        186.46        10.22 o                         
  15  13   0          5.49          7.55         9.27 o                         
  16  13   0        100.48        118.62        10.70 o                         
   0  14   0       2906.53       2858.60        65.55 o                         
   1  14   0        408.96        432.55         8.64 o                         
   2  14   0       1119.45       1163.71        17.92 o                         
   3  14   0        326.72        265.25         6.03 o                         
   4  14   0       2422.54       2317.82        34.33 o                         
   5  14   0        711.60        646.46        11.78 o                         
   6  14   0       1422.87       1268.54        26.19 o                         
   7  14   0          0.51          0.59         4.45 o                         
   8  14   0         19.78         14.12         4.46 o                         
   9  14   0        163.15        150.29         6.34 o                         
  10  14   0          8.65         -5.82         5.82 o                         
  11  14   0         78.00         77.82         6.80 o                         
  12  14   0        971.78       1027.69        21.93 o                         
  13  14   0        178.77        205.98        12.77 o                         
  14  14   0         75.96         77.17         8.90 o                         
  15  14   0        499.22        525.31        17.79 o                         
  16  14   0        254.91        261.68        12.72 o                         
   1  15   0       1045.14       1021.20        17.10 o                         
   2  15   0         81.37         78.83         3.73 o                         
   3  15   0      10108.10       9937.72       149.98 o                         
   4  15   0       1596.85       1513.76        25.03 o                         
   5  15   0        536.41        505.75        10.89 o                         
   6  15   0        872.08        880.57        19.50 o                         
   7  15   0         65.64         57.30         3.78 o                         
   8  15   0          0.36         -3.24         5.13 o                         
   9  15   0          2.28          0.15         5.59 o                         
  10  15   0          0.05         -6.42         6.42 o                         
  11  15   0         20.27         10.49         6.83 o                         
  12  15   0        184.45        198.63         9.54 o                         
  13  15   0        505.50        536.18        14.87 o                         
  14  15   0        153.92        154.42        10.31 o                         
  15  15   0         23.34         15.94        10.42 o                         
   0  16   0         98.62         90.90         4.28 o                         
   1  16   0        868.48        815.01        14.41 o                         
   2  16   0       3769.22       3640.84        53.72 o                         
   3  16   0          3.11         -0.28         3.35 o                         
   4  16   0        148.79        129.01         5.46 o                         
   5  16   0        728.19        639.70        12.95 o                         
   6  16   0          1.31          0.51         4.48 o                         
   7  16   0        488.85        478.96        11.44 o                         
   8  16   0         53.36         48.07         5.40 o                         
   9  16   0         14.12          8.19         6.24 o                         
  10  16   0          0.08         -6.76         6.76 o                         
  11  16   0        666.28        640.60        16.39 o                         
  12  16   0        175.51        156.23         8.64 o                         
  13  16   0          7.85          1.00         8.27 o                         
  14  16   0         91.90         88.57         9.13 o                         
  15  16   0          2.98         -6.43        11.13 o                         
   1  17   0        237.00        211.52         5.77 o                         
   2  17   0        101.65         71.17         3.94 o                         
   3  17   0         33.77         26.12         3.63 o                         
   4  17   0        324.14        306.71         7.59 o                         
   5  17   0         52.01         46.87         4.24 o                         
   6  17   0        387.43        380.00        10.93 o                         
   7  17   0         53.49         46.31         5.70 o                         
   8  17   0        255.10        244.13         8.22 o                         
   9  17   0         38.12         16.05         6.07 o                         
  10  17   0         48.86         20.50         6.98 o                         
  11  17   0          1.81         -6.87         8.16 o                         
  12  17   0         46.84         29.99         7.66 o                         
  13  17   0         25.25         23.48         8.35 o                         
  14  17   0        116.33        110.02        10.02 o                         
   0  18   0        459.48        476.44        14.63 o                         
   1  18   0        720.62        654.37        11.85 o                         
   2  18   0         63.19         61.14         4.05 o                         
   3  18   0       1050.07       1093.31        18.66 o                         
   4  18   0        829.82        754.76        15.64 o                         
   5  18   0        488.81        443.39        13.69 o                         
   6  18   0         64.26         54.09         5.42 o                         
   7  18   0        103.20         74.80         6.07 o                         
   8  18   0        442.04        433.34        10.96 o                         
   9  18   0          9.15          8.71         6.06 o                         
  10  18   0          2.42         -6.77         6.77 o                         
  11  18   0         12.17         -0.32         9.05 o                         
  12  18   0        342.93        348.47        15.23 o                         
  13  18   0         17.43         11.34         9.10 o                         
  14  18   0        125.19        129.41        10.95 o                         
   1  19   0       1738.13       1699.01        26.73 o                         
   2  19   0       1178.65       1153.43        19.55 o                         
   3  19   0          3.85          0.93         4.08 o                         
   4  19   0       1118.17       1061.02        20.60 o                         
   5  19   0        239.62        267.71         9.14 o                         
   6  19   0         64.75         39.83         6.56 o                         
   7  19   0        585.06        639.74        15.76 o                         
   8  19   0        484.36        471.65        13.22 o                         
   9  19   0        357.78        359.78        11.50 o                         
  10  19   0        100.34         89.12         7.94 o                         
  11  19   0         30.58         18.99         9.12 o                         
  12  19   0        251.51        253.98        11.50 o                         
  13  19   0          3.23          4.65         9.89 o                         
   0  20   0        171.85        148.72        10.19 o                         
   1  20   0        235.17        247.48         7.23 o                         
   2  20   0         12.94          4.88         4.14 o                         
   3  20   0          1.68         -3.24         4.31 o                         
   4  20   0         30.83         16.83         5.42 o                         
   5  20   0        495.55        465.58        12.02 o                         
   6  20   0        140.10        124.14         7.71 o                         
   7  20   0         52.95         44.33         6.88 o                         
   8  20   0        541.91        532.09        14.84 o                         
   9  20   0         16.48          2.71         7.64 o                         
  10  20   0         46.32         56.05         8.35 o                         
  11  20   0         13.47         -4.97         9.64 o                         
  12  20   0        134.17        138.10        10.47 o                         
   1  21   0         30.26         40.50         5.37 o                         
   2  21   0        345.47        333.86         8.54 o                         
   3  21   0        211.08        189.39         6.64 o                         
   4  21   0         16.26          3.12         5.44 o                         
   5  21   0        923.75        961.48        20.06 o                         
   6  21   0        107.29        119.23         7.20 o                         
   7  21   0         15.59          3.81         7.29 o                         
   8  21   0        262.70        272.78        11.05 o                         
   9  21   0          9.80         -1.40         7.93 o                         
  10  21   0        474.98        504.99        15.41 o                         
  11  21   0          0.45         -9.60         9.80 o                         
  12  21   0        569.85        616.95        27.61 o                         
   0  22   0        186.08        176.36        12.13 o                         
   1  22   0        225.48        235.81         9.37 o                         
   2  22   0         71.60         60.03         6.01 o                         
   3  22   0          6.19         -6.95         6.95 o                         
   4  22   0         15.00          9.50         6.37 o                         
   5  22   0         15.18          9.52         7.95 o                         
   6  22   0        669.92        721.21        16.43 o                         
   7  22   0         28.16         20.02         7.39 o                         
   8  22   0        226.05        226.12         9.69 o                         
   9  22   0        120.74        116.88         9.19 o                         
  10  22   0          0.48         -9.24         9.24 o                         
  11  22   0         65.23         70.07        10.35 o                         
   1  23   0        426.51        429.79        12.77 o                         
   2  23   0         38.42         23.43         8.26 o                         
   3  23   0        100.45         73.78         8.08 o                         
   4  23   0        243.58        221.93        10.72 o                         
   5  23   0         78.49         53.63         8.17 o                         
   6  23   0        429.18        489.70        16.77 o                         
   7  23   0        269.58        278.52        10.10 o                         
   8  23   0        143.51        171.06         9.52 o                         
   9  23   0         46.51         33.08         8.91 o                         
  10  23   0        165.16        177.82        11.68 o                         
   0  24   0         44.50         34.51        13.22 o                         
   1  24   0         44.91         16.45         9.19 o                         
   2  24   0        748.51        780.32        20.45 o                         
   3  24   0        447.05        425.30        13.35 o                         
   4  24   0        116.71        119.32         8.58 o                         
   5  24   0         81.02         85.23         8.40 o                         
   6  24   0         16.83         -0.24         8.06 o                         
   7  24   0         12.37         -1.35         8.10 o                         
   8  24   0          0.00         -9.04         9.04 o                         
   9  24   0          0.97         -3.21         9.22 o                         
   1  25   0        321.21        325.60        12.81 o                         
   2  25   0          8.41         -7.13         8.95 o                         
   3  25   0        255.26        247.85        11.42 o                         
   4  25   0        111.15         88.58         9.43 o                         
   5  25   0        132.22        123.15         9.69 o                         
   6  25   0        148.79        164.03        12.23 o                         
   7  25   0          9.50         -2.24         8.90 o                         
   8  25   0         15.68         12.58         9.69 o                         
   0  26   0        589.24        614.45        25.57 o                         
   1  26   0        719.18        749.13        26.92 o                         
   2  26   0         76.64         59.36         9.26 o                         
   3  26   0          2.84         -6.15         8.94 o                         
   4  26   0          5.11         -6.82         9.61 o                         
   5  26   0          6.39         -0.14         9.42 o                         
   6  26   0          4.54          2.68         9.80 o                         
   1  27   0          0.52          1.13        10.34 o                         
   2  27   0         28.49         32.67        10.39 o                         
   3  27   0        856.78        954.07        24.88 o                         
   4  27   0         69.45         67.86        10.48 o                         
 -17   0   1       1062.70       1216.54        38.56 o                         
 -15   0   1        290.05        331.03        19.35 o                         
 -13   0   1          9.30          2.76         5.79 o                         
 -11   0   1       2913.33       2907.20        60.56 o                         
  -9   0   1        164.77        134.90         6.08 o                         
  -7   0   1       2173.32       2253.81        32.75 o                         
  -5   0   1      10102.56      10901.72       174.53 o                         
  -3   0   1       6904.37       7446.11       136.08 o                         
  -1   0   1        976.55        984.15        30.80 o                         
   1   0   1        516.38        553.88        25.67 o                         
   3   0   1        649.48        704.25        13.06 o                         
   5   0   1        518.90        646.22         9.92 o                         
   7   0   1       7804.82       7584.84       105.85 o                         
   9   0   1        290.23        286.63         9.76 o                         
  11   0   1        536.25        504.82        17.70 o                         
  13   0   1       1680.74       1809.12        48.20 o                         
  15   0   1       1820.54       1998.16        53.62 o                         
  17   0   1          1.56        -12.13        12.70 o                         
 -18   1   1         75.05         73.60         9.25 o                         
 -17   1   1         34.28         18.23         8.49 o                         
 -16   1   1        205.04        239.44        10.30 o                         
 -15   1   1        310.58        312.39        10.14 o                         
 -14   1   1        823.54        887.23        18.58 o                         
 -13   1   1        368.79        380.94         9.22 o                         
 -12   1   1       1972.61       1883.79        27.47 o                         
 -11   1   1        516.49        515.89         8.60 o                         
 -10   1   1        295.85        314.14         6.33 o                         
  -9   1   1       4244.90       4003.16        49.69 o                         
  -8   1   1         67.59         57.08         2.03 o                         
  -7   1   1        102.54        146.25         2.54 o                         
  -6   1   1        613.01        624.50         7.45 o                         
  -5   1   1       2162.41       2000.33        22.71 o                         
  -4   1   1       5860.34       5960.32        67.35 o                         
  -3   1   1        803.58        794.01        10.17 o                         
  -2   1   1      12667.13      13337.62       192.02 o                         
  -1   1   1        194.41        176.82         2.84 o                         
   1   1   1        240.22        230.35         3.24 o                         
   2   1   1       1019.88        996.44        11.20 o                         
   3   1   1       2776.86       2977.16        33.05 o                         
   4   1   1       2215.08       2254.45        24.39 o                         
   5   1   1       1243.17       1305.63        14.06 o                         
   6   1   1       7562.58       7889.09        78.53 o                         
   7   1   1       2538.74       2444.76        24.68 o                         
   8   1   1        449.80        419.47         5.59 o                         
   9   1   1       1283.11       1066.28        18.69 o                         
  10   1   1       3196.04       2902.76        41.41 o                         
  11   1   1        631.78        643.98        11.49 o                         
  12   1   1        289.97        247.28        10.04 o                         
  13   1   1          0.09         -4.82         5.33 o                         
  14   1   1          3.76         -6.00         6.00 o                         
  15   1   1        257.55        246.11         8.92 o                         
  16   1   1          7.02          5.48         7.24 o                         
  17   1   1        196.82        212.33        10.96 o                         
  18   1   1          2.99         -9.02         9.02 o                         
 -18   2   1          0.30         -9.27         9.27 o                         
 -17   2   1        516.25        537.19        14.88 o                         
 -16   2   1         32.84         25.86         7.20 o                         
 -15   2   1         99.04        129.83         7.81 o                         
 -14   2   1          4.36         -2.89         5.71 o                         
 -13   2   1        419.37        442.72        10.41 o                         
 -12   2   1       1104.94       1116.10        21.22 o                         
 -11   2   1        377.16        307.57         6.86 o                         
 -10   2   1        540.61        506.18         8.25 o                         
  -9   2   1          7.99          5.11         2.07 o                         
  -8   2   1        320.94        283.66         4.53 o                         
  -7   2   1       1436.55       1277.37        15.03 o                         
  -6   2   1       3396.66       3404.32        37.66 o                         
  -5   2   1      10887.77      11695.35       131.49 o                         
  -4   2   1       1331.38       1310.27        15.80 o                         
  -3   2   1         63.97         73.16         1.52 o                         
  -2   2   1        126.29        141.31         2.91 o                         
  -1   2   1       1580.21       1712.04        23.33 o                         
   0   2   1        572.89        597.98         7.39 o                         
   1   2   1        890.83        809.55         9.48 o                         
   2   2   1       9461.25      10000.43       115.67 o                         
   3   2   1       3382.50       3443.86        36.82 o                         
   4   2   1        803.39        829.20         8.89 o                         
   5   2   1        290.86        354.18         5.72 o                         
   6   2   1       1289.05       1336.00        14.64 o                         
   7   2   1          0.08          0.00         1.43 o                         
   8   2   1       3932.86       3775.58        40.76 o                         
   9   2   1          0.16         -2.45         2.50 o                         
  10   2   1       1196.70       1144.86        16.26 o                         
  11   2   1         36.15         31.93         3.79 o                         
  12   2   1        157.49        147.25         5.67 o                         
  13   2   1        774.73        802.18        16.04 o                         
  14   2   1       1463.83       1561.87        28.16 o                         
  15   2   1        588.52        603.21        14.85 o                         
  16   2   1         57.62         55.78         7.59 o                         
  17   2   1         21.29         10.85         7.71 o                         
  18   2   1          0.71         13.35         9.28 o                         
 -18   3   1        145.86        165.42        11.67 o                         
 -17   3   1          5.17         -7.19         8.16 o                         
 -16   3   1         52.78         44.57         7.38 o                         
 -15   3   1        936.01        937.77        19.37 o                         
 -14   3   1          2.11         -4.90         5.45 o                         
 -13   3   1          8.30          0.52         4.87 o                         
 -12   3   1         73.60         58.60         3.90 o                         
 -11   3   1          0.22         -0.58         2.83 o                         
 -10   3   1         44.08         26.89         2.71 o                         
  -9   3   1       1428.82       1277.97        17.04 o                         
  -8   3   1          5.10         -0.20         1.92 o                         
  -7   3   1        240.18        222.69         3.47 o                         
  -6   3   1        588.46        687.36         8.21 o                         
  -5   3   1        782.96        790.16         9.88 o                         
  -4   3   1       9039.24       9059.36       102.19 o                         
  -3   3   1       2853.21       3405.27        39.09 o                         
  -2   3   1      13691.72      14517.86       199.26 o                         
  -1   3   1      21719.05      22523.14       305.21 o                         
   0   3   1         37.77          9.57         1.08 o                         
   1   3   1      17061.71      18967.58       236.87 o                         
   2   3   1        454.85        444.13         6.35 o                         
   3   3   1        701.37        507.90         5.71 o                         
   4   3   1        536.15        501.68         5.40 o                         
   5   3   1        125.27        111.21         2.01 o                         
   6   3   1       3689.25       3721.06        38.30 o                         
   7   3   1        313.41        320.98         4.67 o                         
   8   3   1        947.70        885.66        10.95 o                         
   9   3   1       2720.27       2264.17        29.00 o                         
  10   3   1        108.29         86.62         4.23 o                         
  11   3   1         10.24          9.73         3.91 o                         
  12   3   1        784.47        725.93        13.64 o                         
  13   3   1         15.18          8.03         4.62 o                         
  14   3   1        836.93        842.53        17.78 o                         
  15   3   1        254.20        273.40        10.99 o                         
  16   3   1         91.17         90.48         7.91 o                         
  17   3   1        260.73        261.24        10.36 o                         
  18   3   1         47.37         53.59        10.39 o                         
 -18   4   1          1.07         -9.76         9.76 o                         
 -17   4   1       1042.36       1069.24        24.19 o                         
 -16   4   1        495.57        567.44        14.04 o                         
 -15   4   1         85.41         87.79         7.16 o                         
 -14   4   1        449.45        441.11        10.32 o                         
 -13   4   1        624.94        604.31        14.74 o                         
 -12   4   1        769.40        768.27        16.26 o                         
 -11   4   1         97.44         73.51         3.72 o                         
 -10   4   1        609.55        615.61         9.55 o                         
  -9   4   1          3.57          0.02         2.29 o                         
  -8   4   1        823.89        730.70         9.90 o                         
  -7   4   1       1447.43       1325.62        17.48 o                         
  -6   4   1        747.10        843.09        10.34 o                         
  -5   4   1       1062.52       1264.62        14.24 o                         
  -4   4   1         98.45        171.47         2.60 o                         
  -3   4   1      22166.67      23569.21       282.57 o                         
  -2   4   1      16690.19      17752.62       243.48 o                         
  -1   4   1       1057.41       1047.75        13.89 o                         
   0   4   1      53295.95      56251.56       719.47 o                         
   1   4   1       9836.75      10427.57       122.70 o                         
   2   4   1      19726.13      20928.35       254.34 o                         
   3   4   1       1173.82       1114.86        12.51 o                         
   4   4   1      11869.74      13219.90       136.79 o                         
   5   4   1        959.37       1194.72        12.38 o                         
   6   4   1         71.76         47.88         1.48 o                         
   7   4   1          4.64         17.05         1.66 o                         
   8   4   1        828.57        830.81        11.10 o                         
   9   4   1        142.57        122.92         3.76 o                         
  10   4   1          4.61          7.05         2.65 o                         
  11   4   1        119.68        135.35         5.89 o                         
  12   4   1        360.33        374.49         9.39 o                         
  13   4   1        211.12        218.61         7.33 o                         
  14   4   1          0.34         -6.03         6.03 o                         
  15   4   1         77.47         64.65         6.97 o                         
  16   4   1        425.25        447.09        12.78 o                         
  17   4   1          0.46         -8.61         8.61 o                         
  18   4   1         12.29          4.00         8.99 o                         
 -18   5   1         14.80         14.66         9.91 o                         
 -17   5   1         10.00         12.91         8.70 o                         
 -16   5   1         80.18         75.13         7.55 o                         
 -15   5   1         14.35         21.40         6.49 o                         
 -14   5   1         77.04         76.82         5.88 o                         
 -13   5   1        128.03        133.16         6.23 o                         
 -12   5   1          8.57          2.98         2.93 o                         
 -11   5   1       1799.57       1696.53        24.80 o                         
 -10   5   1         14.67         15.10         2.01 o                         
  -9   5   1        990.89        883.39        12.12 o                         
  -8   5   1        832.95        827.38        11.13 o                         
  -7   5   1        442.35        440.00         6.13 o                         
  -6   5   1       1094.28       1107.14        12.92 o                         
  -5   5   1       2035.19       1841.79        20.63 o                         
  -4   5   1        855.43        862.52        10.58 o                         
  -3   5   1         29.40         31.45         1.62 o                         
  -2   5   1       7441.32       8160.97       115.17 o                         
  -1   5   1        145.39         49.46         1.59 o                         
   0   5   1       5701.96       5935.48        70.66 o                         
   1   5   1       4460.86       4791.78        54.12 o                         
   2   5   1       1140.99       1024.26        14.03 o                         
   3   5   1       9998.74      10648.31       112.15 o                         
   4   5   1         10.65          6.14         1.56 o                         
   5   5   1        393.51        519.33         6.05 o                         
   6   5   1        841.61        901.32        10.01 o                         
   7   5   1          3.64          5.78         1.47 o                         
   8   5   1        449.80        342.08         5.85 o                         
   9   5   1       2680.17       2621.19        35.12 o                         
  10   5   1        181.92        160.86         4.34 o                         
  11   5   1       1278.07       1120.32        17.68 o                         
  12   5   1        156.90        147.16         6.65 o                         
  13   5   1        651.79        693.64        14.57 o                         
  14   5   1         23.31         25.86         6.09 o                         
  15   5   1          0.23         -6.71         6.71 o                         
  16   5   1          2.51         -7.89         7.89 o                         
  17   5   1        261.27        290.91        12.74 o                         
  18   5   1         46.97         35.92         9.17 o                         
 -18   6   1         82.05         84.68         9.86 o                         
 -17   6   1          4.54         -6.50         8.65 o                         
 -16   6   1         44.12         44.72         8.14 o                         
 -15   6   1         84.19         77.01         7.25 o                         
 -14   6   1        219.35        206.44         7.51 o                         
 -13   6   1          0.10          1.11         5.25 o                         
 -12   6   1        588.46        601.10        13.07 o                         
 -11   6   1        784.83        811.15        13.76 o                         
 -10   6   1         50.83         38.96         2.49 o                         
  -9   6   1         70.75         59.99         2.57 o                         
  -8   6   1          0.30          0.14         2.08 o                         
  -7   6   1       2070.88       1941.78        24.98 o                         
  -6   6   1       1503.07       1645.22        20.11 o                         
  -5   6   1       2422.54       2610.78        29.29 o                         
  -4   6   1       1017.30       1081.75        11.93 o                         
  -3   6   1        178.34        148.29         3.00 o                         
  -2   6   1       1208.36       1329.04        18.05 o                         
  -1   6   1       2616.58       2666.82        33.74 o                         
   0   6   1        436.89        392.11         4.90 o                         
   1   6   1          5.33          2.77         1.11 o                         
   2   6   1         62.38         23.52         1.50 o                         
   3   6   1       1988.82       1692.36        19.88 o                         
   4   6   1        543.76        468.40         5.85 o                         
   5   6   1        274.10        264.76         4.14 o                         
   6   6   1          6.14          4.42         1.60 o                         
   7   6   1         36.89         41.74         1.99 o                         
   8   6   1        951.34        844.95        11.86 o                         
   9   6   1        460.31        463.38         8.29 o                         
  10   6   1        285.50        306.69         8.21 o                         
  11   6   1         77.24         70.06         4.06 o                         
  12   6   1        208.49        175.54         6.29 o                         
  13   6   1        635.98        665.17        14.14 o                         
  14   6   1        130.23        114.93         6.90 o                         
  15   6   1         18.53          8.21         6.75 o                         
  16   6   1        166.46        189.72         9.88 o                         
  17   6   1         85.09         70.46         9.24 o                         
  18   6   1        160.50        167.57        10.56 o                         
 -18   7   1        124.65        124.73        10.94 o                         
 -17   7   1          3.05         -7.98         8.53 o                         
 -16   7   1          2.09         -7.06         8.10 o                         
 -15   7   1        328.19        354.84        11.40 o                         
 -14   7   1       1116.53       1140.09        21.81 o                         
 -13   7   1        218.33        226.83         7.81 o                         
 -12   7   1         48.97         36.50         3.78 o                         
 -11   7   1       4029.92       3880.57        56.07 o                         
 -10   7   1          0.04          0.24         2.68 o                         
  -9   7   1        365.83        394.41         6.43 o                         
  -8   7   1        973.64        994.55        13.55 o                         
  -7   7   1       3348.84       3291.80        39.87 o                         
  -6   7   1        253.28        291.99         4.35 o                         
  -5   7   1       1167.61       1184.94        13.87 o                         
  -4   7   1       1755.96       1842.41        22.75 o                         
  -3   7   1       4227.91       4210.14        52.23 o                         
  -2   7   1       5683.40       5687.52        73.81 o                         
  -1   7   1       4110.78       4483.46        54.50 o                         
   0   7   1       5484.12       5846.22        66.53 o                         
   1   7   1       3643.16       3978.42        46.51 o                         
   2   7   1       2250.41       2443.46        29.51 o                         
   3   7   1        551.88        737.73         9.57 o                         
   4   7   1        556.96        394.56         5.24 o                         
   5   7   1        197.07        232.51         3.39 o                         
   6   7   1         50.78         60.96         2.04 o                         
   7   7   1         44.99         44.56         2.21 o                         
   8   7   1        703.16        757.90        10.41 o                         
   9   7   1        295.75        346.18         6.56 o                         
  10   7   1          1.39          0.09         2.87 o                         
  11   7   1       1428.93       1412.39        23.65 o                         
  12   7   1        599.60        554.13        14.71 o                         
  13   7   1        332.45        318.57         9.65 o                         
  14   7   1         18.25          5.98         6.07 o                         
  15   7   1        348.64        358.44        13.15 o                         
  16   7   1         22.80         21.87         8.00 o                         
  17   7   1         49.99         58.76         9.01 o                         
 -17   8   1        331.29        354.38        12.96 o                         
 -16   8   1         56.77         37.24         8.40 o                         
 -15   8   1         72.58         55.94         8.09 o                         
 -14   8   1       1370.40       1388.88        26.12 o                         
 -13   8   1        410.20        416.44        10.44 o                         
 -12   8   1        334.55        301.79         8.70 o                         
 -11   8   1       1083.35       1115.59        17.05 o                         
 -10   8   1          2.03          0.48         2.97 o                         
  -9   8   1          1.65         -1.43         2.70 o                         
  -8   8   1         37.14         25.73         2.45 o                         
  -7   8   1        986.33        999.10        13.40 o                         
  -6   8   1       2376.36       2522.90        31.29 o                         
  -5   8   1        107.40         79.71         2.31 o                         
  -4   8   1        569.46        407.81         5.83 o                         
  -3   8   1          0.99          2.99         1.79 o                         
  -2   8   1        178.55        274.02         4.28 o                         
  -1   8   1        109.15        153.86         3.03 o                         
   0   8   1        620.39        773.15         9.65 o                         
   1   8   1       2454.59       2326.80        27.34 o                         
   2   8   1        467.08        488.37         6.73 o                         
   3   8   1         80.17         77.23         2.26 o                         
   4   8   1       2277.03       2411.97        28.82 o                         
   5   8   1        556.67        440.48         6.13 o                         
   6   8   1       2084.96       1964.85        22.36 o                         
   7   8   1       1852.02       1702.12        21.44 o                         
   8   8   1       1628.89       1584.89        21.56 o                         
   9   8   1       1221.94       1215.68        18.75 o                         
  10   8   1        115.88         95.24         4.43 o                         
  11   8   1        119.77         94.27         4.93 o                         
  12   8   1        112.54        113.45         5.79 o                         
  13   8   1        621.52        600.82        13.28 o                         
  14   8   1          7.31         -6.77         6.77 o                         
  15   8   1         74.93         65.86         8.27 o                         
  16   8   1        104.63        124.55         9.63 o                         
  17   8   1          0.80         -0.90         9.70 o                         
 -17   9   1          1.28         -9.39         9.39 o                         
 -16   9   1         15.34         -7.71         8.51 o                         
 -15   9   1        198.15        219.91         9.85 o                         
 -14   9   1         12.44         15.60         6.65 o                         
 -13   9   1        184.54        189.80         8.45 o                         
 -12   9   1       1076.76       1021.73        18.53 o                         
 -11   9   1        238.70        188.55         5.57 o                         
 -10   9   1        260.50        236.77         6.26 o                         
  -9   9   1       2224.38       1947.38        29.21 o                         
  -8   9   1        222.57        178.83         6.60 o                         
  -7   9   1        175.52        214.39         5.60 o                         
  -6   9   1        426.81        432.08         7.24 o                         
  -5   9   1          7.92         13.53         1.58 o                         
  -4   9   1        136.00        144.81         3.08 o                         
  -3   9   1       3254.64       3614.01        43.05 o                         
  -2   9   1       2247.76       1912.86        22.73 o                         
  -1   9   1          3.90          0.43         1.79 o                         
   0   9   1       1717.62       1849.71        21.69 o                         
   1   9   1       5822.10       6230.87        70.08 o                         
   2   9   1          0.99          8.51         1.64 o                         
   3   9   1       8956.24       9899.70       111.58 o                         
   4   9   1       4120.95       3740.44        45.20 o                         
   5   9   1       1808.45       1704.05        21.90 o                         
   6   9   1       1272.16       1259.65        16.07 o                         
   7   9   1        136.25        126.43         3.25 o                         
   8   9   1        743.07        625.90         9.80 o                         
   9   9   1          0.41          1.31         2.89 o                         
  10   9   1       2260.23       2123.83        34.28 o                         
  11   9   1        836.97        748.47        14.07 o                         
  12   9   1        256.97        213.12         8.36 o                         
  13   9   1         40.55         28.24         6.30 o                         
  14   9   1         26.87         11.41         6.97 o                         
  15   9   1        170.62        181.11        10.20 o                         
  16   9   1        227.09        221.34        10.69 o                         
  17   9   1         11.06         10.30         9.25 o                         
 -17  10   1        310.21        367.78        13.71 o                         
 -16  10   1         26.94          9.55         8.45 o                         
 -15  10   1        398.94        409.26        11.98 o                         
 -14  10   1          2.95         -6.91         6.91 o                         
 -13  10   1        131.37        137.72         7.24 o                         
 -12  10   1         22.60         18.95         5.38 o                         
 -11  10   1         30.32         19.26         4.62 o                         
 -10  10   1        319.41        311.96         7.66 o                         
  -9  10   1          1.86         -1.32         3.31 o                         
  -8  10   1       1343.28       1296.80        19.77 o                         
  -7  10   1        598.27        607.22         9.68 o                         
  -6  10   1         42.37         42.76         3.93 o                         
  -5  10   1       2736.82       2784.70        42.07 o                         
  -4  10   1       3180.91       3215.08        47.27 o                         
  -3  10   1       4733.46       4657.50        57.45 o                         
  -2  10   1       1741.90       1827.50        21.50 o                         
  -1  10   1        351.38        316.60         4.70 o                         
   0  10   1        232.89        215.89         3.40 o                         
   1  10   1      12990.46      13602.10       150.46 o                         
   2  10   1       2143.04       1972.87        23.16 o                         
   3  10   1       1386.68       1327.35        16.92 o                         
   4  10   1       2395.21       2479.26        32.52 o                         
   5  10   1       5000.62       4685.28        62.20 o                         
   6  10   1       1423.50       1278.60        17.79 o                         
   7  10   1        222.51        264.05         5.49 o                         
   8  10   1        203.79        138.59         3.93 o                         
   9  10   1        193.71        136.34         4.02 o                         
  10  10   1        192.90        181.78         5.67 o                         
  11  10   1         32.78         30.76         4.15 o                         
  12  10   1        490.32        492.80        11.59 o                         
  13  10   1         73.73         72.43         6.77 o                         
  14  10   1        356.08        333.16        12.65 o                         
  15  10   1         24.91         17.57         8.21 o                         
  16  10   1          1.40         -1.15         8.76 o                         
  17  10   1        472.35        563.57        17.94 o                         
 -17  11   1        110.38        117.38        10.47 o                         
 -16  11   1          5.79          1.02         8.99 o                         
 -15  11   1        219.79        221.77        11.61 o                         
 -14  11   1         32.50         36.69         7.23 o                         
 -13  11   1        652.77        684.48        20.66 o                         
 -12  11   1          0.67         -5.88         5.88 o                         
 -11  11   1        667.36        658.57        13.54 o                         
 -10  11   1        362.74        309.83         7.12 o                         
  -9  11   1          5.32          8.47         3.43 o                         
  -8  11   1        523.36        486.99         8.86 o                         
  -7  11   1       5093.62       4882.39        72.83 o                         
  -6  11   1       6717.74       6588.79       100.96 o                         
  -5  11   1       5631.27       5528.54        87.54 o                         
  -4  11   1       1470.59       1494.76        22.62 o                         
  -3  11   1       1079.58        999.82        14.41 o                         
  -2  11   1       2064.50       2011.01        27.37 o                         
  -1  11   1        785.37        767.44        11.62 o                         
   0  11   1        552.46        482.37         8.01 o                         
   1  11   1        978.09        854.94        11.96 o                         
   2  11   1        181.07        161.40         3.61 o                         
   3  11   1       7360.77       7566.53        98.96 o                         
   4  11   1       5883.87       5640.08        75.27 o                         
   5  11   1       1939.95       1842.11        24.13 o                         
   6  11   1        651.59        636.45        10.35 o                         
   7  11   1        195.63        196.81         4.72 o                         
   8  11   1        448.02        396.69         7.62 o                         
   9  11   1       1192.24       1075.00        20.01 o                         
  10  11   1        391.93        339.38         8.14 o                         
  11  11   1         18.71          7.97         4.70 o                         
  12  11   1        186.87        166.14         7.13 o                         
  13  11   1       2611.32       2641.40        47.05 o                         
  14  11   1          5.63         -0.24         7.20 o                         
  15  11   1        663.24        760.14        26.94 o                         
  16  11   1         34.25         37.89         9.22 o                         
  17  11   1          0.54          1.69        10.00 o                         
 -16  12   1        155.11        193.66        11.76 o                         
 -15  12   1        135.42        143.02        10.38 o                         
 -14  12   1         15.15          9.38         8.08 o                         
 -13  12   1          9.73          4.66         7.10 o                         
 -12  12   1        590.71        579.41        15.64 o                         
 -11  12   1        203.42        191.98         6.99 o                         
 -10  12   1       1083.18        986.84        19.32 o                         
  -9  12   1       1123.88       1086.86        22.17 o                         
  -8  12   1        333.55        281.64         6.87 o                         
  -7  12   1        178.43        165.08         7.68 o                         
  -6  12   1        886.42        857.05        17.06 o                         
  -5  12   1       2078.11       2104.40        32.49 o                         
  -4  12   1        743.13        690.66        12.48 o                         
  -3  12   1       1649.32       1515.91        23.20 o                         
  -2  12   1      10837.78      10554.95       148.80 o                         
  -1  12   1       1603.47       1563.14        23.76 o                         
   0  12   1       6754.81       6721.47        97.59 o                         
   1  12   1         48.65         48.13         2.34 o                         
   2  12   1          0.55          1.29         2.63 o                         
   3  12   1        258.75        313.78         8.67 o                         
   4  12   1         29.93         14.68         3.33 o                         
   5  12   1         58.72         36.01         2.81 o                         
   6  12   1         24.00         30.24         3.07 o                         
   7  12   1         74.30         69.64         3.88 o                         
   8  12   1        268.90        255.78         5.77 o                         
   9  12   1        385.14        338.76         7.77 o                         
  10  12   1        591.79        559.50        17.86 o                         
  11  12   1        139.26        150.43         7.57 o                         
  12  12   1        198.64        192.24         8.28 o                         
  13  12   1        158.79        155.12         9.88 o                         
  14  12   1         13.87         -5.41         8.26 o                         
  15  12   1         43.93         33.23         9.11 o                         
  16  12   1         73.62         63.28         9.97 o                         
 -16  13   1          6.10         -9.48         9.48 o                         
 -15  13   1        163.48        185.86        11.18 o                         
 -14  13   1         25.06         20.78         8.85 o                         
 -13  13   1        127.23        108.38         8.52 o                         
 -12  13   1         38.73         21.12         7.10 o                         
 -11  13   1        105.41         71.38         6.84 o                         
 -10  13   1         82.22         63.08         5.71 o                         
  -9  13   1        633.56        574.93        12.56 o                         
  -8  13   1         27.43         12.24         3.64 o                         
  -7  13   1       1245.30       1214.16        24.11 o                         
  -6  13   1         97.20         88.11         7.69 o                         
  -5  13   1         17.81          7.91         3.04 o                         
  -4  13   1        149.08        119.41         4.94 o                         
  -3  13   1       6021.60       5986.81        92.14 o                         
  -2  13   1       1172.30       1174.64        18.27 o                         
  -1  13   1      11519.07      11041.42       156.26 o                         
   0  13   1       1452.84       1392.09        20.30 o                         
   1  13   1        833.42        869.91        13.81 o                         
   2  13   1       2909.53       2987.29        44.87 o                         
   3  13   1       1449.48       1354.88        21.52 o                         
   4  13   1       1389.54       1411.09        23.22 o                         
   5  13   1         70.15         55.22         3.39 o                         
   6  13   1        126.37        119.18         6.68 o                         
   7  13   1          7.50         11.79         3.62 o                         
   8  13   1        163.95        143.49         6.13 o                         
   9  13   1         16.10          0.71         4.99 o                         
  10  13   1         84.32         77.63         7.01 o                         
  11  13   1        426.52        383.63        14.95 o                         
  12  13   1        310.73        264.86         9.75 o                         
  13  13   1        892.00        899.82        22.01 o                         
  14  13   1          7.34          2.94         8.66 o                         
  15  13   1         20.80         22.18         9.58 o                         
  16  13   1        195.62        238.59        12.12 o                         
 -16  14   1         71.82         67.65         9.97 o                         
 -15  14   1        602.50        629.08        19.75 o                         
 -14  14   1         44.17         44.96         9.03 o                         
 -13  14   1        253.74        258.41        13.02 o                         
 -12  14   1          4.18         -1.66         7.00 o                         
 -11  14   1         80.50         71.43         6.99 o                         
 -10  14   1        279.61        277.96         8.43 o                         
  -9  14   1        356.19        345.54        12.45 o                         
  -8  14   1        289.93        267.99         8.29 o                         
  -7  14   1         24.83         21.52         5.26 o                         
  -6  14   1       1058.80       1059.81        19.24 o                         
  -5  14   1        638.89        649.87        12.78 o                         
  -4  14   1       3568.00       3266.77        52.51 o                         
  -3  14   1        587.29        533.28        10.14 o                         
  -2  14   1        405.58        476.41         9.15 o                         
  -1  14   1       3206.39       3160.83        46.12 o                         
   0  14   1       3003.49       3099.57        47.76 o                         
   1  14   1       7307.07       7274.97       112.99 o                         
   2  14   1        662.12        597.88        10.40 o                         
   3  14   1         51.57         48.36         3.82 o                         
   4  14   1        595.63        592.98        11.51 o                         
   5  14   1       1582.07       1475.13        24.30 o                         
   6  14   1         29.52         20.19         3.97 o                         
   7  14   1        136.18        164.54         7.67 o                         
   8  14   1       1171.17       1097.09        21.44 o                         
   9  14   1         32.74         25.82         5.21 o                         
  10  14   1        130.15        145.15         8.06 o                         
  11  14   1        423.30        381.30        11.44 o                         
  12  14   1        522.55        512.57        13.75 o                         
  13  14   1        822.27        845.61        20.55 o                         
  14  14   1        147.80        144.39        10.42 o                         
  15  14   1         15.62         14.29        10.69 o                         
  16  14   1        542.26        582.43        18.27 o                         
 -15  15   1        405.54        387.30        15.52 o                         
 -14  15   1        378.64        382.90        13.76 o                         
 -13  15   1         19.46          0.70         8.48 o                         
 -12  15   1         22.93          5.57         7.27 o                         
 -11  15   1          9.18          0.54         6.60 o                         
 -10  15   1        341.99        333.47        10.82 o                         
  -9  15   1         75.26         68.97         6.68 o                         
  -8  15   1       2761.89       2683.02        45.69 o                         
  -7  15   1         11.44         -1.51         3.86 o                         
  -6  15   1        137.78        137.50         5.86 o                         
  -5  15   1        672.46        620.25        12.10 o                         
  -4  15   1          2.35          2.36         3.34 o                         
  -3  15   1         16.90         15.72         3.14 o                         
  -2  15   1         24.42         16.20         3.24 o                         
  -1  15   1        405.97        395.59         8.04 o                         
   0  15   1        285.38        252.97         6.51 o                         
   1  15   1        977.90        945.22        17.19 o                         
   2  15   1         47.00         60.40         3.64 o                         
   3  15   1       1013.26       1030.10        17.82 o                         
   4  15   1       1098.42       1113.55        19.78 o                         
   5  15   1       2405.02       2316.17        37.30 o                         
   6  15   1        129.17        119.37         5.09 o                         
   7  15   1        633.03        599.94        13.13 o                         
   8  15   1        325.06        304.75         9.52 o                         
   9  15   1         66.51         42.05         5.50 o                         
  10  15   1         16.14         10.48         7.24 o                         
  11  15   1         41.16         38.89         7.28 o                         
  12  15   1        466.44        465.96        16.78 o                         
  13  15   1        220.30        214.55        11.10 o                         
  14  15   1          9.18         -4.44         8.59 o                         
  15  15   1        274.80        302.63        14.66 o                         
 -15  16   1        228.30        223.00        13.05 o                         
 -14  16   1        116.23        115.08         9.65 o                         
 -13  16   1         48.27         57.05         8.69 o                         
 -12  16   1         29.73         10.96         7.60 o                         
 -11  16   1         67.00         45.46         6.91 o                         
 -10  16   1        757.78        745.50        25.31 o                         
  -9  16   1        700.66        688.12        15.68 o                         
  -8  16   1       4777.39       4743.05        73.24 o                         
  -7  16   1         11.16          0.58         5.43 o                         
  -6  16   1          7.13         -0.43         5.05 o                         
  -5  16   1        549.36        526.42        12.47 o                         
  -4  16   1         95.79         70.31         3.97 o                         
  -3  16   1       2295.08       2191.20        30.01 o                         
  -2  16   1       3022.88       2920.23        44.05 o                         
  -1  16   1        464.37        461.63         9.19 o                         
   0  16   1         36.16         27.39         3.21 o                         
   1  16   1        893.92        828.39        14.73 o                         
   2  16   1        161.75        175.77         5.14 o                         
   3  16   1        405.96        410.06         8.20 o                         
   4  16   1         18.65         10.66         4.26 o                         
   5  16   1        469.46        446.72         9.80 o                         
   6  16   1        276.72        242.57         6.86 o                         
   7  16   1       1751.22       1719.41        32.15 o                         
   8  16   1         64.89         58.08         6.49 o                         
   9  16   1        467.14        478.95        12.61 o                         
  10  16   1       1235.58       1179.71        26.61 o                         
  11  16   1         92.24         83.77         7.93 o                         
  12  16   1        761.36        797.30        18.82 o                         
  13  16   1        331.90        331.47        15.20 o                         
  14  16   1        183.12        154.92         9.72 o                         
  15  16   1        179.04        220.28        15.00 o                         
 -14  17   1        854.81        969.10        25.21 o                         
 -13  17   1          5.01         -5.97         8.28 o                         
 -12  17   1        222.88        216.82        10.12 o                         
 -11  17   1         85.46         70.04         7.47 o                         
 -10  17   1        770.56        721.14        16.82 o                         
  -9  17   1        362.55        299.35         9.25 o                         
  -8  17   1         13.71          7.06         5.82 o                         
  -7  17   1          3.68         -1.03         5.70 o                         
  -6  17   1        201.05        160.45         6.95 o                         
  -5  17   1       1093.84       1057.52        19.93 o                         
  -4  17   1        154.45        148.92         5.92 o                         
  -3  17   1        445.87        468.85         9.36 o                         
  -2  17   1          7.41          5.23         3.49 o                         
  -1  17   1        223.93        217.00         5.62 o                         
   0  17   1        508.53        474.20        11.76 o                         
   1  17   1         17.66         15.61         3.16 o                         
   2  17   1         27.71         26.59         3.67 o                         
   3  17   1         13.44          8.52         3.48 o                         
   4  17   1        757.48        674.98        13.50 o                         
   5  17   1        193.36        193.01         6.71 o                         
   6  17   1       1316.79       1341.10        25.24 o                         
   7  17   1        759.65        806.60        16.74 o                         
   8  17   1        957.72        902.89        22.81 o                         
   9  17   1        315.52        294.94         9.75 o                         
  10  17   1        570.18        499.26        13.74 o                         
  11  17   1         34.47         14.75         8.42 o                         
  12  17   1         21.67         28.45         7.94 o                         
  13  17   1         15.47          1.02         8.63 o                         
  14  17   1        115.90        122.56        10.90 o                         
 -14  18   1         65.79         90.98        10.57 o                         
 -13  18   1          2.15         -9.31         9.31 o                         
 -12  18   1        190.60        208.79        12.48 o                         
 -11  18   1         94.89         73.99         8.57 o                         
 -10  18   1        194.89        176.36         9.02 o                         
  -9  18   1         13.39          5.13         6.17 o                         
  -8  18   1        141.44        130.73         6.84 o                         
  -7  18   1        630.00        616.81        13.93 o                         
  -6  18   1         31.66         32.09         5.60 o                         
  -5  18   1          5.82         -3.04         4.08 o                         
  -4  18   1        133.76        121.80         5.39 o                         
  -3  18   1        235.59        219.70         5.95 o                         
  -2  18   1         30.62         31.30         3.81 o                         
  -1  18   1        103.47         98.56         4.35 o                         
   0  18   1         71.98         64.50         4.80 o                         
   1  18   1          5.41         13.55         3.39 o                         
   2  18   1         86.01         74.58         4.77 o                         
   3  18   1        810.11        814.17        14.54 o                         
   4  18   1         26.67         23.03         4.67 o                         
   5  18   1        267.89        241.22         8.09 o                         
   6  18   1         17.27          7.32         6.32 o                         
   7  18   1        474.72        451.14        11.71 o                         
   8  18   1          7.66         -5.93         5.93 o                         
   9  18   1         67.89         44.54         6.55 o                         
  10  18   1         91.19         64.21         7.54 o                         
  11  18   1        285.32        267.71        13.34 o                         
  12  18   1         63.21         60.42         9.32 o                         
  13  18   1         57.01         37.76         9.58 o                         
  14  18   1        146.53        141.23        11.61 o                         
 -13  19   1        132.17        158.27        11.86 o                         
 -12  19   1         10.04         12.87         9.16 o                         
 -11  19   1          3.16          8.97         8.60 o                         
 -10  19   1          3.05         -7.71         7.71 o                         
  -9  19   1          2.70         -7.17         7.17 o                         
  -8  19   1        267.39        251.70         9.83 o                         
  -7  19   1        270.75        234.91        13.27 o                         
  -6  19   1        293.09        297.99         9.66 o                         
  -5  19   1        139.97        113.33         7.18 o                         
  -4  19   1        354.01        334.34         8.35 o                         
  -3  19   1        433.36        387.83         8.97 o                         
  -2  19   1        304.96        323.77         7.73 o                         
  -1  19   1        144.96        127.27         5.47 o                         
   0  19   1        343.34        326.41         8.87 o                         
   1  19   1          1.26         -3.33         3.33 o                         
   2  19   1       1610.88       1592.32        25.41 o                         
   3  19   1       1465.84       1466.97        24.47 o                         
   4  19   1         38.20         35.99         5.51 o                         
   5  19   1          0.41         -5.95         5.95 o                         
   6  19   1        625.53        652.59        15.28 o                         
   7  19   1        101.60         65.93         8.14 o                         
   8  19   1        226.29        219.74        13.04 o                         
   9  19   1          8.13         -7.23         7.75 o                         
  10  19   1        125.71         91.14         8.46 o                         
  11  19   1         31.36         25.61         9.41 o                         
  12  19   1        198.05        211.04        11.97 o                         
  13  19   1         42.27         31.47        11.14 o                         
 -12  20   1        148.34        173.98        11.13 o                         
 -11  20   1         73.84         75.58         9.28 o                         
 -10  20   1          0.04         -8.00         8.00 o                         
  -9  20   1         88.34         58.47         7.65 o                         
  -8  20   1        129.49         92.20         8.20 o                         
  -7  20   1         44.31         31.31         7.01 o                         
  -6  20   1        641.57        659.49        14.76 o                         
  -5  20   1          9.87          5.42         6.29 o                         
  -4  20   1        307.68        298.54         7.82 o                         
  -3  20   1          2.81         -4.39         4.39 o                         
  -2  20   1       1142.16       1123.23        19.27 o                         
  -1  20   1          0.46         -0.77         4.02 o                         
   0  20   1        255.99        247.30         8.32 o                         
   1  20   1        104.97         86.40         5.47 o                         
   2  20   1        797.55        812.75        14.11 o                         
   3  20   1          2.77         -3.43         4.90 o                         
   4  20   1        714.00        684.38        14.54 o                         
   5  20   1        121.94        115.52         7.10 o                         
   6  20   1         64.72         65.66         7.13 o                         
   7  20   1          2.03         -4.22         7.00 o                         
   8  20   1         17.26         -0.94         7.73 o                         
   9  20   1          3.94         -8.00         8.00 o                         
  10  20   1         15.83          0.73         8.31 o                         
  11  20   1         12.91         19.20         9.54 o                         
  12  20   1         20.63          3.44        10.07 o                         
 -12  21   1         87.66         92.02        10.46 o                         
 -11  21   1          8.06         -5.13         9.20 o                         
 -10  21   1          0.03         -8.34         8.34 o                         
  -9  21   1         41.82         39.85         8.08 o                         
  -8  21   1        454.87        441.61        15.68 o                         
  -7  21   1         86.00         72.17         7.57 o                         
  -6  21   1        619.57        691.44        15.46 o                         
  -5  21   1         16.38         -0.62         6.15 o                         
  -4  21   1        128.16        139.82         6.72 o                         
  -3  21   1        259.80        256.57         7.67 o                         
  -2  21   1         12.69          6.27         4.62 o                         
  -1  21   1        281.69        276.87         8.53 o                         
   0  21   1         34.06         29.31         6.29 o                         
   1  21   1          0.88          2.61         5.20 o                         
   2  21   1         36.43         33.47         5.69 o                         
   3  21   1          0.03         -5.09         5.91 o                         
   4  21   1          1.99         -5.98         5.98 o                         
   5  21   1         54.59         51.77         7.14 o                         
   6  21   1          1.06         -5.71         6.57 o                         
   7  21   1        445.22        454.41        12.88 o                         
   8  21   1         56.05         48.71         7.86 o                         
   9  21   1         45.72         18.11         8.23 o                         
  10  21   1         99.79         56.90         9.71 o                         
  11  21   1         49.84         46.60        10.06 o                         
  12  21   1          8.99         12.88        10.59 o                         
 -11  22   1        206.27        229.29        12.05 o                         
 -10  22   1        170.86        164.19        10.32 o                         
  -9  22   1        139.91        118.35         9.16 o                         
  -8  22   1        161.04        150.04         8.90 o                         
  -7  22   1        125.71        115.87         9.99 o                         
  -6  22   1        605.40        586.07        14.10 o                         
  -5  22   1        293.97        289.21        10.31 o                         
  -4  22   1         99.99         78.67         6.89 o                         
  -3  22   1        408.62        389.71        12.37 o                         
  -2  22   1        326.21        332.34         9.72 o                         
  -1  22   1          0.57         -6.42         6.42 o                         
   0  22   1         11.77         10.15         6.29 o                         
   1  22   1       2428.04       2603.99        49.17 o                         
   2  22   1         82.61         94.06         7.26 o                         
   3  22   1        313.55        309.69        10.35 o                         
   4  22   1        178.95        162.59         8.21 o                         
   5  22   1         80.89         80.96        10.49 o                         
   6  22   1          0.55         -7.78         7.78 o                         
   7  22   1          5.52         -7.57         7.57 o                         
   8  22   1        337.34        325.18        11.39 o                         
   9  22   1          2.56         -5.90         8.24 o                         
  10  22   1         53.73         43.94         9.52 o                         
  11  22   1         45.80         33.92        10.67 o                         
 -10  23   1        219.21        222.23        11.65 o                         
  -9  23   1        230.09        215.56        11.21 o                         
  -8  23   1          0.30         -8.40         8.40 o                         
  -7  23   1         70.63         67.87         7.87 o                         
  -6  23   1         55.48         34.74         7.52 o                         
  -5  23   1        940.84        993.13        22.60 o                         
  -4  23   1        321.79        291.48        12.39 o                         
  -3  23   1        316.91        303.20        13.36 o                         
  -2  23   1         23.14          8.08         7.01 o                         
  -1  23   1         10.81          5.31         6.68 o                         
   0  23   1        766.15        854.75        21.55 o                         
   1  23   1         19.79          2.61         6.64 o                         
   2  23   1        434.46        478.52        15.01 o                         
   3  23   1       1185.41       1252.36        31.95 o                         
   4  23   1        205.22        178.65         9.47 o                         
   5  23   1          3.23         -8.20         8.20 o                         
   6  23   1         17.23         12.39         8.24 o                         
   7  23   1        171.10        170.45        12.53 o                         
   8  23   1        225.53        231.35        10.72 o                         
   9  23   1          2.52         -8.96         8.96 o                         
  10  23   1         20.96          6.49        11.00 o                         
  -9  24   1        229.45        243.78        11.69 o                         
  -8  24   1        123.49        115.90         9.74 o                         
  -7  24   1          6.32         -3.55         8.75 o                         
  -6  24   1         57.20         76.67         8.51 o                         
  -5  24   1          8.67          3.51         7.88 o                         
  -4  24   1        409.72        389.88        15.05 o                         
  -3  24   1        151.52        116.99         8.90 o                         
  -2  24   1         57.58         57.57         9.96 o                         
  -1  24   1         46.85         25.54         9.24 o                         
   0  24   1         10.90          3.67         7.22 o                         
   1  24   1        369.52        426.18        15.97 o                         
   2  24   1         63.70         41.92         8.87 o                         
   3  24   1        192.85        194.63        10.85 o                         
   4  24   1        640.04        647.35        19.10 o                         
   5  24   1         22.88         11.40         8.35 o                         
   6  24   1        191.76        179.89        10.15 o                         
   7  24   1        226.78        195.02        13.32 o                         
   8  24   1          1.92          4.34         9.40 o                         
   9  24   1         28.52          3.20         9.27 o                         
  -8  25   1         52.28         46.17         9.20 o                         
  -7  25   1          1.82         -2.60         8.95 o                         
  -6  25   1        250.41        274.68        13.10 o                         
  -5  25   1         24.57         40.71         9.06 o                         
  -4  25   1          0.01         -8.57         8.57 o                         
  -3  25   1          2.15         -4.29         8.84 o                         
  -2  25   1          0.43         -2.67         8.76 o                         
  -1  25   1        200.20        227.16        11.27 o                         
   0  25   1          0.02         -9.96         9.96 o                         
   1  25   1         16.94          6.32         8.88 o                         
   2  25   1         41.06         29.32         9.42 o                         
   3  25   1        205.95        250.54        13.29 o                         
   4  25   1        182.34        191.92        10.95 o                         
   5  25   1         54.19         60.87         9.56 o                         
   6  25   1        522.95        558.23        16.98 o                         
   7  25   1         13.88          7.60        10.03 o                         
   8  25   1        425.11        449.87        15.95 o                         
  -6  26   1        111.26        119.14        10.76 o                         
  -5  26   1        138.49        163.48        13.71 o                         
  -4  26   1         32.36         26.08        10.06 o                         
  -3  26   1         52.27         42.69         8.90 o                         
  -2  26   1         89.20         93.42         8.99 o                         
  -1  26   1         95.64         97.17        11.12 o                         
   0  26   1        231.30        273.14        13.26 o                         
   1  26   1          8.91          5.65        10.73 o                         
   2  26   1          1.16         -3.28         9.62 o                         
   3  26   1         45.12         32.56        11.03 o                         
   4  26   1         75.22         70.28        11.72 o                         
   5  26   1         52.86         23.97        11.94 o                         
   6  26   1          6.95         -2.89        10.45 o                         
  -4  27   1          3.75         18.01        10.57 o                         
  -3  27   1        140.93        160.80        11.55 o                         
  -2  27   1        147.92        148.84        11.31 o                         
  -1  27   1          5.60         -1.53        10.81 o                         
   0  27   1         30.27         27.55        10.79 o                         
   1  27   1        268.71        299.13        16.13 o                         
   2  27   1         76.10         56.82        12.75 o                         
   3  27   1        129.85        108.93        12.40 o                         
   4  27   1          0.21         -6.99        10.71 o                         
 -18   0   2        256.83        290.84        19.87 o                         
 -16   0   2        799.55        885.30        31.71 o                         
 -14   0   2        329.72        317.21        13.17 o                         
 -12   0   2       2987.28       2656.12        65.66 o                         
 -10   0   2       6561.87       5792.40       103.13 o                         
  -8   0   2         66.90         66.01         4.43 o                         
  -6   0   2        248.96        232.29         6.69 o                         
  -4   0   2      12161.73      12284.33       217.96 o                         
  -2   0   2      61498.41      66270.50      1827.64 o                         
   0   0   2       1407.19       1888.12        76.67 o                         
   2   0   2      83875.01      93200.24      1871.88 o                         
   4   0   2       5012.79       5212.25        75.04 o                         
   6   0   2        624.78        453.28         7.13 o                         
   8   0   2         66.62         72.32         3.22 o                         
  10   0   2       2358.96       2371.67        52.37 o                         
  12   0   2       1938.84       1971.76        46.90 o                         
  14   0   2        552.72        550.73        18.82 o                         
  16   0   2         50.91         50.11         9.77 o                         
  18   0   2          7.74          5.69        12.26 o                         
 -18   1   2         81.52         78.88        10.41 o                         
 -17   1   2       1602.88       1816.41        39.14 o                         
 -16   1   2        191.51        233.58        10.65 o                         
 -15   1   2          3.39         -4.96         7.83 o                         
 -14   1   2          4.23         -5.78         5.78 o                         
 -13   1   2          1.09         -4.82         4.82 o                         
 -12   1   2         84.75         59.48         4.99 o                         
 -11   1   2        190.99        154.67         4.24 o                         
 -10   1   2       1181.79       1052.67        15.08 o                         
  -9   1   2        257.81        271.27         4.90 o                         
  -8   1   2        376.93        397.39         5.86 o                         
  -7   1   2       2558.98       2759.64        33.84 o                         
  -6   1   2        501.28        370.17         5.13 o                         
  -5   1   2      18893.72      18769.48       235.75 o                         
  -4   1   2          4.58          6.32         1.28 o                         
  -3   1   2      23249.05      24700.77       402.81 o                         
  -2   1   2      53875.66      56825.09      1034.97 o                         
  -1   1   2       8553.59       9143.97       159.98 o                         
   0   1   2        789.27        941.11        12.71 o                         
   1   1   2       9934.33      12290.57       168.35 o                         
   2   1   2        380.88        471.72         6.33 o                         
   3   1   2       2023.44       2033.68        27.69 o                         
   4   1   2        987.66        877.05         9.22 o                         
   5   1   2         56.35         33.21         1.45 o                         
   6   1   2          9.50         13.95         1.33 o                         
   7   1   2        196.05        196.26         2.97 o                         
   8   1   2        743.26        743.20        10.85 o                         
   9   1   2          1.39         -0.11         2.67 o                         
  10   1   2       1870.88       1683.21        26.17 o                         
  11   1   2       1922.74       1848.76        30.05 o                         
  12   1   2        138.47        126.59         5.78 o                         
  13   1   2       2605.02       2719.84        47.03 o                         
  14   1   2         63.01         50.95         5.97 o                         
  15   1   2        633.60        678.50        15.69 o                         
  16   1   2        156.32        152.95         8.89 o                         
  17   1   2         93.44        114.49        10.88 o                         
  18   1   2        451.87        478.43        14.48 o                         
 -18   2   2        531.29        575.36        17.90 o                         
 -17   2   2        290.62        291.29        11.87 o                         
 -16   2   2          0.07         -6.16         8.15 o                         
 -15   2   2         13.63         24.62         7.18 o                         
 -14   2   2        625.70        655.91        15.06 o                         
 -13   2   2        445.97        454.18        15.40 o                         
 -12   2   2        276.58        291.49         7.18 o                         
 -11   2   2        125.51        105.52         4.55 o                         
 -10   2   2        433.04        395.21         6.87 o                         
  -9   2   2      10017.78       9672.96       124.49 o                         
  -8   2   2       1625.65       1631.69        22.03 o                         
  -7   2   2       2901.09       3026.54        35.41 o                         
  -6   2   2        444.79        430.01         6.02 o                         
  -5   2   2       7065.56       7838.42        93.41 o                         
  -4   2   2       1939.33       2166.29        26.92 o                         
  -3   2   2       6580.08       6738.63        91.94 o                         
  -2   2   2      28970.44      30216.99       507.89 o                         
  -1   2   2       2459.54       2617.14        37.67 o                         
   0   2   2        127.68        207.14         3.09 o                         
   1   2   2      12874.72      15821.34       197.48 o                         
   2   2   2      27512.27      30152.35       321.18 o                         
   3   2   2      16193.81      16519.86       177.78 o                         
   4   2   2         12.18         20.01         1.26 o                         
   5   2   2         15.00         18.77         1.41 o                         
   6   2   2       5195.59       5440.10        55.14 o                         
   7   2   2        848.16        891.56        10.31 o                         
   8   2   2        564.73        549.52         7.08 o                         
   9   2   2       3285.20       3140.19        39.38 o                         
  10   2   2        214.64        201.65         4.96 o                         
  11   2   2       1064.13       1026.85        18.27 o                         
  12   2   2       2127.01       2141.59        35.41 o                         
  13   2   2        195.97        200.93         8.87 o                         
  14   2   2       1283.85       1388.41        25.19 o                         
  15   2   2         41.01         34.27         6.06 o                         
  16   2   2        189.20        196.04         9.03 o                         
  17   2   2         63.80         49.27         7.75 o                         
  18   2   2         23.90         16.65         9.19 o                         
 -18   3   2          5.89         -5.32        10.38 o                         
 -17   3   2          3.88         30.89        13.12 o                         
 -16   3   2        761.71        795.61        23.28 o                         
 -15   3   2        208.74        216.54         9.01 o                         
 -14   3   2         62.27         59.29         5.99 o                         
 -13   3   2        465.72        501.21        11.36 o                         
 -12   3   2         29.68         26.26         3.90 o                         
 -11   3   2       2014.57       1916.24        29.78 o                         
 -10   3   2        312.48        214.75         4.90 o                         
  -9   3   2        602.45        639.92        10.04 o                         
  -8   3   2        159.44        175.34         3.43 o                         
  -7   3   2          0.53          0.43         1.62 o                         
  -6   3   2       5696.46       6157.34        73.06 o                         
  -5   3   2       7913.98       7657.75        97.82 o                         
  -4   3   2       2950.53       3313.68        42.00 o                         
  -3   3   2      19113.91      19748.62       265.51 o                         
  -2   3   2      17910.95      17391.67       269.44 o                         
  -1   3   2       2408.52       2535.67        38.69 o                         
   0   3   2       9599.67      10715.93       140.71 o                         
   1   3   2         53.61         50.95         1.49 o                         
   2   3   2        102.59        220.34         3.68 o                         
   3   3   2       2866.36       2944.85        32.45 o                         
   4   3   2       1626.83       1363.16        14.36 o                         
   5   3   2       1110.57       1238.81        13.35 o                         
   6   3   2       2185.42       2211.98        23.24 o                         
   7   3   2       2730.36       2704.06        29.49 o                         
   8   3   2         65.04         57.15         2.35 o                         
   9   3   2       1013.85        968.59        13.28 o                         
  10   3   2        287.58        214.82         5.02 o                         
  11   3   2        164.85        169.49         5.52 o                         
  12   3   2        242.89        237.01         7.01 o                         
  13   3   2          9.26         -4.28         4.99 o                         
  14   3   2        838.45        866.87        17.12 o                         
  15   3   2          3.12          1.02         6.74 o                         
  16   3   2         12.59         15.66         7.36 o                         
  17   3   2          0.33         -7.80         7.80 o                         
  18   3   2         84.68         74.63         9.84 o                         
 -18   4   2        112.82        118.35        11.24 o                         
 -17   4   2        777.18        821.70        25.17 o                         
 -16   4   2         59.11         45.42         7.71 o                         
 -15   4   2         35.31         21.16         6.91 o                         
 -14   4   2        791.70        823.35        16.93 o                         
 -13   4   2        190.27        212.07         6.79 o                         
 -12   4   2         73.28         69.17         4.86 o                         
 -11   4   2       1615.02       1561.89        24.88 o                         
 -10   4   2        326.04        258.40         5.47 o                         
  -9   4   2        518.26        430.83         6.83 o                         
  -8   4   2        154.22        214.78         4.04 o                         
  -7   4   2         69.46         50.47         1.81 o                         
  -6   4   2          0.11          1.00         1.48 o                         
  -5   4   2       4942.28       5224.49        64.78 o                         
  -4   4   2          7.78          5.93         1.59 o                         
  -3   4   2       1154.95       1198.80        16.95 o                         
  -2   4   2       4042.93       4298.82        62.15 o                         
  -1   4   2       1932.04       2155.17        29.84 o                         
   0   4   2          7.28          4.18         1.43 o                         
   1   4   2      34227.36      36760.55       448.11 o                         
   2   4   2      15559.73      16772.24       208.50 o                         
   3   4   2        434.73        504.69         5.94 o                         
   4   4   2       4076.48       4554.65        47.13 o                         
   5   4   2       3705.86       3422.57        35.03 o                         
   6   4   2      10930.72      11852.72       123.85 o                         
   7   4   2       3276.45       3476.17        39.66 o                         
   8   4   2         30.38         36.99         2.32 o                         
   9   4   2       1796.78       1763.19        25.75 o                         
  10   4   2        139.58        149.88         4.92 o                         
  11   4   2        238.50        227.05         7.65 o                         
  12   4   2         68.66         66.24         4.67 o                         
  13   4   2        388.07        389.43        11.37 o                         
  14   4   2          3.19          2.82         6.05 o                         
  15   4   2        524.00        548.67        13.50 o                         
  16   4   2        127.37        103.88         8.44 o                         
  17   4   2         76.56         55.00         8.83 o                         
  18   4   2         80.60         89.12        10.67 o                         
 -18   5   2        109.02        135.36        12.67 o                         
 -17   5   2         44.67         39.16        10.47 o                         
 -16   5   2       1758.19       2002.07        40.96 o                         
 -15   5   2        185.10        175.15         8.07 o                         
 -14   5   2        329.62        314.18         9.26 o                         
 -13   5   2          6.45         -4.42         4.42 o                         
 -12   5   2        508.59        501.22         9.96 o                         
 -11   5   2       1187.15       1120.62        21.30 o                         
 -10   5   2          0.80         -2.19         2.64 o                         
  -9   5   2          1.07          3.43         2.24 o                         
  -8   5   2       1898.81       1569.32        20.49 o                         
  -7   5   2         22.62         29.25         1.80 o                         
  -6   5   2       2120.20       2045.55        25.37 o                         
  -5   5   2        175.49        267.17         4.21 o                         
  -4   5   2       7459.34       8107.24       103.27 o                         
  -3   5   2       1070.53        822.41        11.99 o                         
  -2   5   2        305.25        433.59         7.41 o                         
  -1   5   2       2240.62       2092.94        30.96 o                         
   0   5   2         32.07          8.12         1.20 o                         
   1   5   2       6793.97       7382.24        91.56 o                         
   2   5   2       1011.11       1121.87        14.69 o                         
   3   5   2       1951.22       1852.86        20.09 o                         
   4   5   2        142.43        202.36         3.68 o                         
   5   5   2        324.67        226.51         3.59 o                         
   6   5   2       2527.66       2614.03        27.86 o                         
   7   5   2       1076.60       1143.27        13.35 o                         
   8   5   2       1853.46       1812.18        24.22 o                         
   9   5   2       4675.00       4398.35        61.34 o                         
  10   5   2         43.95         37.15         3.40 o                         
  11   5   2        112.08         86.81         4.15 o                         
  12   5   2        255.54        254.70         8.00 o                         
  13   5   2        110.15        102.13         6.21 o                         
  14   5   2         88.24         75.30         6.72 o                         
  15   5   2         59.81         53.05         7.20 o                         
  16   5   2         18.18         10.59         7.82 o                         
  17   5   2        313.41        326.58        12.08 o                         
  18   5   2         56.97         56.56         9.43 o                         
 -18   6   2          0.04        -10.57        10.57 o                         
 -17   6   2        322.67        315.00        12.81 o                         
 -16   6   2        682.20        784.81        19.60 o                         
 -15   6   2         23.98         26.61         6.59 o                         
 -14   6   2        359.18        377.68        10.43 o                         
 -13   6   2        628.99        590.70        12.37 o                         
 -12   6   2       1529.36       1508.09        26.20 o                         
 -11   6   2         11.84         12.49         3.12 o                         
 -10   6   2          7.88          6.19         2.42 o                         
  -9   6   2         14.41          6.80         2.25 o                         
  -8   6   2        801.33        658.09         8.60 o                         
  -7   6   2        209.39        218.72         4.26 o                         
  -6   6   2        608.38        630.96         8.61 o                         
  -5   6   2       2091.92       2096.68        26.42 o                         
  -4   6   2        142.13        127.22         2.87 o                         
  -3   6   2       2383.93       2257.92        31.11 o                         
  -2   6   2         71.96         91.76         2.89 o                         
  -1   6   2       9038.44       9950.31       139.43 o                         
   0   6   2       1143.17       1124.86        13.48 o                         
   1   6   2        173.73        249.38         3.70 o                         
   2   6   2        887.87        821.10        10.00 o                         
   3   6   2          0.93         17.60         1.61 o                         
   4   6   2       8890.02       9273.12        95.81 o                         
   5   6   2        225.55        197.45         2.99 o                         
   6   6   2        316.94        345.75         4.85 o                         
   7   6   2        104.83         73.40         2.82 o                         
   8   6   2       3240.98       2924.48        39.13 o                         
   9   6   2        315.26        274.08         6.50 o                         
  10   6   2         17.16         25.72         3.52 o                         
  11   6   2        361.43        330.82         8.42 o                         
  12   6   2         42.80         38.95         4.56 o                         
  13   6   2        220.90        207.56         8.57 o                         
  14   6   2        463.30        431.71        12.69 o                         
  15   6   2        199.35        189.51         8.35 o                         
  16   6   2        131.87        129.10         8.94 o                         
  17   6   2        102.68        106.08        10.27 o                         
  18   6   2          0.06         -9.19         9.19 o                         
 -17   7   2         18.26         21.36         9.18 o                         
 -16   7   2         20.49         19.92         8.72 o                         
 -15   7   2          4.00         -3.44         7.52 o                         
 -14   7   2         55.50         60.95         6.77 o                         
 -13   7   2       1972.63       2044.20        36.34 o                         
 -12   7   2        631.93        632.42        13.66 o                         
 -11   7   2        644.77        573.40        10.15 o                         
 -10   7   2        127.92        161.04         3.89 o                         
  -9   7   2         13.03          3.62         2.42 o                         
  -8   7   2       4976.35       4458.28        56.84 o                         
  -7   7   2       6334.21       5940.10        76.51 o                         
  -6   7   2        527.77        507.25         7.45 o                         
  -5   7   2        304.77        337.00         5.31 o                         
  -4   7   2       2436.99       2620.14        36.11 o                         
  -3   7   2       1764.01       2128.23        27.85 o                         
  -2   7   2      12081.35      12702.49       176.56 o                         
  -1   7   2        680.35        644.76         9.02 o                         
   0   7   2       1973.12       2231.08        26.34 o                         
   1   7   2        101.29        123.69         2.63 o                         
   2   7   2        619.02        675.92         8.52 o                         
   3   7   2        373.11        438.24         5.78 o                         
   4   7   2          2.80          7.23         1.49 o                         
   5   7   2       1876.55       1822.48        19.49 o                         
   6   7   2          1.33          0.28         1.71 o                         
   7   7   2         25.48         13.70         2.03 o                         
   8   7   2       4581.54       4699.71        59.54 o                         
   9   7   2          2.69          3.60         2.27 o                         
  10   7   2        153.82        132.22         5.16 o                         
  11   7   2          0.07         -3.94         4.24 o                         
  12   7   2        762.96        733.98        14.30 o                         
  13   7   2       1114.63       1091.09        20.93 o                         
  14   7   2        165.41        153.69         7.65 o                         
  15   7   2        108.70        107.34         8.50 o                         
  16   7   2         52.62         43.37         8.14 o                         
  17   7   2         21.20         23.79         8.90 o                         
 -17   8   2          1.53          4.16         9.32 o                         
 -16   8   2         91.03         80.27         9.04 o                         
 -15   8   2        297.84        327.43        11.56 o                         
 -14   8   2          0.66         -7.20         7.20 o                         
 -13   8   2        127.84        137.26         7.30 o                         
 -12   8   2        426.07        365.32        10.00 o                         
 -11   8   2         36.34         32.34         3.42 o                         
 -10   8   2        447.89        455.56         8.01 o                         
  -9   8   2         26.46         35.35         2.70 o                         
  -8   8   2        798.56        768.17        11.15 o                         
  -7   8   2       1922.97       1773.67        23.85 o                         
  -6   8   2       2462.79       2298.94        31.48 o                         
  -5   8   2        264.41        199.01         3.63 o                         
  -4   8   2        597.79        497.23         7.38 o                         
  -3   8   2          0.24          4.09         2.11 o                         
  -2   8   2       7994.98       8073.10       104.17 o                         
  -1   8   2       7369.31       7890.33       100.49 o                         
   0   8   2       2444.88       2389.25        28.66 o                         
   1   8   2       4236.32       4522.51        56.16 o                         
   2   8   2       4092.62       4337.19        50.77 o                         
   3   8   2         26.25         38.02         1.87 o                         
   4   8   2         42.47         39.38         1.84 o                         
   5   8   2       2229.55       2274.69        26.68 o                         
   6   8   2        720.40        660.41         8.37 o                         
   7   8   2        304.43        263.82         4.52 o                         
   8   8   2       1900.52       1724.67        23.83 o                         
   9   8   2        330.74        230.45         4.78 o                         
  10   8   2        424.14        399.32         9.16 o                         
  11   8   2       1135.47       1113.07        19.61 o                         
  12   8   2        551.74        575.26        11.95 o                         
  13   8   2          0.31         -5.86         5.86 o                         
  14   8   2        321.04        312.68        11.83 o                         
  15   8   2         73.93         55.63         7.92 o                         
  16   8   2        533.09        607.83        16.70 o                         
  17   8   2          6.55         11.80         9.40 o                         
 -17   9   2         48.78         61.59        10.25 o                         
 -16   9   2         45.77         40.45         8.99 o                         
 -15   9   2        268.45        282.23        10.85 o                         
 -14   9   2        430.65        445.35        14.39 o                         
 -13   9   2         65.39         46.10         6.96 o                         
 -12   9   2        425.77        376.65        10.94 o                         
 -11   9   2        702.20        656.62        12.16 o                         
 -10   9   2          3.03          7.66         3.39 o                         
  -9   9   2       1245.81       1175.96        19.07 o                         
  -8   9   2        163.90        176.45         5.19 o                         
  -7   9   2         41.40         71.46         2.62 o                         
  -6   9   2        103.15         98.72         3.25 o                         
  -5   9   2        150.32        153.45         3.60 o                         
  -4   9   2        122.13         95.75         3.03 o                         
  -3   9   2         36.28         74.77         2.87 o                         
  -2   9   2       3804.93       4077.20        50.90 o                         
  -1   9   2        370.41        428.89         6.70 o                         
   0   9   2        132.49         77.05         2.09 o                         
   1   9   2      10825.84      11032.67       135.89 o                         
   2   9   2          1.57         41.82         1.98 o                         
   3   9   2       2067.46       2007.41        23.93 o                         
   4   9   2       2799.65       3036.69        36.12 o                         
   5   9   2        817.99        785.77        10.56 o                         
   6   9   2        543.87        534.44         7.40 o                         
   7   9   2       1625.75       1592.09        21.70 o                         
   8   9   2        546.69        501.86         8.65 o                         
   9   9   2        186.20        167.61         4.24 o                         
  10   9   2        244.35        214.55         6.14 o                         
  11   9   2        668.51        632.55        13.23 o                         
  12   9   2        117.10         84.17         5.67 o                         
  13   9   2         36.90         39.33         6.58 o                         
  14   9   2        258.69        265.86        10.25 o                         
  15   9   2        177.34        173.17         9.47 o                         
  16   9   2          9.79          3.60         9.20 o                         
  17   9   2          0.04         -8.93         8.93 o                         
 -17  10   2         12.42         14.20        10.21 o                         
 -16  10   2         46.19         44.81         9.71 o                         
 -15  10   2        105.40         73.14         8.23 o                         
 -14  10   2        164.01        173.99         9.03 o                         
 -13  10   2         99.91         82.71         7.07 o                         
 -12  10   2          3.84          1.22         5.11 o                         
 -11  10   2         42.68         40.97         5.59 o                         
 -10  10   2         91.00         82.81         5.70 o                         
  -9  10   2        255.43        224.25         6.32 o                         
  -8  10   2         35.37         32.91         2.79 o                         
  -7  10   2        303.68        241.83         4.80 o                         
  -6  10   2       1307.81       1235.01        18.44 o                         
  -5  10   2         30.08         35.94         2.29 o                         
  -4  10   2          2.26          8.82         2.14 o                         
  -3  10   2       1041.82       1062.60        15.17 o                         
  -2  10   2       1109.36       1332.95        17.33 o                         
  -1  10   2       9666.21       9862.10       123.22 o                         
   0  10   2       1832.45       1543.84        19.22 o                         
   1  10   2        539.09        634.76         8.47 o                         
   2  10   2       1282.10       1378.93        17.18 o                         
   3  10   2          4.63         10.11         2.21 o                         
   4  10   2         64.09         46.49         2.33 o                         
   5  10   2        435.80        412.80         6.74 o                         
   6  10   2        293.55        286.31         5.27 o                         
   7  10   2        171.46        147.43         3.93 o                         
   8  10   2        389.06        323.67         6.59 o                         
   9  10   2          8.52          9.30         2.92 o                         
  10  10   2        577.56        492.32         9.79 o                         
  11  10   2        401.93        373.77         9.02 o                         
  12  10   2        907.19        907.32        18.67 o                         
  13  10   2        280.37        313.86         9.81 o                         
  14  10   2         23.28         14.74         7.33 o                         
  15  10   2        173.30        179.95        10.10 o                         
  16  10   2         18.03         19.19         9.14 o                         
  17  10   2          9.55          2.62         9.94 o                         
 -17  11   2          6.94         -4.78         9.94 o                         
 -16  11   2          9.55         -4.55         9.64 o                         
 -15  11   2         21.09          7.72         9.11 o                         
 -14  11   2       1987.21       2072.48        42.22 o                         
 -13  11   2        453.56        470.97        22.62 o                         
 -12  11   2        146.66        132.48         6.56 o                         
 -11  11   2        264.71        261.02         8.05 o                         
 -10  11   2        728.58        691.85        13.77 o                         
  -9  11   2        128.83        149.74         6.12 o                         
  -8  11   2       1104.44       1086.74        20.81 o                         
  -7  11   2        693.48        647.28        11.87 o                         
  -6  11   2        364.01        318.92         6.46 o                         
  -5  11   2       1421.64       1447.07        25.25 o                         
  -4  11   2        560.49        605.94        10.94 o                         
  -3  11   2        334.82        393.58         6.97 o                         
  -2  11   2         20.87         13.13         2.10 o                         
  -1  11   2         37.39         52.17         2.53 o                         
   0  11   2        830.93        807.11        13.09 o                         
   1  11   2       1806.50       1902.43        27.33 o                         
   2  11   2       3238.45       3115.31        43.52 o                         
   3  11   2        688.55        701.82        10.64 o                         
   4  11   2       2191.30       2136.35        29.55 o                         
   5  11   2         22.43          8.03         2.50 o                         
   6  11   2         93.49         89.00         3.78 o                         
   7  11   2       1018.27        978.31        14.69 o                         
   8  11   2       1589.79       1563.02        23.19 o                         
   9  11   2        894.92        933.34        17.02 o                         
  10  11   2        709.60        658.58        12.48 o                         
  11  11   2          2.83          1.99         5.46 o                         
  12  11   2       1023.68        974.53        19.12 o                         
  13  11   2         45.24         34.07         6.88 o                         
  14  11   2         41.72         41.38         7.74 o                         
  15  11   2         48.77         44.65         8.55 o                         
  16  11   2         43.69         38.26         9.16 o                         
  17  11   2        167.08        191.71        16.01 o                         
 -16  12   2         58.08         52.11        10.39 o                         
 -15  12   2          2.91         -1.64         9.34 o                         
 -14  12   2        436.54        470.72        15.54 o                         
 -13  12   2         48.83         60.09         7.77 o                         
 -12  12   2        463.53        457.57        11.60 o                         
 -11  12   2         46.57         34.07         5.21 o                         
 -10  12   2         37.05          8.97         4.97 o                         
  -9  12   2       1226.26       1216.82        21.88 o                         
  -8  12   2        423.90        447.94        10.38 o                         
  -7  12   2        197.31        199.78         5.64 o                         
  -6  12   2       5422.99       5352.71       100.02 o                         
  -5  12   2       1864.64       1657.53        29.77 o                         
  -4  12   2        597.72        544.78        10.35 o                         
  -3  12   2        582.28        588.20        10.34 o                         
  -2  12   2       4535.81       4328.47        65.93 o                         
  -1  12   2        921.08        955.89        15.11 o                         
   0  12   2        669.48        664.08        10.59 o                         
   1  12   2        163.46        143.95         4.03 o                         
   2  12   2          2.10          1.50         2.31 o                         
   3  12   2       7260.49       7166.02       108.22 o                         
   4  12   2        772.94        731.53        12.76 o                         
   5  12   2          0.84          5.11         2.82 o                         
   6  12   2       2150.44       2023.99        31.55 o                         
   7  12   2        500.95        508.04         9.65 o                         
   8  12   2        990.10        912.70        15.88 o                         
   9  12   2        155.68        164.60         6.29 o                         
  10  12   2         85.36         77.36         6.03 o                         
  11  12   2        413.19        410.93        12.18 o                         
  12  12   2         33.56         22.40         6.40 o                         
  13  12   2        140.66        143.30         8.79 o                         
  14  12   2        231.48        234.19        13.59 o                         
  15  12   2         49.77         42.71         8.95 o                         
  16  12   2        135.10        146.58        10.76 o                         
 -16  13   2         17.11          9.34        10.78 o                         
 -15  13   2         66.41         56.79        10.09 o                         
 -14  13   2       1077.25       1189.80        31.78 o                         
 -13  13   2         95.97         80.50         9.35 o                         
 -12  13   2        824.26        777.58        27.27 o                         
 -11  13   2        729.74        689.65        16.72 o                         
 -10  13   2         47.07         37.67         5.71 o                         
  -9  13   2       1092.54       1017.82        20.57 o                         
  -8  13   2        189.33        147.35         7.57 o                         
  -7  13   2       1002.32        920.24        18.87 o                         
  -6  13   2       1739.47       1683.72        32.12 o                         
  -5  13   2       1194.95       1107.14        20.93 o                         
  -4  13   2        261.92        307.17        11.04 o                         
  -3  13   2       3149.76       3205.51        50.97 o                         
  -2  13   2       2157.57       2152.34        34.13 o                         
  -1  13   2         31.24         38.17         3.09 o                         
   0  13   2       1736.37       1661.98        25.83 o                         
   1  13   2        336.35        284.65         5.40 o                         
   2  13   2        197.83        167.33         5.43 o                         
   3  13   2          2.46          2.88         3.40 o                         
   4  13   2       3539.54       3422.83        54.11 o                         
   5  13   2          0.10          4.80         3.40 o                         
   6  13   2       5088.38       4953.93        74.94 o                         
   7  13   2        743.48        725.43        13.92 o                         
   8  13   2        206.90        194.32         6.48 o                         
   9  13   2       1323.38       1264.01        23.11 o                         
  10  13   2        117.50        101.04         6.33 o                         
  11  13   2        193.19        180.70        10.30 o                         
  12  13   2        408.31        383.33        13.22 o                         
  13  13   2       1064.84       1082.29        25.97 o                         
  14  13   2        454.14        441.10        16.03 o                         
  15  13   2         86.82         79.18        10.54 o                         
  16  13   2         77.04         88.88        10.03 o                         
 -16  14   2         87.38         60.01        10.85 o                         
 -15  14   2         37.29         48.42        10.32 o                         
 -14  14   2        694.44        715.98        22.16 o                         
 -13  14   2        141.51        165.02        12.17 o                         
 -12  14   2        134.15        125.19         8.26 o                         
 -11  14   2        787.56        783.56        18.41 o                         
 -10  14   2         26.08         19.44         5.91 o                         
  -9  14   2         13.24          2.24         6.60 o                         
  -8  14   2        211.30        198.61         6.64 o                         
  -7  14   2        469.69        458.85        14.69 o                         
  -6  14   2          9.11         -0.89         4.25 o                         
  -5  14   2        167.87        159.89         6.03 o                         
  -4  14   2        251.66        254.09         7.33 o                         
  -3  14   2         45.58         53.03         3.89 o                         
  -2  14   2       2339.46       2197.11        33.34 o                         
  -1  14   2         35.03         53.86         2.96 o                         
   0  14   2       3365.51       3304.35        45.56 o                         
   1  14   2        974.25       1007.47        16.02 o                         
   2  14   2       4338.00       4062.94        62.55 o                         
   3  14   2         47.66         45.71         4.01 o                         
   4  14   2        160.40        161.73         6.71 o                         
   5  14   2       2635.72       2463.19        40.17 o                         
   6  14   2         19.16         10.28         3.37 o                         
   7  14   2         16.74          9.11         4.02 o                         
   8  14   2       1613.28       1537.43        28.76 o                         
   9  14   2        225.91        224.73         7.07 o                         
  10  14   2        274.61        233.05         9.41 o                         
  11  14   2        161.59        127.34         7.65 o                         
  12  14   2          0.01         -4.85         7.22 o                         
  13  14   2         14.99         14.20         8.37 o                         
  14  14   2         73.74         84.41        10.06 o                         
  15  14   2          7.67         -3.42        10.66 o                         
  16  14   2        385.43        433.62        16.32 o                         
 -15  15   2          2.86        -10.60        10.60 o                         
 -14  15   2        147.90        149.92        11.66 o                         
 -13  15   2        767.35        791.49        22.25 o                         
 -12  15   2          4.23          2.78         7.50 o                         
 -11  15   2         32.18         15.83         6.47 o                         
 -10  15   2        266.34        247.76         9.03 o                         
  -9  15   2          1.17          1.06         6.59 o                         
  -8  15   2         74.44         65.02         5.44 o                         
  -7  15   2       1611.42       1477.70        28.11 o                         
  -6  15   2          1.77         -1.23         4.38 o                         
  -5  15   2         85.63         65.21         4.62 o                         
  -4  15   2        935.22        892.85        18.05 o                         
  -3  15   2        272.17        261.97         7.56 o                         
  -2  15   2       2946.04       2928.27        43.29 o                         
  -1  15   2       2291.14       2256.06        32.89 o                         
   0  15   2         46.69         28.32         2.43 o                         
   1  15   2       5721.57       5449.45        83.39 o                         
   2  15   2         29.28         31.84         3.28 o                         
   3  15   2        115.67         94.01         5.23 o                         
   4  15   2        291.07        279.05         8.31 o                         
   5  15   2       1837.97       1762.54        29.96 o                         
   6  15   2        269.55        248.49         7.28 o                         
   7  15   2        906.67        904.49        17.50 o                         
   8  15   2         41.60         28.62         4.61 o                         
   9  15   2        560.65        555.30        12.67 o                         
  10  15   2          8.17         -5.85         7.10 o                         
  11  15   2         12.53         -3.61         7.02 o                         
  12  15   2         83.11         57.32         7.43 o                         
  13  15   2        252.54        265.48        12.55 o                         
  14  15   2         77.32         74.33         9.74 o                         
  15  15   2         18.68         14.34        10.52 o                         
 -15  16   2         28.76         28.36        10.75 o                         
 -14  16   2          2.57         -3.03         9.23 o                         
 -13  16   2        433.14        458.24        14.88 o                         
 -12  16   2          0.06          0.81         7.67 o                         
 -11  16   2          0.67         -7.15         7.15 o                         
 -10  16   2        231.71        223.89        11.37 o                         
  -9  16   2        488.11        474.06        12.96 o                         
  -8  16   2        899.72        868.56        16.44 o                         
  -7  16   2         62.89         54.85         6.00 o                         
  -6  16   2        676.93        602.25        13.86 o                         
  -5  16   2        277.45        264.97         7.56 o                         
  -4  16   2       1461.06       1367.80        25.59 o                         
  -3  16   2        235.22        225.39         5.78 o                         
  -2  16   2        290.93        271.10         7.01 o                         
  -1  16   2        295.61        301.83         7.20 o                         
   0  16   2        252.35        266.06         7.54 o                         
   1  16   2        365.91        413.65         8.83 o                         
   2  16   2        169.84        140.13         4.51 o                         
   3  16   2        144.69        121.82         5.25 o                         
   4  16   2        993.27        918.70        18.18 o                         
   5  16   2        314.28        298.59         8.71 o                         
   6  16   2         20.35         29.86         4.61 o                         
   7  16   2        384.86        349.89         9.24 o                         
   8  16   2          6.32         -5.75         5.75 o                         
   9  16   2        171.37        151.67         6.96 o                         
  10  16   2         42.63         21.03         7.65 o                         
  11  16   2        283.91        257.22         9.94 o                         
  12  16   2         21.34          0.52         7.68 o                         
  13  16   2        263.83        261.84        11.69 o                         
  14  16   2        247.48        275.41        18.21 o                         
  15  16   2        165.60        160.19        11.08 o                         
 -14  17   2         35.18         14.27        10.63 o                         
 -13  17   2         63.99         54.99         9.25 o                         
 -12  17   2        290.94        287.17        12.68 o                         
 -11  17   2        216.09        222.89        14.72 o                         
 -10  17   2        417.77        370.73        13.64 o                         
  -9  17   2         45.45         21.59         6.57 o                         
  -8  17   2        133.85        114.28         6.47 o                         
  -7  17   2        144.26        134.35         7.00 o                         
  -6  17   2        630.44        583.11        13.80 o                         
  -5  17   2       1268.62       1238.79        25.94 o                         
  -4  17   2         15.47         10.33         3.92 o                         
  -3  17   2        127.00         99.84         4.06 o                         
  -2  17   2        845.63        848.74        15.72 o                         
  -1  17   2        291.05        286.86         8.33 o                         
   0  17   2       2341.24       2182.55        39.42 o                         
   1  17   2        452.96        436.52         9.34 o                         
   2  17   2         59.97         54.21         3.98 o                         
   3  17   2         22.47         22.77         4.56 o                         
   4  17   2         18.33          8.70         5.57 o                         
   5  17   2        236.93        246.27         7.99 o                         
   6  17   2       1019.48        972.71        18.37 o                         
   7  17   2        443.03        430.47        10.64 o                         
   8  17   2         66.29         53.42         6.00 o                         
   9  17   2        357.69        347.52        10.98 o                         
  10  17   2        211.84        192.97        10.75 o                         
  11  17   2         22.17          6.29         7.86 o                         
  12  17   2        225.42        222.38        11.54 o                         
  13  17   2          3.86          0.45         9.35 o                         
  14  17   2         48.17         53.33         9.99 o                         
 -14  18   2         12.78          9.94        11.35 o                         
 -13  18   2         12.86         17.60        11.27 o                         
 -12  18   2         25.05         29.44         9.84 o                         
 -11  18   2        245.99        265.83        12.39 o                         
 -10  18   2        490.22        508.22        13.79 o                         
  -9  18   2          0.24         -4.99         6.34 o                         
  -8  18   2          0.01         -6.22         6.22 o                         
  -7  18   2         79.83         75.52         6.78 o                         
  -6  18   2         55.21         27.00         5.98 o                         
  -5  18   2         58.09         34.14         4.33 o                         
  -4  18   2         37.18         29.48         3.40 o                         
  -3  18   2         14.49          6.48         3.80 o                         
  -2  18   2        763.83        718.58        13.53 o                         
  -1  18   2       1148.07       1139.80        19.87 o                         
   0  18   2        276.36        235.76         7.56 o                         
   1  18   2       1237.80       1206.81        21.19 o                         
   2  18   2       2043.25       2082.44        34.20 o                         
   3  18   2        338.93        363.16         9.28 o                         
   4  18   2         24.08         31.52         5.73 o                         
   5  18   2          1.84         -4.56         5.55 o                         
   6  18   2        268.42        255.03         9.24 o                         
   7  18   2          0.03         -6.46         6.46 o                         
   8  18   2         37.22         26.01         6.00 o                         
   9  18   2         21.01         16.65         6.86 o                         
  10  18   2        194.08        169.67        10.02 o                         
  11  18   2         37.65         22.47         8.72 o                         
  12  18   2         29.97         16.68         9.13 o                         
  13  18   2          0.50         -6.87        10.26 o                         
  14  18   2         16.88         10.98        10.06 o                         
 -13  19   2         10.77          3.86        11.43 o                         
 -12  19   2          7.49          7.76        11.31 o                         
 -11  19   2        267.04        279.23        12.47 o                         
 -10  19   2         41.54         20.51         8.11 o                         
  -9  19   2         54.76         59.37         7.61 o                         
  -8  19   2        177.16        173.38         8.34 o                         
  -7  19   2         11.85         -0.72         6.89 o                         
  -6  19   2        730.53        716.14        16.00 o                         
  -5  19   2        127.44        139.71         7.67 o                         
  -4  19   2        375.61        345.15         8.95 o                         
  -3  19   2        203.45        209.40         7.63 o                         
  -2  19   2         18.40         17.28         4.21 o                         
  -1  19   2        951.51        933.36        16.74 o                         
   0  19   2         36.40         25.09         4.92 o                         
   1  19   2        192.35        205.07         6.34 o                         
   2  19   2        248.79        235.64         6.74 o                         
   3  19   2        841.85        820.51        15.90 o                         
   4  19   2        177.36        157.61         7.15 o                         
   5  19   2         12.37          1.10         5.92 o                         
   6  19   2        148.37        134.67         7.70 o                         
   7  19   2        126.85        122.50         7.99 o                         
   8  19   2        109.56        108.87         7.95 o                         
   9  19   2        110.21         99.36         8.18 o                         
  10  19   2         44.40         27.30         8.26 o                         
  11  19   2          5.02          2.80        10.51 o                         
  12  19   2         65.13         65.71        10.65 o                         
  13  19   2         20.14         19.04        11.67 o                         
 -12  20   2        275.38        320.77        14.86 o                         
 -11  20   2          9.66         -1.40         9.50 o                         
 -10  20   2         85.14         82.12         8.80 o                         
  -9  20   2        577.85        621.07        15.96 o                         
  -8  20   2          0.06         -7.67         7.67 o                         
  -7  20   2        144.45        143.52         8.69 o                         
  -6  20   2        506.47        492.90        12.93 o                         
  -5  20   2          2.63         -4.51         6.22 o                         
  -4  20   2        655.51        598.42        12.92 o                         
  -3  20   2        452.76        426.10        10.33 o                         
  -2  20   2          6.43         -4.76         4.76 o                         
  -1  20   2        103.50        119.17         5.95 o                         
   0  20   2         25.48         24.37         5.07 o                         
   1  20   2         49.48         47.82         5.88 o                         
   2  20   2        199.13        189.57         6.22 o                         
   3  20   2       1317.43       1400.31        27.69 o                         
   4  20   2        166.31        147.73         7.40 o                         
   5  20   2        191.34        174.55         9.28 o                         
   6  20   2         51.58         37.45         6.81 o                         
   7  20   2        144.27        144.25         8.20 o                         
   8  20   2         36.98         15.86         7.48 o                         
   9  20   2         79.80         62.77         8.07 o                         
  10  20   2        184.50        191.83        11.98 o                         
  11  20   2         46.28         38.76        10.16 o                         
  12  20   2          0.03         -5.92        11.61 o                         
 -12  21   2          9.49        -11.07        11.07 o                         
 -11  21   2          1.40         -9.84         9.84 o                         
 -10  21   2        200.06        195.38        10.53 o                         
  -9  21   2        145.69        116.51         9.33 o                         
  -8  21   2        779.50        802.45        19.07 o                         
  -7  21   2          9.77          0.43         7.43 o                         
  -6  21   2         68.17         61.93         7.20 o                         
  -5  21   2        237.90        244.85         9.90 o                         
  -4  21   2         59.67         51.86         6.30 o                         
  -3  21   2        219.68        241.68         7.92 o                         
  -2  21   2          0.87         -0.37         6.32 o                         
  -1  21   2         21.43          8.79         5.97 o                         
   0  21   2          0.74         -4.24         4.98 o                         
   1  21   2        179.23        198.57         8.14 o                         
   2  21   2        195.88        175.64         8.22 o                         
   3  21   2        338.18        322.08        10.12 o                         
   4  21   2         17.95          8.69         6.77 o                         
   5  21   2        196.67        181.94         8.54 o                         
   6  21   2         93.95         88.97         7.64 o                         
   7  21   2        569.99        560.44        14.23 o                         
   8  21   2        132.59        117.19         8.47 o                         
   9  21   2         51.17         41.66         7.77 o                         
  10  21   2        479.60        497.35        18.84 o                         
  11  21   2        139.51        140.46        11.43 o                         
  12  21   2        159.35        179.96        12.71 o                         
 -11  22   2        189.72        200.99        11.95 o                         
 -10  22   2        403.46        471.43        17.03 o                         
  -9  22   2          0.98         -8.65         8.65 o                         
  -8  22   2          3.94         -7.73         7.73 o                         
  -7  22   2         17.90         22.59         6.97 o                         
  -6  22   2        195.57        195.60         8.84 o                         
  -5  22   2         45.57         40.34         7.38 o                         
  -4  22   2         17.01          3.48         6.41 o                         
  -3  22   2         41.08         25.46         6.29 o                         
  -2  22   2        245.56        209.85         7.82 o                         
  -1  22   2         10.12         -2.34         6.64 o                         
   0  22   2        172.93        175.59         9.10 o                         
   1  22   2        531.92        560.59        14.09 o                         
   2  22   2          0.66         -6.89         6.89 o                         
   3  22   2        131.50        144.39         8.62 o                         
   4  22   2         69.80         68.02         7.10 o                         
   5  22   2        315.13        308.32        11.41 o                         
   6  22   2        376.46        397.25        12.14 o                         
   7  22   2        212.62        230.90        10.88 o                         
   8  22   2        210.93        203.54         9.94 o                         
   9  22   2          3.52         -7.75         8.08 o                         
  10  22   2         88.98        105.85        10.69 o                         
  11  22   2          0.03         -6.80        10.40 o                         
 -10  23   2         12.01          2.69         9.62 o                         
  -9  23   2         50.16         41.48         8.89 o                         
  -8  23   2        435.61        434.90        14.16 o                         
  -7  23   2        249.97        239.03        10.81 o                         
  -6  23   2        221.06        241.65        10.55 o                         
  -5  23   2         26.34         13.31         8.55 o                         
  -4  23   2        634.30        629.17        16.80 o                         
  -3  23   2         13.91         -2.94         8.08 o                         
  -2  23   2          5.08         -6.65         6.65 o                         
  -1  23   2         11.95          7.01         6.96 o                         
   0  23   2        275.48        266.30        11.17 o                         
   1  23   2        589.48        547.05        18.29 o                         
   2  23   2         59.28         38.59         7.34 o                         
   3  23   2       1253.24       1230.85        27.14 o                         
   4  23   2         20.27          4.97         8.01 o                         
   5  23   2          0.20         -8.31         8.31 o                         
   6  23   2         36.10         16.50         8.34 o                         
   7  23   2        353.22        377.86        13.07 o                         
   8  23   2        156.94        166.90         9.52 o                         
   9  23   2         18.63         10.02         8.61 o                         
  10  23   2        347.88        394.29        16.01 o                         
  -9  24   2         19.27         -0.98         9.60 o                         
  -8  24   2         75.53         75.87         9.79 o                         
  -7  24   2        243.57        268.21        12.32 o                         
  -6  24   2        524.31        619.24        17.57 o                         
  -5  24   2        105.50        105.89         9.35 o                         
  -4  24   2        152.37        140.78         9.07 o                         
  -3  24   2        376.37        387.68        14.01 o                         
  -2  24   2        143.23        128.37         9.37 o                         
  -1  24   2          2.45          0.88         7.09 o                         
   0  24   2          5.75         -5.41         7.46 o                         
   1  24   2        196.28        180.81        11.17 o                         
   2  24   2        226.71        267.87        12.50 o                         
   3  24   2          0.95         -7.40         9.26 o                         
   4  24   2        248.75        292.09        11.59 o                         
   5  24   2        142.32        145.42        10.03 o                         
   6  24   2        132.09        123.65         9.70 o                         
   7  24   2          0.38         -8.20         8.20 o                         
   8  24   2         74.25         53.81         8.90 o                         
   9  24   2          8.95         10.79         9.22 o                         
  -8  25   2        270.79        278.33        12.95 o                         
  -7  25   2         32.49         11.74         9.51 o                         
  -6  25   2          0.21         -1.73        10.31 o                         
  -5  25   2        722.77        751.63        20.97 o                         
  -4  25   2        261.26        291.95        13.60 o                         
  -3  25   2        772.51        769.12        19.38 o                         
  -2  25   2        104.70         96.77        11.39 o                         
  -1  25   2         31.68         10.72         9.05 o                         
   0  25   2          3.18          5.10         8.68 o                         
   1  25   2          4.33          2.03         9.46 o                         
   2  25   2          9.64          2.42         9.22 o                         
   3  25   2          1.51         -1.93        10.31 o                         
   4  25   2         25.08         16.22         9.77 o                         
   5  25   2         13.00          3.76         9.32 o                         
   6  25   2        246.97        251.21        14.43 o                         
   7  25   2        550.30        566.16        19.59 o                         
   8  25   2         48.58         32.45        11.87 o                         
  -6  26   2         34.26         24.28        10.65 o                         
  -5  26   2        491.75        521.60        18.83 o                         
  -4  26   2        420.64        473.03        16.12 o                         
  -3  26   2        261.45        267.24        14.22 o                         
  -2  26   2        296.32        332.99        14.45 o                         
  -1  26   2          0.07        -13.19        13.19 o                         
   0  26   2         41.21         34.57        10.69 o                         
   1  26   2        300.95        279.68        14.89 o                         
   2  26   2         25.40         22.59         9.43 o                         
   3  26   2        400.39        393.15        15.61 o                         
   4  26   2         93.17         88.77        10.87 o                         
   5  26   2         19.45         19.63        10.59 o                         
   6  26   2         24.46         22.60        10.61 o                         
  -4  27   2          0.46          5.13        11.44 o                         
  -3  27   2        169.56        170.96        13.76 o                         
  -2  27   2        118.02        118.04        11.36 o                         
  -1  27   2         26.64          0.44        12.19 o                         
   0  27   2         55.96         92.29        12.09 o                         
   1  27   2         81.08         96.93        12.98 o                         
   2  27   2         25.75          3.44        12.03 o                         
   3  27   2         55.37         41.20        10.53 o                         
   4  27   2         77.67         61.23        11.01 o                         
 -17   0   3         66.55        142.83        14.42 o                         
 -15   0   3        860.98        838.70        28.27 o                         
 -13   0   3         17.46         -2.85         7.68 o                         
 -11   0   3         16.18         33.59         4.59 o                         
  -9   0   3       1126.70        904.17        24.49 o                         
  -7   0   3       6651.47       6599.50       120.48 o                         
  -5   0   3        319.42        473.97         9.23 o                         
  -3   0   3       3113.73       2897.95        87.97 o                         
  -1   0   3       4224.88       4801.71       138.39 o                         
   1   0   3      17386.54      21258.40       404.10 o                         
   3   0   3       8309.12       9788.79       144.94 o                         
   5   0   3      10719.74      10522.24       145.83 o                         
   7   0   3        175.72        244.83         4.86 o                         
   9   0   3       1629.26       1577.96        30.60 o                         
  11   0   3         34.92         37.64         6.63 o                         
  13   0   3          7.52         -4.82         7.28 o                         
  15   0   3        192.76        214.40        11.51 o                         
  17   0   3        404.79        442.83        19.72 o                         
 -18   1   3         24.31         35.21        10.48 o                         
 -17   1   3          8.93          2.12         8.83 o                         
 -16   1   3        128.69        151.45         9.47 o                         
 -15   1   3         14.55         -1.43         7.81 o                         
 -14   1   3          0.07         -5.62         5.62 o                         
 -13   1   3       1179.15       1153.62        22.38 o                         
 -12   1   3        364.19        334.12        10.55 o                         
 -11   1   3        295.41        305.58         6.44 o                         
 -10   1   3         84.92         58.64         2.69 o                         
  -9   1   3        204.40        182.81         4.17 o                         
  -8   1   3         57.94         65.20         3.19 o                         
  -7   1   3       2965.45       2683.76        34.62 o                         
  -6   1   3         94.11        147.89         2.79 o                         
  -5   1   3          0.61          5.29         1.81 o                         
  -4   1   3        292.20        250.55         4.84 o                         
  -3   1   3      25822.57      26196.99       485.27 o                         
  -2   1   3      10456.73      10909.89       211.75 o                         
  -1   1   3        156.74        183.10         3.73 o                         
   0   1   3       1569.05       1873.67        44.19 o                         
   1   1   3       2197.38       2795.59        41.58 o                         
   2   1   3       2894.86       3378.98        44.78 o                         
   3   1   3        252.00        295.86         4.85 o                         
   4   1   3       1657.65       1685.87        18.03 o                         
   5   1   3        177.18        185.81         2.87 o                         
   6   1   3         33.16         26.09         1.56 o                         
   7   1   3       2249.35       2244.39        23.55 o                         
   8   1   3         83.53         64.23         1.95 o                         
   9   1   3       4351.54       4169.89        54.95 o                         
  10   1   3        667.41        654.24        11.60 o                         
  11   1   3       2142.79       2017.39        32.87 o                         
  12   1   3       1657.24       1641.64        29.95 o                         
  13   1   3         26.37         12.63         5.45 o                         
  14   1   3        603.11        608.51        13.19 o                         
  15   1   3        130.95        146.53         7.36 o                         
  16   1   3         79.80         62.09         7.24 o                         
  17   1   3         17.16         10.50         8.17 o                         
  18   1   3          9.45          3.84         9.08 o                         
 -18   2   3         27.65         21.59         9.85 o                         
 -17   2   3         13.07         31.63        12.24 o                         
 -16   2   3          7.98         29.26         8.29 o                         
 -15   2   3         24.49         17.20         7.86 o                         
 -14   2   3         41.18         30.15         7.13 o                         
 -13   2   3        382.20        389.68        11.50 o                         
 -12   2   3         30.23         23.83         4.08 o                         
 -11   2   3         28.38         12.67         2.85 o                         
 -10   2   3       1988.12       1889.61        27.84 o                         
  -9   2   3        556.14        488.00         8.34 o                         
  -8   2   3        874.27        894.67        13.79 o                         
  -7   2   3         29.79         47.23         2.14 o                         
  -6   2   3        572.86        633.94        11.05 o                         
  -5   2   3       5104.59       5090.33        71.52 o                         
  -4   2   3       3033.81       3112.75        46.19 o                         
  -3   2   3       6897.60       7163.92       114.72 o                         
  -2   2   3      12168.47      13227.71       239.85 o                         
  -1   2   3         18.11         13.71         1.47 o                         
   0   2   3       9000.17      10050.16       141.51 o                         
   1   2   3       6929.33       8002.45        92.19 o                         
   2   2   3      18960.01      21837.62       239.08 o                         
   3   2   3        606.40        510.47         6.35 o                         
   4   2   3      19874.74      20583.25       208.01 o                         
   5   2   3          1.66          5.76         1.40 o                         
   6   2   3        308.04        294.33         3.75 o                         
   7   2   3       1257.13       1219.69        13.76 o                         
   8   2   3        793.41        640.58         7.98 o                         
   9   2   3       4291.60       4248.17        59.54 o                         
  10   2   3        997.85        958.98        17.41 o                         
  11   2   3        735.01        739.37        13.63 o                         
  12   2   3        243.59        235.23         7.01 o                         
  13   2   3         31.83         32.32         5.31 o                         
  14   2   3         80.24         76.13         5.97 o                         
  15   2   3          1.42         -2.52         5.77 o                         
  16   2   3        250.46        267.40         9.66 o                         
  17   2   3         11.06         -5.37         7.33 o                         
  18   2   3         78.45         87.32        10.43 o                         
 -18   3   3          0.03         11.89        10.43 o                         
 -17   3   3        110.91        162.86        10.90 o                         
 -16   3   3        140.89        141.28         9.07 o                         
 -15   3   3        403.59        400.76        12.63 o                         
 -14   3   3        695.34        733.80        19.95 o                         
 -13   3   3       1161.81       1107.13        20.15 o                         
 -12   3   3        314.76        315.08        11.02 o                         
 -11   3   3        359.32        403.34         9.21 o                         
 -10   3   3        220.01        217.85         5.24 o                         
  -9   3   3       1625.16       1597.38        22.59 o                         
  -8   3   3        482.01        506.41         7.93 o                         
  -7   3   3       5043.60       4642.49        60.99 o                         
  -6   3   3       2938.17       2877.72        37.03 o                         
  -5   3   3       2176.15       2208.89        29.07 o                         
  -4   3   3       2055.37       2323.05        32.70 o                         
  -3   3   3        166.15        182.60         3.59 o                         
  -2   3   3      29352.22      30615.86       433.68 o                         
  -1   3   3       3716.33       4036.35        59.99 o                         
   0   3   3       8619.14       9744.10       123.89 o                         
   1   3   3       2523.02       2844.95        39.25 o                         
   2   3   3        224.86        303.71         4.09 o                         
   3   3   3        423.45        460.02         5.46 o                         
   4   3   3        209.92        285.80         3.74 o                         
   5   3   3       4372.63       4417.80        42.99 o                         
   6   3   3       1190.25       1097.45        10.90 o                         
   7   3   3         50.71         40.86         1.80 o                         
   8   3   3       9303.50       9292.74       111.30 o                         
   9   3   3       1305.97       1225.10        17.84 o                         
  10   3   3       1079.62       1039.75        16.21 o                         
  11   3   3       1744.03       1634.18        22.36 o                         
  12   3   3        818.77        791.04        14.68 o                         
  13   3   3        931.82        967.73        18.43 o                         
  14   3   3        133.37        115.89         6.24 o                         
  15   3   3         97.89        105.67         7.16 o                         
  16   3   3         23.90         14.80         7.03 o                         
  17   3   3         17.54          4.20         7.73 o                         
  18   3   3        173.09        176.58        11.90 o                         
 -18   4   3         96.40         82.52        10.93 o                         
 -17   4   3        114.71        118.82        11.29 o                         
 -16   4   3         40.74        133.71        15.76 o                         
 -15   4   3        159.82        190.38         7.84 o                         
 -14   4   3          0.05         -5.76         5.76 o                         
 -13   4   3        400.84        427.06         9.77 o                         
 -12   4   3         12.02          0.86         3.24 o                         
 -11   4   3        698.18        620.48        13.33 o                         
 -10   4   3       1652.40       1508.59        22.34 o                         
  -9   4   3        173.00        225.31         4.66 o                         
  -8   4   3        323.56        279.14         4.91 o                         
  -7   4   3         80.76         78.87         2.35 o                         
  -6   4   3        629.10        565.27         7.72 o                         
  -5   4   3        591.03        818.92        10.65 o                         
  -4   4   3        329.82        309.91         4.97 o                         
  -3   4   3          2.11          6.90         1.70 o                         
  -2   4   3        451.25        449.91         7.16 o                         
  -1   4   3       1224.64       1347.61        19.28 o                         
   0   4   3      10963.70      12652.72       158.17 o                         
   1   4   3      18422.60      20134.49       282.02 o                         
   2   4   3       3166.40       3522.43        44.23 o                         
   3   4   3       2049.49       2142.71        24.79 o                         
   4   4   3       6488.78       6882.50        70.36 o                         
   5   4   3       3216.09       3224.37        33.26 o                         
   6   4   3        199.46        183.02         3.47 o                         
   7   4   3        137.89        127.43         2.68 o                         
   8   4   3        292.03        285.86         6.18 o                         
   9   4   3         71.70        100.66         3.78 o                         
  10   4   3         85.82         83.66         3.45 o                         
  11   4   3         16.17         11.32         3.28 o                         
  12   4   3        430.81        394.93         9.18 o                         
  13   4   3        547.86        564.27        13.87 o                         
  14   4   3          1.91         -5.00         6.04 o                         
  15   4   3          9.20          2.33         6.75 o                         
  16   4   3         10.25         27.85         7.67 o                         
  17   4   3         73.46         88.15         8.80 o                         
  18   4   3        125.37        141.70        11.70 o                         
 -18   5   3         97.54        111.42        12.64 o                         
 -17   5   3        239.82        307.59        18.77 o                         
 -16   5   3        784.28        869.50        21.93 o                         
 -15   5   3        258.39        248.75         8.65 o                         
 -14   5   3         81.32         83.39         6.27 o                         
 -13   5   3        278.34        248.27         7.62 o                         
 -12   5   3         91.60         76.41         4.19 o                         
 -11   5   3        357.39        350.51         9.66 o                         
 -10   5   3          3.69          4.36         2.61 o                         
  -9   5   3        511.46        499.81         7.63 o                         
  -8   5   3       1235.41       1236.04        16.02 o                         
  -7   5   3         33.65         66.11         2.17 o                         
  -6   5   3        476.64        504.21         7.31 o                         
  -5   5   3        834.79       1106.41        14.38 o                         
  -4   5   3       1583.05       1661.74        24.00 o                         
  -3   5   3       2970.24       3218.55        44.47 o                         
  -2   5   3          0.16         10.59         1.80 o                         
  -1   5   3         14.28         35.14         1.61 o                         
   0   5   3        657.29        688.27         8.95 o                         
   1   5   3      20782.98      23344.06       280.34 o                         
   2   5   3      18334.58      20281.11       228.31 o                         
   3   5   3          0.79          8.42         1.70 o                         
   4   5   3        757.31        666.57         7.24 o                         
   5   5   3       6517.04       6376.19        64.60 o                         
   6   5   3       1017.74       1076.03        11.53 o                         
   7   5   3         36.39         20.87         1.80 o                         
   8   5   3        170.08        203.62         4.09 o                         
   9   5   3         89.99         89.74         3.01 o                         
  10   5   3        751.41        674.14        11.24 o                         
  11   5   3       1304.93       1350.09        21.10 o                         
  12   5   3         56.32         54.20         4.88 o                         
  13   5   3         13.00          4.12         5.60 o                         
  14   5   3          1.44         -2.20         6.22 o                         
  15   5   3         86.63         84.11         7.36 o                         
  16   5   3         55.68         32.87         7.69 o                         
  17   5   3          2.01          3.60         8.19 o                         
  18   5   3          3.71         -5.69         9.61 o                         
 -18   6   3          0.00          2.32        10.55 o                         
 -17   6   3         56.98         47.10        10.34 o                         
 -16   6   3        188.79        211.29        10.54 o                         
 -15   6   3          0.23         -3.68         6.71 o                         
 -14   6   3        984.56        979.06        19.94 o                         
 -13   6   3         72.61         57.37         5.19 o                         
 -12   6   3        506.01        542.25        12.26 o                         
 -11   6   3        282.63        254.58         6.62 o                         
 -10   6   3        672.88        619.48         9.64 o                         
  -9   6   3        474.90        565.77         8.09 o                         
  -8   6   3        255.05        238.52         4.05 o                         
  -7   6   3       1781.44       1692.02        23.13 o                         
  -6   6   3        763.68        728.77        10.62 o                         
  -5   6   3       1090.43       1141.13        16.41 o                         
  -4   6   3       1536.90       1665.88        24.60 o                         
  -3   6   3        702.32        647.02        10.11 o                         
  -2   6   3        451.53        456.12         8.51 o                         
  -1   6   3        660.95        660.90         8.94 o                         
   0   6   3       2146.42       2767.12        33.22 o                         
   1   6   3       1735.98       1820.11        21.29 o                         
   2   6   3       1257.46       1362.73        17.74 o                         
   3   6   3       3145.50       3145.79        33.97 o                         
   4   6   3        267.40        230.74         3.29 o                         
   5   6   3        457.91        430.86         5.66 o                         
   6   6   3       1781.51       1767.22        19.74 o                         
   7   6   3       1157.22       1118.03        13.63 o                         
   8   6   3         77.44         59.52         2.37 o                         
   9   6   3          9.28          7.58         2.36 o                         
  10   6   3         86.85         79.87         4.05 o                         
  11   6   3          0.93         -0.67         3.89 o                         
  12   6   3       1595.36       1552.59        27.15 o                         
  13   6   3          4.43         -4.04         5.73 o                         
  14   6   3         58.69         45.93         6.29 o                         
  15   6   3        918.02        996.62        20.14 o                         
  16   6   3         14.79          4.63         7.95 o                         
  17   6   3          1.33          7.28         8.35 o                         
  18   6   3         23.80         43.29         9.70 o                         
 -17   7   3          5.43         -2.84        10.13 o                         
 -16   7   3        236.95        234.30        11.06 o                         
 -15   7   3         65.78         55.91         7.74 o                         
 -14   7   3          2.29          1.54         6.39 o                         
 -13   7   3        510.00        522.30        11.78 o                         
 -12   7   3         52.61         40.80         5.37 o                         
 -11   7   3        134.21        120.36         5.20 o                         
 -10   7   3        638.72        629.12         9.92 o                         
  -9   7   3        927.40        935.66        12.42 o                         
  -8   7   3       1223.35       1186.13        16.17 o                         
  -7   7   3        946.53        872.89        12.71 o                         
  -6   7   3       3154.07       3010.90        44.98 o                         
  -5   7   3       1519.65       1469.09        19.23 o                         
  -4   7   3         12.63          4.98         1.98 o                         
  -3   7   3       1353.57       1178.62        16.97 o                         
  -2   7   3          0.12          6.08         1.99 o                         
  -1   7   3        679.54        978.31        13.64 o                         
   0   7   3       1372.88       1566.22        18.98 o                         
   1   7   3       9442.12      11608.70       142.23 o                         
   2   7   3       4337.16       4435.23        52.89 o                         
   3   7   3        103.44         83.08         2.23 o                         
   4   7   3         60.02         58.10         1.84 o                         
   5   7   3         54.46         65.56         2.03 o                         
   6   7   3       1767.51       1762.36        21.19 o                         
   7   7   3        212.23        243.76         4.63 o                         
   8   7   3        337.74        343.05         5.47 o                         
   9   7   3          5.90          2.41         2.79 o                         
  10   7   3        297.15        238.51         6.13 o                         
  11   7   3        542.39        494.18        11.18 o                         
  12   7   3         19.53         15.41         4.97 o                         
  13   7   3         14.59          8.98         5.93 o                         
  14   7   3        736.44        765.47        20.31 o                         
  15   7   3        127.40        105.75         8.13 o                         
  16   7   3          1.30         -5.95         8.16 o                         
  17   7   3          3.20          1.73         8.81 o                         
 -17   8   3          1.47         -5.87        10.55 o                         
 -16   8   3          5.91          6.61         8.72 o                         
 -15   8   3          6.74          5.82         7.60 o                         
 -14   8   3         89.16         79.48         7.78 o                         
 -13   8   3          0.04         -6.32         6.32 o                         
 -12   8   3       1241.26       1245.62        40.78 o                         
 -11   8   3        760.58        702.12        14.41 o                         
 -10   8   3        203.29        196.66         6.17 o                         
  -9   8   3         46.61         71.00         3.37 o                         
  -8   8   3       1400.43       1450.18        20.96 o                         
  -7   8   3         11.51         29.15         2.54 o                         
  -6   8   3        204.01        170.82         4.18 o                         
  -5   8   3        235.40        254.14         5.11 o                         
  -4   8   3       3005.19       2765.95        38.81 o                         
  -3   8   3          3.95         14.00         1.88 o                         
  -2   8   3       1711.88       1764.48        22.79 o                         
  -1   8   3        201.66        184.40         3.59 o                         
   0   8   3        550.38        509.30         6.68 o                         
   1   8   3       2645.57       2734.24        33.10 o                         
   2   8   3       1129.86       1684.45        20.31 o                         
   3   8   3        100.19        155.17         3.46 o                         
   4   8   3        501.25        482.29         6.04 o                         
   5   8   3        519.39        464.47         6.17 o                         
   6   8   3          1.23          1.81         2.00 o                         
   7   8   3        143.19        123.15         3.75 o                         
   8   8   3       1184.50       1148.28        15.57 o                         
   9   8   3        517.92        489.32         8.08 o                         
  10   8   3        353.70        340.77         7.15 o                         
  11   8   3        107.43        104.54         5.32 o                         
  12   8   3          6.69          4.42         5.07 o                         
  13   8   3         12.94          0.98         5.97 o                         
  14   8   3        297.35        313.51        11.51 o                         
  15   8   3         17.85         16.90         7.87 o                         
  16   8   3         39.18         46.31         8.38 o                         
  17   8   3         58.69         49.32        10.06 o                         
 -17   9   3          6.61         -1.26        10.83 o                         
 -16   9   3        856.75        912.94        23.74 o                         
 -15   9   3        101.32         73.64         8.18 o                         
 -14   9   3         28.09         17.04         7.39 o                         
 -13   9   3        245.47        250.77        12.27 o                         
 -12   9   3        469.89        471.48        12.57 o                         
 -11   9   3       1655.64       1638.70        29.69 o                         
 -10   9   3        498.41        450.18         8.29 o                         
  -9   9   3        290.96        277.28         5.96 o                         
  -8   9   3        209.16        160.13         4.39 o                         
  -7   9   3          3.93          1.92         2.45 o                         
  -6   9   3        517.70        413.28         7.46 o                         
  -5   9   3         12.72         12.84         2.28 o                         
  -4   9   3       2707.66       2679.99        38.89 o                         
  -3   9   3        310.51        233.35         4.01 o                         
  -2   9   3       2957.91       2933.82        37.03 o                         
  -1   9   3       3541.35       3805.97        47.83 o                         
   0   9   3      11121.33      10910.41       126.48 o                         
   1   9   3        646.08        649.20         8.33 o                         
   2   9   3       1330.58       1440.04        17.59 o                         
   3   9   3        802.50        914.64        11.14 o                         
   4   9   3       2207.76       2172.36        26.26 o                         
   5   9   3        326.62        320.54         4.80 o                         
   6   9   3       2741.50       2390.30        31.83 o                         
   7   9   3       1216.46       1171.92        17.15 o                         
   8   9   3         99.53         86.17         3.21 o                         
   9   9   3        408.25        382.19         6.87 o                         
  10   9   3        116.15         93.64         4.85 o                         
  11   9   3        451.99        405.67         9.67 o                         
  12   9   3        441.90        421.28        10.26 o                         
  13   9   3        208.40        194.04         8.66 o                         
  14   9   3         55.00         37.21         7.45 o                         
  15   9   3        620.85        595.30        15.75 o                         
  16   9   3        242.44        262.01        11.94 o                         
  17   9   3        554.89        615.39        22.86 o                         
 -17  10   3          0.16         -1.37        10.92 o                         
 -16  10   3        251.70        279.54        12.91 o                         
 -15  10   3        188.68        192.02        10.18 o                         
 -14  10   3         58.99         51.17         7.87 o                         
 -13  10   3        397.03        403.17        13.41 o                         
 -12  10   3        880.06        825.16        18.88 o                         
 -11  10   3        641.56        572.70        15.91 o                         
 -10  10   3         63.01         41.68         3.94 o                         
  -9  10   3        365.46        303.12         6.86 o                         
  -8  10   3          1.47          1.39         2.75 o                         
  -7  10   3        606.08        582.36         9.83 o                         
  -6  10   3        296.11        275.33         6.21 o                         
  -5  10   3        138.20        129.86         3.90 o                         
  -4  10   3       4774.41       4684.30        75.59 o                         
  -3  10   3       1646.23       1752.53        23.65 o                         
  -2  10   3         15.24          1.66         1.66 o                         
  -1  10   3         10.38          3.27         2.01 o                         
   0  10   3        880.32        916.11        11.18 o                         
   1  10   3          1.93          1.09         1.62 o                         
   2  10   3       2501.84       2508.15        30.36 o                         
   3  10   3        483.46        518.55         7.77 o                         
   4  10   3       2542.82       2460.88        32.82 o                         
   5  10   3          0.68         -0.29         2.38 o                         
   6  10   3       2211.48       2038.49        28.41 o                         
   7  10   3         57.42         66.54         2.97 o                         
   8  10   3        632.60        526.35         8.99 o                         
   9  10   3        380.68        346.80         8.83 o                         
  10  10   3         54.22         52.65         3.90 o                         
  11  10   3        321.84        291.49         8.07 o                         
  12  10   3         54.37         45.70         5.69 o                         
  13  10   3        385.24        387.04        11.74 o                         
  14  10   3        604.17        621.68        15.90 o                         
  15  10   3         35.70         14.24         7.95 o                         
  16  10   3         45.95         33.54         8.94 o                         
  17  10   3          5.97         -7.06         9.94 o                         
 -17  11   3          5.86          1.51        11.40 o                         
 -16  11   3        122.73        134.08        10.82 o                         
 -15  11   3        135.92        138.91        10.12 o                         
 -14  11   3          0.06         -7.87         7.87 o                         
 -13  11   3         35.84         30.91         7.17 o                         
 -12  11   3          0.05         -5.89         5.89 o                         
 -11  11   3        275.67        257.21         7.76 o                         
 -10  11   3         34.30         22.16         4.56 o                         
  -9  11   3        150.38        110.87         4.28 o                         
  -8  11   3       3428.29       3153.97        49.42 o                         
  -7  11   3       1555.71       1402.57        21.23 o                         
  -6  11   3       3725.77       3567.31        54.54 o                         
  -5  11   3        314.70        286.76         7.69 o                         
  -4  11   3       1861.77       1802.10        29.85 o                         
  -3  11   3       1257.53       1315.11        20.42 o                         
  -2  11   3       1689.47       1721.69        27.14 o                         
  -1  11   3        331.96        340.18         6.68 o                         
   0  11   3       1003.50       1108.18        17.63 o                         
   1  11   3       7919.12       8123.53       115.18 o                         
   2  11   3          8.54          6.61         1.85 o                         
   3  11   3       1217.03       1128.84        16.71 o                         
   4  11   3          1.46          3.92         2.62 o                         
   5  11   3       1652.49       1559.04        22.74 o                         
   6  11   3        728.58        642.49        10.32 o                         
   7  11   3       1959.64       1924.92        27.44 o                         
   8  11   3       1975.75       1836.70        28.33 o                         
   9  11   3        152.85        127.80         4.65 o                         
  10  11   3         26.35         22.13         3.56 o                         
  11  11   3         28.93         25.51         5.30 o                         
  12  11   3         48.86         38.61         6.09 o                         
  13  11   3        336.49        324.21        11.49 o                         
  14  11   3        597.82        594.80        16.21 o                         
  15  11   3         17.24          7.71         8.33 o                         
  16  11   3         42.16         24.70         8.77 o                         
 -16  12   3         43.52         40.17        10.25 o                         
 -15  12   3        108.57         97.31        10.05 o                         
 -14  12   3         20.65         14.78         9.27 o                         
 -13  12   3        133.00        122.61         8.33 o                         
 -12  12   3        424.61        402.81        10.80 o                         
 -11  12   3          7.67         -3.53         4.77 o                         
 -10  12   3        258.22        263.42         8.04 o                         
  -9  12   3         88.93         71.87         4.60 o                         
  -8  12   3       3582.91       3421.86        56.08 o                         
  -7  12   3        513.57        518.00         9.50 o                         
  -6  12   3       3433.38       3438.40        57.47 o                         
  -5  12   3        454.70        473.13        10.98 o                         
  -4  12   3       4006.62       4077.70        67.77 o                         
  -3  12   3       2277.59       2359.26        40.13 o                         
  -2  12   3         53.09         24.96         2.27 o                         
  -1  12   3       3551.57       3355.73        52.42 o                         
   0  12   3        206.44        270.60         5.90 o                         
   1  12   3       1879.41       1754.98        25.37 o                         
   2  12   3        676.95        699.88        10.34 o                         
   3  12   3        474.35        472.39         8.91 o                         
   4  12   3        357.45        352.89         7.97 o                         
   5  12   3       1383.04       1349.09        21.55 o                         
   6  12   3        833.23        724.92        12.53 o                         
   7  12   3        896.14        835.52        14.09 o                         
   8  12   3       1194.19       1130.28        18.28 o                         
   9  12   3         86.26         77.08         4.71 o                         
  10  12   3       2919.54       2867.47        49.44 o                         
  11  12   3         34.62         26.18         5.81 o                         
  12  12   3        871.60        868.90        19.19 o                         
  13  12   3         61.93         57.71         7.59 o                         
  14  12   3        641.29        656.39        17.76 o                         
  15  12   3        539.62        604.34        16.46 o                         
  16  12   3         41.87         18.46         9.69 o                         
 -16  13   3         52.86         48.40        10.86 o                         
 -15  13   3         17.41          6.52         9.74 o                         
 -14  13   3         92.74         90.99        10.02 o                         
 -13  13   3         50.19         44.96         8.62 o                         
 -12  13   3        401.42        369.42        15.38 o                         
 -11  13   3        633.22        597.30        19.10 o                         
 -10  13   3         48.50         37.48         4.96 o                         
  -9  13   3        613.84        579.08        13.72 o                         
  -8  13   3        731.63        718.84        18.48 o                         
  -7  13   3         29.55         39.16         4.71 o                         
  -6  13   3         95.01        101.53         3.70 o                         
  -5  13   3       2056.74       1902.23        34.70 o                         
  -4  13   3          3.22          2.80         2.90 o                         
  -3  13   3       1606.32       1509.53        25.40 o                         
  -2  13   3        650.18        618.92        10.59 o                         
  -1  13   3        187.31        199.36         5.07 o                         
   0  13   3       1341.90       1225.46        21.31 o                         
   1  13   3        922.26        868.98        13.33 o                         
   2  13   3       1443.45       1343.56        19.14 o                         
   3  13   3          2.86         -0.53         3.59 o                         
   4  13   3        255.18        217.87         5.71 o                         
   5  13   3       1667.37       1765.13        29.37 o                         
   6  13   3       1568.02       1563.00        25.29 o                         
   7  13   3       1103.25       1035.54        18.36 o                         
   8  13   3        128.15        129.56         4.98 o                         
   9  13   3        692.24        625.85        13.68 o                         
  10  13   3        317.01        279.11        10.03 o                         
  11  13   3       1333.80       1300.79        25.31 o                         
  12  13   3         71.08         71.64         7.03 o                         
  13  13   3         77.18         60.25         8.64 o                         
  14  13   3        117.68        124.83         9.97 o                         
  15  13   3         92.64         95.37        10.33 o                         
  16  13   3         35.13         24.20         9.89 o                         
 -16  14   3          0.14        -10.43        10.43 o                         
 -15  14   3        259.24        263.03        13.05 o                         
 -14  14   3         54.26         48.69        10.24 o                         
 -13  14   3          4.23         -4.01         9.10 o                         
 -12  14   3         58.03         44.00         6.93 o                         
 -11  14   3        285.57        268.73         8.97 o                         
 -10  14   3        250.08        226.65        10.21 o                         
  -9  14   3         36.32         38.06         6.50 o                         
  -8  14   3         10.06          2.92         4.78 o                         
  -7  14   3         93.47         92.05         5.72 o                         
  -6  14   3       1806.26       1784.22        27.73 o                         
  -5  14   3          2.34         -3.30         3.30 o                         
  -4  14   3       1679.20       1552.84        27.23 o                         
  -3  14   3        142.83        176.71         4.51 o                         
  -2  14   3         19.45         12.00         2.57 o                         
  -1  14   3         75.99         67.22         3.67 o                         
   0  14   3       3652.46       3307.11        53.91 o                         
   1  14   3        905.66        938.53        14.41 o                         
   2  14   3       1298.47       1322.52        19.48 o                         
   3  14   3        785.55        786.05        13.91 o                         
   4  14   3        108.50         96.87         5.31 o                         
   5  14   3        174.60        174.57         5.59 o                         
   6  14   3        970.78        950.61        17.25 o                         
   7  14   3         20.69         23.53         3.74 o                         
   8  14   3          1.62          1.85         4.28 o                         
   9  14   3          1.11          0.14         5.46 o                         
  10  14   3       1747.74       1701.50        30.11 o                         
  11  14   3        208.63        228.02         8.57 o                         
  12  14   3        156.20        151.39         7.84 o                         
  13  14   3          9.84         -1.93         8.60 o                         
  14  14   3         95.74         93.02         9.94 o                         
  15  14   3        523.02        541.34        18.86 o                         
 -15  15   3        205.32        242.89        16.91 o                         
 -14  15   3          1.98        -10.07        10.07 o                         
 -13  15   3        304.62        301.77        13.37 o                         
 -12  15   3        227.88        223.64        10.89 o                         
 -11  15   3         45.09         32.06         6.61 o                         
 -10  15   3        249.46        236.60         8.89 o                         
  -9  15   3        208.96        202.86         9.87 o                         
  -8  15   3         20.84          8.37         5.32 o                         
  -7  15   3        108.41         91.86         6.36 o                         
  -6  15   3       3032.05       2858.69        44.70 o                         
  -5  15   3       1915.85       1884.41        33.52 o                         
  -4  15   3         10.97          6.94         3.09 o                         
  -3  15   3        347.39        353.51         7.46 o                         
  -2  15   3        181.59        173.76         4.47 o                         
  -1  15   3       2657.97       2726.26        44.69 o                         
   0  15   3       1095.44       1055.23        18.23 o                         
   1  15   3        273.06        242.42         5.22 o                         
   2  15   3       3760.36       3704.51        53.16 o                         
   3  15   3        717.48        700.89        14.12 o                         
   4  15   3        862.50        867.68        18.21 o                         
   5  15   3       2839.61       2878.03        49.53 o                         
   6  15   3        585.44        600.67        12.45 o                         
   7  15   3        344.60        330.01         8.77 o                         
   8  15   3       2015.79       1942.40        32.89 o                         
   9  15   3        174.38        148.15         7.63 o                         
  10  15   3         12.40          8.48         6.52 o                         
  11  15   3        800.04        801.70        19.75 o                         
  12  15   3         16.37          4.24         6.94 o                         
  13  15   3        106.38         88.84         8.90 o                         
  14  15   3        928.09       1044.54        27.46 o                         
  15  15   3         75.04         49.08        11.37 o                         
 -15  16   3        160.37        172.28        15.44 o                         
 -14  16   3          0.18         -6.34        10.54 o                         
 -13  16   3         84.78         85.49         9.75 o                         
 -12  16   3         53.82         35.58         7.59 o                         
 -11  16   3          9.09         -1.48         7.28 o                         
 -10  16   3         14.86          6.62         6.72 o                         
  -9  16   3          9.43          2.71         6.82 o                         
  -8  16   3        566.12        533.14        13.30 o                         
  -7  16   3        154.60        149.17         7.47 o                         
  -6  16   3        370.96        350.31         9.24 o                         
  -5  16   3        471.82        453.85        11.16 o                         
  -4  16   3        126.63        111.34         5.37 o                         
  -3  16   3         65.26         60.62         3.55 o                         
  -2  16   3       2652.13       2477.99        37.85 o                         
  -1  16   3       2011.20       1913.46        32.18 o                         
   0  16   3        581.43        503.52        11.42 o                         
   1  16   3        219.24        226.14         6.41 o                         
   2  16   3        124.72        102.87         4.39 o                         
   3  16   3       3218.53       3160.32        52.28 o                         
   4  16   3        270.98        248.30         8.10 o                         
   5  16   3         31.06         51.94         5.49 o                         
   6  16   3        721.27        704.59        14.49 o                         
   7  16   3          0.71         -4.53         4.71 o                         
   8  16   3        600.08        546.19        13.25 o                         
   9  16   3        245.87        188.87         7.73 o                         
  10  16   3        243.49        217.04         9.48 o                         
  11  16   3         22.37         13.00         6.72 o                         
  12  16   3         61.88         51.71         7.43 o                         
  13  16   3        179.35        164.24         9.98 o                         
  14  16   3         30.45          9.67         9.36 o                         
  15  16   3        163.07        179.05        12.12 o                         
 -14  17   3         14.01         -8.57        11.88 o                         
 -13  17   3         48.78         23.08         9.81 o                         
 -12  17   3        283.93        293.63        11.91 o                         
 -11  17   3         37.82         23.10         8.49 o                         
 -10  17   3         21.00         -3.95         7.17 o                         
  -9  17   3        173.36        173.01         8.88 o                         
  -8  17   3        409.46        372.20        10.03 o                         
  -7  17   3       1799.78       1796.33        35.95 o                         
  -6  17   3        207.01        177.38         7.61 o                         
  -5  17   3         24.80         10.45         5.28 o                         
  -4  17   3          1.17         -4.14         4.14 o                         
  -3  17   3        321.67        342.85         8.92 o                         
  -2  17   3         31.45         24.77         3.71 o                         
  -1  17   3        406.35        337.49         7.77 o                         
   0  17   3       1980.36       1915.53        35.97 o                         
   1  17   3         30.06         23.59         3.62 o                         
   2  17   3         24.70         30.19         3.87 o                         
   3  17   3         63.35         50.61         4.85 o                         
   4  17   3         23.65         20.39         5.55 o                         
   5  17   3         43.39         31.44         5.51 o                         
   6  17   3        517.24        520.08        12.55 o                         
   7  17   3        331.55        289.80         8.85 o                         
   8  17   3        482.69        469.66        12.92 o                         
   9  17   3        384.90        381.49        12.32 o                         
  10  17   3        163.64        137.70         7.94 o                         
  11  17   3        359.82        317.90        16.78 o                         
  12  17   3          1.59         -6.08         8.04 o                         
  13  17   3        356.80        402.67        22.34 o                         
  14  17   3         12.43         13.44         9.48 o                         
 -14  18   3         87.68         92.54        12.88 o                         
 -13  18   3         56.65         40.98        11.54 o                         
 -12  18   3         47.24         43.44         9.29 o                         
 -11  18   3        290.50        298.48        11.98 o                         
 -10  18   3         13.54          0.86         7.52 o                         
  -9  18   3        205.60        175.25         8.79 o                         
  -8  18   3         84.84         77.20         6.57 o                         
  -7  18   3         13.26          0.67         6.33 o                         
  -6  18   3         32.37         12.76         6.78 o                         
  -5  18   3        471.37        454.94        12.09 o                         
  -4  18   3        385.51        399.04         9.89 o                         
  -3  18   3        605.46        604.44        12.46 o                         
  -2  18   3        164.41        137.31         5.27 o                         
  -1  18   3       2235.63       2307.47        38.69 o                         
   0  18   3          0.82          2.04         4.00 o                         
   1  18   3        572.12        525.79        11.02 o                         
   2  18   3        229.26        221.10         6.97 o                         
   3  18   3        371.04        325.76         8.74 o                         
   4  18   3          3.25          5.66         5.14 o                         
   5  18   3       2176.94       2213.74        41.30 o                         
   6  18   3        598.23        609.57        14.45 o                         
   7  18   3          9.53         15.55         6.52 o                         
   8  18   3        635.39        598.59        14.41 o                         
   9  18   3          5.15         -2.21         6.64 o                         
  10  18   3         93.33         84.41         8.35 o                         
  11  18   3        160.82        155.44         9.70 o                         
  12  18   3        231.47        218.42        10.83 o                         
  13  18   3        225.50        263.50        13.78 o                         
  14  18   3          2.70         -4.74        10.70 o                         
 -13  19   3        201.88        221.55        14.62 o                         
 -12  19   3         23.49         10.93        10.53 o                         
 -11  19   3          4.12         -6.95         9.46 o                         
 -10  19   3        326.26        338.67        12.01 o                         
  -9  19   3        241.56        217.44         9.61 o                         
  -8  19   3        258.37        227.64         8.90 o                         
  -7  19   3        247.35        232.82        10.24 o                         
  -6  19   3         11.58         -6.07         6.26 o                         
  -5  19   3          1.72         -3.94         3.94 o                         
  -4  19   3       1370.77       1356.90        24.16 o                         
  -3  19   3        120.22        119.15         6.07 o                         
  -2  19   3         85.62         83.18         5.26 o                         
  -1  19   3        104.81        119.06         5.58 o                         
   0  19   3         76.80         62.79         4.92 o                         
   1  19   3         91.37         86.41         5.31 o                         
   2  19   3        169.74        167.68         8.44 o                         
   3  19   3          8.01         -1.37         6.01 o                         
   4  19   3         20.98         18.62         5.39 o                         
   5  19   3       1366.08       1416.39        25.90 o                         
   6  19   3          0.14         -6.69         6.69 o                         
   7  19   3        244.57        222.92         9.02 o                         
   8  19   3         11.54          1.94         6.77 o                         
   9  19   3          2.53         -6.96         6.96 o                         
  10  19   3        160.48        162.92         9.45 o                         
  11  19   3         41.58         16.40         8.92 o                         
  12  19   3         96.91        106.73        12.13 o                         
  13  19   3         75.94         78.47        10.61 o                         
 -12  20   3         49.76         25.10        10.32 o                         
 -11  20   3         59.49         43.66         9.65 o                         
 -10  20   3          8.53         -8.43         8.43 o                         
  -9  20   3         52.22         25.21         8.58 o                         
  -8  20   3        355.46        394.77        12.65 o                         
  -7  20   3         79.39         58.36         7.57 o                         
  -6  20   3         63.19         48.80         6.63 o                         
  -5  20   3        112.91        111.71         7.23 o                         
  -4  20   3          2.56         -2.94         4.80 o                         
  -3  20   3        675.96        679.48        14.75 o                         
  -2  20   3       1293.47       1318.81        24.93 o                         
  -1  20   3         35.08         29.54         4.34 o                         
   0  20   3        217.14        193.97         7.44 o                         
   1  20   3        131.14        123.00         5.99 o                         
   2  20   3        121.58        100.82         6.25 o                         
   3  20   3         77.39         62.49         6.95 o                         
   4  20   3        346.74        397.15        11.62 o                         
   5  20   3        230.76        246.62         9.51 o                         
   6  20   3         87.28         91.27         7.45 o                         
   7  20   3        516.46        507.69        13.34 o                         
   8  20   3          6.09         -6.78         6.78 o                         
   9  20   3         43.15         20.85         7.28 o                         
  10  20   3         35.07         17.04         8.40 o                         
  11  20   3         73.12         57.13        10.17 o                         
  12  20   3          0.95          5.67        10.03 o                         
 -12  21   3         34.04         42.57        10.58 o                         
 -11  21   3        568.00        616.36        19.13 o                         
 -10  21   3         14.28         -6.14         8.93 o                         
  -9  21   3        607.09        611.19        19.52 o                         
  -8  21   3          1.69         -5.10         8.80 o                         
  -7  21   3        798.12        841.37        18.32 o                         
  -6  21   3         13.88          6.59         6.61 o                         
  -5  21   3         50.48         33.44         6.77 o                         
  -4  21   3         45.59         41.86         6.24 o                         
  -3  21   3         30.90         21.08         5.19 o                         
  -2  21   3        146.55        141.76         8.95 o                         
  -1  21   3        790.32        823.60        18.09 o                         
   0  21   3        164.83        148.04         6.71 o                         
   1  21   3         89.30         74.07         6.22 o                         
   2  21   3          9.45          5.84         6.02 o                         
   3  21   3         90.58         94.54         6.88 o                         
   4  21   3        426.31        421.22        12.25 o                         
   5  21   3         99.99         96.16         7.74 o                         
   6  21   3         24.55         11.55         7.09 o                         
   7  21   3        149.52        140.57         7.92 o                         
   8  21   3         56.42         32.19         7.16 o                         
   9  21   3        564.07        598.47        14.63 o                         
  10  21   3        145.76        137.47         9.65 o                         
  11  21   3        160.27        156.96        10.25 o                         
  12  21   3         22.96         15.39         9.58 o                         
 -11  22   3        220.13        258.20        12.91 o                         
 -10  22   3        572.51        630.30        18.96 o                         
  -9  22   3         74.83         81.83         8.61 o                         
  -8  22   3        109.80        109.93         8.48 o                         
  -7  22   3          5.42         -2.18         7.00 o                         
  -6  22   3          0.65         -6.93         6.93 o                         
  -5  22   3        314.51        294.30        10.85 o                         
  -4  22   3          3.53         -6.69         6.69 o                         
  -3  22   3        532.82        544.58        13.45 o                         
  -2  22   3        139.81        134.79         7.95 o                         
  -1  22   3        402.48        406.66        14.20 o                         
   0  22   3        197.81        210.29         8.89 o                         
   1  22   3         10.44          2.20         6.45 o                         
   2  22   3          5.00         -6.67         6.67 o                         
   3  22   3        217.89        223.71         9.80 o                         
   4  22   3         48.87         37.49         7.64 o                         
   5  22   3        267.67        277.74        10.90 o                         
   6  22   3        332.40        322.31        10.61 o                         
   7  22   3         72.87         66.55         7.32 o                         
   8  22   3          0.42         -7.36         7.36 o                         
   9  22   3        298.57        293.86        11.04 o                         
  10  22   3         12.69         17.12         8.45 o                         
  11  22   3         10.41         11.66         9.43 o                         
 -10  23   3          4.77         -0.33         9.62 o                         
  -9  23   3         30.51         14.27         8.80 o                         
  -8  23   3        193.74        180.24        10.32 o                         
  -7  23   3          3.46          0.64         8.37 o                         
  -6  23   3        453.13        438.61        13.32 o                         
  -5  23   3         21.17         -0.61         7.91 o                         
  -4  23   3          2.59         -7.77         7.77 o                         
  -3  23   3        209.36        181.87         9.94 o                         
  -2  23   3          2.84         -4.04         6.50 o                         
  -1  23   3        783.71        782.66        18.24 o                         
   0  23   3         59.06         51.46         7.38 o                         
   1  23   3         51.71         55.80         9.73 o                         
   2  23   3          4.40         -7.23         7.23 o                         
   3  23   3        226.31        231.73        10.33 o                         
   4  23   3         66.91         63.44         7.74 o                         
   5  23   3        463.85        479.23        15.18 o                         
   6  23   3        125.49        123.93         8.32 o                         
   7  23   3        116.42        125.69         8.56 o                         
   8  23   3        141.98        152.71         9.26 o                         
   9  23   3         48.37         55.75         8.82 o                         
  10  23   3        102.52         95.22        10.31 o                         
  -9  24   3         21.40         19.01         9.28 o                         
  -8  24   3         67.38         52.83         9.88 o                         
  -7  24   3        491.74        504.49        16.08 o                         
  -6  24   3         79.80         78.21        10.91 o                         
  -5  24   3        107.68        121.29         9.22 o                         
  -4  24   3         42.87         11.83         7.91 o                         
  -3  24   3          1.99         -8.72         8.72 o                         
  -2  24   3        681.49        675.47        18.44 o                         
  -1  24   3        459.89        457.30        13.70 o                         
   0  24   3         26.01         18.45         9.29 o                         
   1  24   3        502.23        535.83        26.45 o                         
   2  24   3         45.73         27.55         9.16 o                         
   3  24   3       1845.51       1957.23        41.87 o                         
   4  24   3         43.46         26.09         8.43 o                         
   5  24   3         62.44         58.21         8.14 o                         
   6  24   3        381.35        406.29        13.26 o                         
   7  24   3         82.25         69.58         8.96 o                         
   8  24   3         97.73         86.09         9.30 o                         
   9  24   3         20.24         15.12        10.20 o                         
  -8  25   3         32.86         10.04         9.80 o                         
  -7  25   3        117.61        119.85        10.13 o                         
  -6  25   3         35.95         42.76        10.27 o                         
  -5  25   3        139.79        147.20        11.37 o                         
  -4  25   3        150.09        153.92         9.99 o                         
  -3  25   3          0.97         -8.44         8.92 o                         
  -2  25   3        133.19        138.67        10.03 o                         
  -1  25   3         75.70         78.15        10.97 o                         
   0  25   3        280.51        272.17        11.83 o                         
   1  25   3         34.54         16.04         9.89 o                         
   2  25   3        560.83        583.05        17.44 o                         
   3  25   3         18.08         -6.50         9.74 o                         
   4  25   3        347.51        353.80        14.59 o                         
   5  25   3         45.64         23.37         9.20 o                         
   6  25   3         24.13         18.81         9.32 o                         
   7  25   3        462.48        478.26        14.78 o                         
   8  25   3        141.08        132.00        10.87 o                         
  -6  26   3         16.98          3.11        11.02 o                         
  -5  26   3        241.19        268.88        14.49 o                         
  -4  26   3          0.66         -2.25        10.64 o                         
  -3  26   3        197.71        181.69        11.04 o                         
  -2  26   3        405.23        434.79        20.26 o                         
  -1  26   3          2.99        -10.97        10.97 o                         
   0  26   3         21.78          7.28        10.65 o                         
   1  26   3        161.98        142.62        14.06 o                         
   2  26   3         35.55         35.09         9.53 o                         
   3  26   3         53.33         12.51         9.65 o                         
   4  26   3         63.99         64.54        10.73 o                         
   5  26   3        208.88        211.58        12.06 o                         
   6  26   3        163.18        180.75        11.73 o                         
  -4  27   3        153.57        190.70        29.73 o                         
  -3  27   3          3.10        -12.59        12.59 o                         
  -2  27   3          0.19        -10.32        11.17 o                         
  -1  27   3        268.08        259.03        18.74 o                         
   0  27   3        152.77        159.21        17.27 o                         
   1  27   3          8.94          2.09        11.53 o                         
   2  27   3         72.10         57.02        11.40 o                         
   3  27   3          7.50        -10.13        10.13 o                         
   4  27   3         22.84         10.97        10.61 o                         
 -18   0   4         19.38         24.07        16.48 o                         
 -16   0   4        274.09        294.86        25.18 o                         
 -14   0   4         22.82          1.59         8.11 o                         
 -12   0   4         92.92         77.81         5.84 o                         
 -10   0   4       1638.24       1726.75        37.71 o                         
  -8   0   4        133.60         65.65         4.99 o                         
  -6   0   4       4589.12       4326.58        80.67 o                         
  -4   0   4      21434.24      23016.16       564.70 o                         
  -2   0   4        798.65        717.12        28.48 o                         
   0   0   4        341.89        398.89        18.15 o                         
   2   0   4      26904.27      31163.46       519.37 o                         
   4   0   4       2200.42       1808.30        25.39 o                         
   6   0   4       9345.50       9670.62       135.99 o                         
   8   0   4        754.60        904.88        23.08 o                         
  10   0   4       5499.66       5320.72       113.57 o                         
  12   0   4        166.26        151.96         8.40 o                         
  14   0   4        357.87        350.73        13.98 o                         
  16   0   4        171.21        227.24        12.15 o                         
  18   0   4         34.33         32.87        12.70 o                         
 -18   1   4         55.20         44.79        10.01 o                         
 -17   1   4          0.66         -8.87         8.87 o                         
 -16   1   4         40.18         28.08         8.31 o                         
 -15   1   4       1169.30       1231.36        31.75 o                         
 -14   1   4        537.14        557.34        14.89 o                         
 -13   1   4        189.60        155.67         9.07 o                         
 -12   1   4         85.78         90.08         4.82 o                         
 -11   1   4       2309.81       2410.53        37.24 o                         
 -10   1   4          3.95          3.99         2.67 o                         
  -9   1   4        834.10        852.36        14.36 o                         
  -8   1   4        236.05        219.11         4.50 o                         
  -7   1   4       2067.95       2122.19        27.86 o                         
  -6   1   4        235.45        220.54         3.82 o                         
  -5   1   4         23.09         25.06         2.20 o                         
  -4   1   4         32.91         34.50         2.25 o                         
  -3   1   4       4773.36       5345.43       109.69 o                         
  -2   1   4       8190.96       8142.33       125.74 o                         
  -1   1   4       5528.24       5652.12       115.51 o                         
   0   1   4      56262.55      65193.72       914.45 o                         
   1   1   4      24058.05      29549.89       502.97 o                         
   2   1   4       5401.48       6783.32        88.25 o                         
   3   1   4        263.80        227.56         4.03 o                         
   4   1   4       6782.83       6859.34        67.90 o                         
   5   1   4        448.57        511.08         5.71 o                         
   6   1   4       1562.18       1403.21        14.40 o                         
   7   1   4       6825.65       6717.89        69.33 o                         
   8   1   4        117.59        121.47         2.99 o                         
   9   1   4       4382.56       4303.62        55.46 o                         
  10   1   4          2.83          7.25         2.47 o                         
  11   1   4       1311.69       1347.12        22.80 o                         
  12   1   4         26.27         27.48         4.79 o                         
  13   1   4        388.21        393.34         9.79 o                         
  14   1   4         93.19         84.43         6.11 o                         
  15   1   4        127.21        133.57         7.08 o                         
  16   1   4          1.49         -6.00         7.01 o                         
  17   1   4         17.89          9.46         8.20 o                         
  18   1   4          0.20         -6.11         9.61 o                         
 -18   2   4          1.30         -2.39         9.58 o                         
 -17   2   4         21.67         21.50         9.08 o                         
 -16   2   4        371.92        406.58        13.39 o                         
 -15   2   4         76.69         78.60         8.96 o                         
 -14   2   4         72.71         63.48         6.31 o                         
 -13   2   4        239.66        247.86         8.24 o                         
 -12   2   4         15.11          4.79         3.02 o                         
 -11   2   4         14.10         11.24         2.83 o                         
 -10   2   4        338.93        251.79         5.50 o                         
  -9   2   4          2.93          1.68         2.36 o                         
  -8   2   4       6935.85       6428.61        92.04 o                         
  -7   2   4      11295.98      10404.96       138.09 o                         
  -6   2   4         93.00        191.15         3.59 o                         
  -5   2   4       6066.40       6554.64        97.32 o                         
  -4   2   4       1772.64       2058.58        30.12 o                         
  -3   2   4       2055.34       2201.55        34.07 o                         
  -2   2   4       5082.86       5354.33        82.59 o                         
  -1   2   4        373.04        494.46         7.80 o                         
   0   2   4       1321.10       1577.73        29.16 o                         
   1   2   4      35015.50      42396.00       540.52 o                         
   2   2   4      16107.99      18285.65       196.77 o                         
   3   2   4        406.28        620.43         6.41 o                         
   4   2   4       3084.91       2728.31        27.72 o                         
   5   2   4        398.36        543.93         6.14 o                         
   6   2   4          7.10         32.09         1.54 o                         
   7   2   4        413.26        352.39         4.79 o                         
   8   2   4       1109.75        983.43        12.92 o                         
   9   2   4       1569.18       1469.33        19.85 o                         
  10   2   4        228.99        216.42         5.17 o                         
  11   2   4       4099.15       4151.61        61.26 o                         
  12   2   4       1833.68       1829.61        30.44 o                         
  13   2   4       1627.58       1659.61        28.01 o                         
  14   2   4        102.33         93.78         5.99 o                         
  15   2   4        941.11        999.56        18.58 o                         
  16   2   4          0.01         -4.76         7.11 o                         
  17   2   4         35.59         31.83         8.47 o                         
  18   2   4         95.57         98.16        10.91 o                         
 -18   3   4        180.40        186.43        12.65 o                         
 -17   3   4         57.51         59.01         9.45 o                         
 -16   3   4         45.31         46.26         8.56 o                         
 -15   3   4        167.59        167.92        10.87 o                         
 -14   3   4         16.27         11.04         5.43 o                         
 -13   3   4        563.33        576.81        12.95 o                         
 -12   3   4         66.88         57.67         3.59 o                         
 -11   3   4        296.07        244.40         6.24 o                         
 -10   3   4        110.81        111.62         3.64 o                         
  -9   3   4        107.30        101.88         3.32 o                         
  -8   3   4        131.43        159.98         3.74 o                         
  -7   3   4        369.84        392.57         7.66 o                         
  -6   3   4        104.51         93.57         2.45 o                         
  -5   3   4       6224.00       6485.00        83.09 o                         
  -4   3   4       6540.38       6919.89        93.71 o                         
  -3   3   4      16899.64      17597.96       263.34 o                         
  -2   3   4       1535.91       1590.83        21.57 o                         
  -1   3   4       1188.63       1112.74        16.21 o                         
   0   3   4      11304.44      11986.17       159.19 o                         
   1   3   4       3837.79       4787.29        68.60 o                         
   2   3   4          0.92          9.06         1.21 o                         
   3   3   4       1292.79       1532.70        15.91 o                         
   4   3   4       1018.37       1263.73        17.26 o                         
   5   3   4         77.43         67.41         1.94 o                         
   6   3   4        229.87        334.80         4.01 o                         
   7   3   4          4.62          9.50         1.71 o                         
   8   3   4        192.85        192.29         3.72 o                         
   9   3   4         71.36         62.01         2.73 o                         
  10   3   4        160.11        152.97         4.30 o                         
  11   3   4          1.57          2.87         3.35 o                         
  12   3   4        347.13        339.98         7.99 o                         
  13   3   4        543.03        548.17        12.31 o                         
  14   3   4        282.98        297.16         8.41 o                         
  15   3   4        117.11        118.17         7.42 o                         
  16   3   4          0.11         -0.87         7.02 o                         
  17   3   4        185.83        211.98        13.44 o                         
  18   3   4        114.02        106.31        11.10 o                         
 -18   4   4          0.47          2.69         9.82 o                         
 -17   4   4         41.22         29.90        10.07 o                         
 -16   4   4         31.19         41.31         8.20 o                         
 -15   4   4         27.75         34.89         6.39 o                         
 -14   4   4        121.84        115.96         6.11 o                         
 -13   4   4       1009.87        983.71        17.80 o                         
 -12   4   4        128.75        122.30         4.83 o                         
 -11   4   4        332.43        327.07         7.95 o                         
 -10   4   4        143.41        153.84         4.05 o                         
  -9   4   4         30.40         15.64         2.43 o                         
  -8   4   4          4.24          6.97         1.94 o                         
  -7   4   4       1022.49       1004.69        14.78 o                         
  -6   4   4        625.79        648.11         8.94 o                         
  -5   4   4      11169.05      11752.86       146.81 o                         
  -4   4   4        583.40        532.32         7.72 o                         
  -3   4   4      17268.01      17192.27       227.46 o                         
  -2   4   4        131.03        175.70         3.68 o                         
  -1   4   4       3364.53       3451.01        44.90 o                         
   0   4   4       1772.79       2041.55        23.64 o                         
   1   4   4        348.86        264.32         4.83 o                         
   2   4   4        996.33       1407.63        22.78 o                         
   3   4   4       1345.41       1687.15        18.58 o                         
   4   4   4         35.27         18.21         1.62 o                         
   5   4   4       1471.07       1624.34        17.01 o                         
   6   4   4        138.54        133.29         2.37 o                         
   7   4   4       5135.76       5041.97        57.82 o                         
   8   4   4       1315.57       1280.90        16.93 o                         
   9   4   4        916.44        948.81        13.65 o                         
  10   4   4        293.88        270.34         6.43 o                         
  11   4   4        210.37        204.27         5.58 o                         
  12   4   4         73.32         62.67         4.78 o                         
  13   4   4        196.56        179.47         6.33 o                         
  14   4   4         72.97         66.82         6.58 o                         
  15   4   4        192.91        182.99         8.31 o                         
  16   4   4          5.07         -4.52         7.34 o                         
  17   4   4        559.10        643.51        19.93 o                         
  18   4   4          0.15         -9.18        10.43 o                         
 -18   5   4        125.73        125.38        10.87 o                         
 -17   5   4        307.86        304.98        13.38 o                         
 -16   5   4         35.98         14.32        11.22 o                         
 -15   5   4        260.66        241.13         9.18 o                         
 -14   5   4        320.00        333.62         9.12 o                         
 -13   5   4        733.25        740.22        16.75 o                         
 -12   5   4          3.85         -2.48         4.53 o                         
 -11   5   4        102.56         95.86         3.95 o                         
 -10   5   4        850.82        759.63        11.68 o                         
  -9   5   4        152.61        159.59         3.74 o                         
  -8   5   4        131.90        118.37         2.96 o                         
  -7   5   4         70.55         44.60         2.06 o                         
  -6   5   4          1.03          7.95         1.60 o                         
  -5   5   4        143.64        133.40         2.82 o                         
  -4   5   4      12328.11      12699.57       168.10 o                         
  -3   5   4       1535.40       1555.64        21.11 o                         
  -2   5   4       4073.29       4348.34        60.70 o                         
  -1   5   4      19510.79      20288.74       268.97 o                         
   0   5   4        211.71        432.81         5.68 o                         
   1   5   4      16808.63      19734.09       233.27 o                         
   2   5   4         24.70         20.33         1.54 o                         
   3   5   4       4268.94       4786.95        55.15 o                         
   4   5   4          2.06          6.51         1.56 o                         
   5   5   4        997.07        966.60        10.02 o                         
   6   5   4          2.43         12.11         1.54 o                         
   7   5   4       1522.07       1497.67        17.96 o                         
   8   5   4       1056.26        971.72        13.42 o                         
   9   5   4        400.90        417.17         6.85 o                         
  10   5   4        108.84        115.98         4.20 o                         
  11   5   4        856.99        852.12        14.51 o                         
  12   5   4        437.66        457.08         9.30 o                         
  13   5   4         76.50         79.37         5.46 o                         
  14   5   4         10.00         -1.48         6.17 o                         
  15   5   4         28.34         15.42         6.92 o                         
  16   5   4        731.55        745.21        17.76 o                         
  17   5   4         39.38         34.93         8.64 o                         
  18   5   4         80.05         91.70        11.17 o                         
 -18   6   4        198.97        212.96        12.67 o                         
 -17   6   4         24.39         20.73         9.66 o                         
 -16   6   4        125.34        137.69        11.32 o                         
 -15   6   4          2.43         -6.91         6.91 o                         
 -14   6   4         39.24         26.53         6.04 o                         
 -13   6   4         12.42          5.16         5.32 o                         
 -12   6   4         87.04         64.57         4.56 o                         
 -11   6   4        407.28        375.36        10.07 o                         
 -10   6   4        695.94        595.31        10.80 o                         
  -9   6   4         25.45         25.61         2.08 o                         
  -8   6   4        478.18        482.26         7.33 o                         
  -7   6   4         65.90         42.16         2.32 o                         
  -6   6   4        157.79        186.21         4.01 o                         
  -5   6   4       2553.71       2675.00        35.13 o                         
  -4   6   4       4201.26       4397.65        60.99 o                         
  -3   6   4       2359.45       2201.70        29.66 o                         
  -2   6   4        999.14       1252.64        18.86 o                         
  -1   6   4       1169.51       1347.78        17.27 o                         
   0   6   4         40.76         49.02         1.90 o                         
   1   6   4        206.50        316.41         4.27 o                         
   2   6   4         21.96         59.87         1.90 o                         
   3   6   4       3875.53       4784.33        55.60 o                         
   4   6   4       5545.98       6003.80        69.03 o                         
   5   6   4        806.57        866.97         9.12 o                         
   6   6   4       1838.45       1877.96        20.78 o                         
   7   6   4       1195.47       1120.09        13.58 o                         
   8   6   4        153.47        159.19         3.57 o                         
   9   6   4       1241.43       1170.37        16.43 o                         
  10   6   4         32.39         13.39         2.34 o                         
  11   6   4        475.45        434.87         8.87 o                         
  12   6   4          5.66          1.43         4.74 o                         
  13   6   4        415.98        459.01        11.34 o                         
  14   6   4          8.86          4.92         6.24 o                         
  15   6   4        210.04        216.61         8.91 o                         
  16   6   4         11.32         12.73         8.18 o                         
  17   6   4          0.85         -8.51         8.51 o                         
 -17   7   4        242.26        244.73        12.21 o                         
 -16   7   4        187.86        191.87        13.73 o                         
 -15   7   4         90.15         78.30         7.95 o                         
 -14   7   4        571.03        583.37        14.50 o                         
 -13   7   4        748.41        800.70        18.04 o                         
 -12   7   4        804.71        833.52        16.75 o                         
 -11   7   4        392.00        338.91         6.96 o                         
 -10   7   4        760.00        799.17        13.53 o                         
  -9   7   4        191.96        184.68         4.13 o                         
  -8   7   4       1862.99       1756.68        25.30 o                         
  -7   7   4        452.95        413.55         7.08 o                         
  -6   7   4       5130.48       4846.37        73.19 o                         
  -5   7   4       1426.10       1348.22        20.85 o                         
  -4   7   4        600.49        649.79         9.75 o                         
  -3   7   4        501.17        543.51         8.02 o                         
  -2   7   4       5364.35       5674.70        81.39 o                         
  -1   7   4       7039.92       8039.83        99.50 o                         
   0   7   4       6771.09       7575.22        87.78 o                         
   1   7   4          0.75         15.57         1.58 o                         
   2   7   4         10.09         12.80         1.68 o                         
   3   7   4       3488.97       4025.67        43.72 o                         
   4   7   4         15.06         22.06         1.70 o                         
   5   7   4         75.48         83.28         2.21 o                         
   6   7   4       3190.48       3381.03        40.80 o                         
   7   7   4         38.64         34.03         2.44 o                         
   8   7   4       1312.85       1280.12        16.51 o                         
   9   7   4        466.11        430.13         7.46 o                         
  10   7   4       2031.50       2068.69        30.54 o                         
  11   7   4        555.67        542.26        11.13 o                         
  12   7   4        548.75        516.21        11.36 o                         
  13   7   4         62.81         48.60         6.15 o                         
  14   7   4        491.49        492.32        12.50 o                         
  15   7   4          0.86         -3.92         7.47 o                         
  16   7   4         75.76         99.40         9.29 o                         
  17   7   4         23.52         23.72         9.09 o                         
 -17   8   4         33.32         53.56        11.40 o                         
 -16   8   4        285.30        298.00        11.86 o                         
 -15   8   4         74.02         67.95         7.98 o                         
 -14   8   4        832.02        883.14        20.58 o                         
 -13   8   4        350.11        354.55        11.99 o                         
 -12   8   4       1182.13       1270.69        33.81 o                         
 -11   8   4        163.04        131.72         6.54 o                         
 -10   8   4       3007.33       2803.18        39.97 o                         
  -9   8   4        368.92        356.84         6.88 o                         
  -8   8   4         73.27         56.43         3.18 o                         
  -7   8   4       1460.15       1355.15        21.77 o                         
  -6   8   4        337.73        340.45         6.49 o                         
  -5   8   4        590.97        499.82         9.43 o                         
  -4   8   4       5162.13       5337.90        71.26 o                         
  -3   8   4        398.72        414.70         6.35 o                         
  -2   8   4       4355.50       4421.97        58.43 o                         
  -1   8   4        657.76        757.30        10.82 o                         
   0   8   4       4103.33       4633.26        53.85 o                         
   1   8   4       7832.97       8504.06        96.55 o                         
   2   8   4       1598.67       1836.58        22.62 o                         
   3   8   4       3582.31       3885.03        42.23 o                         
   4   8   4          0.04          1.03         1.81 o                         
   5   8   4         26.09         45.63         2.09 o                         
   6   8   4       4350.54       4339.68        53.77 o                         
   7   8   4        945.55        905.48        12.20 o                         
   8   8   4       2681.70       2713.32        34.14 o                         
   9   8   4        936.83        795.01        11.75 o                         
  10   8   4        695.97        625.33        11.58 o                         
  11   8   4        518.01        485.79        10.48 o                         
  12   8   4        108.43         96.30         6.28 o                         
  13   8   4          3.29         -6.13         6.13 o                         
  14   8   4        164.32        152.16         8.26 o                         
  15   8   4         18.57          3.70         7.91 o                         
  16   8   4         23.45         11.37         8.64 o                         
  17   8   4         16.39         12.86        10.64 o                         
 -17   9   4        122.59        139.33        12.13 o                         
 -16   9   4        228.83        234.82        12.05 o                         
 -15   9   4         19.63         11.99         7.78 o                         
 -14   9   4         64.71         56.78         7.93 o                         
 -13   9   4        150.40        148.71         8.95 o                         
 -12   9   4        112.64        109.15         6.57 o                         
 -11   9   4       1639.11       1680.65        32.61 o                         
 -10   9   4        289.27        265.92         8.32 o                         
  -9   9   4         11.82         21.08         3.17 o                         
  -8   9   4       2305.86       2192.80        32.93 o                         
  -7   9   4       1431.50       1396.45        23.95 o                         
  -6   9   4        189.07        150.70         5.31 o                         
  -5   9   4       2652.06       2392.94        39.10 o                         
  -4   9   4        930.45        818.43        13.99 o                         
  -3   9   4       1413.37       1497.80        19.95 o                         
  -2   9   4        172.28        212.04         4.04 o                         
  -1   9   4          7.08         20.23         1.74 o                         
   0   9   4         42.95         59.50         2.29 o                         
   1   9   4        476.13        571.76         7.49 o                         
   2   9   4       2613.33       2743.04        33.62 o                         
   3   9   4       6318.84       6475.04        71.16 o                         
   4   9   4       1185.05       1047.99        13.07 o                         
   5   9   4         16.10         20.67         2.08 o                         
   6   9   4        752.93        784.35        11.49 o                         
   7   9   4        828.80        812.82        11.74 o                         
   8   9   4         34.71         23.51         2.67 o                         
   9   9   4         61.16         37.11         3.03 o                         
  10   9   4         16.13         19.82         4.05 o                         
  11   9   4        886.03        923.41        17.14 o                         
  12   9   4        116.66        107.89         5.92 o                         
  13   9   4          1.70         -5.71         6.65 o                         
  14   9   4        119.81         98.04         7.92 o                         
  15   9   4          9.43          4.31         8.26 o                         
  16   9   4        117.00        135.79        12.69 o                         
  17   9   4          4.07         -7.89        10.49 o                         
 -17  10   4          1.44         -5.01        11.14 o                         
 -16  10   4        141.73        165.91        10.57 o                         
 -15  10   4        343.47        345.42        12.35 o                         
 -14  10   4        763.11        793.71        19.79 o                         
 -13  10   4         89.41         71.62         7.71 o                         
 -12  10   4         19.15         14.89         5.79 o                         
 -11  10   4         14.47          5.23         5.50 o                         
 -10  10   4        185.53        195.12         6.57 o                         
  -9  10   4        155.79        146.37         4.33 o                         
  -8  10   4         26.43         28.51         2.95 o                         
  -7  10   4       5912.97       5760.30        91.90 o                         
  -6  10   4         34.12         35.65         2.84 o                         
  -5  10   4          5.50          7.66         2.63 o                         
  -4  10   4        778.31        816.73        14.78 o                         
  -3  10   4         33.13         18.33         2.27 o                         
  -2  10   4        564.46        521.05         7.50 o                         
  -1  10   4        237.12        245.70         4.31 o                         
   0  10   4        758.15        882.86        11.50 o                         
   1  10   4        141.25        129.93         2.83 o                         
   2  10   4       5373.43       5519.08        68.42 o                         
   3  10   4       1165.96       1125.58        14.23 o                         
   4  10   4       2395.59       2476.23        30.61 o                         
   5  10   4        547.41        589.42         8.39 o                         
   6  10   4        585.74        554.01         8.31 o                         
   7  10   4        598.28        576.71         9.26 o                         
   8  10   4          6.57          1.81         2.76 o                         
   9  10   4          4.18          5.98         3.75 o                         
  10  10   4        715.69        743.45        16.50 o                         
  11  10   4         41.39         47.59         5.02 o                         
  12  10   4         12.16          2.43         5.62 o                         
  13  10   4          5.08          2.29         6.82 o                         
  14  10   4        132.49        117.67         8.28 o                         
  15  10   4        315.95        342.73        15.35 o                         
  16  10   4          0.61         -8.66         9.33 o                         
  17  10   4          2.52          6.05         9.98 o                         
 -16  11   4          0.74         -6.88         8.89 o                         
 -15  11   4         48.25         50.98         8.97 o                         
 -14  11   4         12.88         -0.59         8.32 o                         
 -13  11   4          0.44         -4.52         6.86 o                         
 -12  11   4        587.61        591.30        14.70 o                         
 -11  11   4        123.11        104.36         6.57 o                         
 -10  11   4         45.78         38.04         3.80 o                         
  -9  11   4          7.62         13.53         3.33 o                         
  -8  11   4       4446.58       4283.33        65.94 o                         
  -7  11   4       1353.08       1308.12        22.74 o                         
  -6  11   4       6687.99       6136.37        82.53 o                         
  -5  11   4       2547.08       2420.71        42.37 o                         
  -4  11   4        289.04        237.19         5.39 o                         
  -3  11   4       2760.52       2803.43        26.57 o                         
  -2  11   4       1408.52       1457.82        22.66 o                         
  -1  11   4         47.37         50.71         2.53 o                         
   0  11   4       1474.44       1559.71        23.27 o                         
   1  11   4        437.12        537.07         9.17 o                         
   2  11   4       2155.85       2051.72        29.54 o                         
   3  11   4        549.47        551.36         7.80 o                         
   4  11   4       1686.63       1598.65        22.16 o                         
   5  11   4         40.09         24.45         2.80 o                         
   6  11   4        274.63        292.83         6.44 o                         
   7  11   4         22.77         16.58         3.18 o                         
   8  11   4        603.36        528.94         8.72 o                         
   9  11   4        299.03        272.15         8.97 o                         
  10  11   4        690.31        695.66        12.46 o                         
  11  11   4          0.06         -5.57         5.57 o                         
  12  11   4         16.43          2.42         6.13 o                         
  13  11   4        103.02         80.84         7.55 o                         
  14  11   4        457.47        502.04        15.33 o                         
  15  11   4         75.70         91.02         8.94 o                         
  16  11   4        235.45        224.58        11.76 o                         
 -16  12   4         20.92         18.70         9.11 o                         
 -15  12   4         75.40         73.21         9.33 o                         
 -14  12   4         60.30         47.67         9.45 o                         
 -13  12   4         30.84         16.62         8.20 o                         
 -12  12   4         84.55         66.64         6.77 o                         
 -11  12   4         42.11         24.64         4.75 o                         
 -10  12   4        847.90        813.58        16.05 o                         
  -9  12   4        570.20        531.72        11.91 o                         
  -8  12   4         46.48         53.51         3.28 o                         
  -7  12   4        312.63        320.91         8.26 o                         
  -6  12   4        874.25        892.86        17.41 o                         
  -5  12   4         37.90         23.57         3.57 o                         
  -4  12   4       5218.06       5069.35        82.58 o                         
  -3  12   4          1.19          0.91         2.75 o                         
  -2  12   4         82.94         83.88         3.05 o                         
  -1  12   4        498.75        524.18         9.24 o                         
   0  12   4        640.04        623.31        11.58 o                         
   1  12   4       1783.89       1826.82        28.51 o                         
   2  12   4        413.95        360.18         6.62 o                         
   3  12   4       4426.35       4365.41        59.44 o                         
   4  12   4        223.94        221.15         5.29 o                         
   5  12   4       1047.18        933.14        15.26 o                         
   6  12   4          4.26          2.83         3.14 o                         
   7  12   4         50.23         34.04         3.56 o                         
   8  12   4         88.75         84.00         4.35 o                         
   9  12   4         29.97         29.19         4.29 o                         
  10  12   4        309.77        269.70         7.94 o                         
  11  12   4        664.53        676.75        15.47 o                         
  12  12   4         34.54         23.97         6.66 o                         
  13  12   4         10.42          6.67         7.63 o                         
  14  12   4          4.14          4.70         9.07 o                         
  15  12   4         11.09         -8.90         8.90 o                         
  16  12   4          6.90         -9.95         9.95 o                         
 -16  13   4        180.23        185.54        11.45 o                         
 -15  13   4         14.28         -6.73         9.15 o                         
 -14  13   4        230.67        234.57        12.37 o                         
 -13  13   4         10.18          6.42         8.81 o                         
 -12  13   4         86.30         70.91         8.28 o                         
 -11  13   4        262.53        242.52         8.21 o                         
 -10  13   4        835.74        829.77        16.38 o                         
  -9  13   4        466.59        473.23        11.16 o                         
  -8  13   4          1.74          2.32         2.47 o                         
  -7  13   4        295.77        249.69         7.93 o                         
  -6  13   4         66.51         62.51         3.91 o                         
  -5  13   4       3298.07       3172.50        55.01 o                         
  -4  13   4       3712.46       3566.13        58.04 o                         
  -3  13   4        238.23        268.89         5.93 o                         
  -2  13   4       1715.79       1680.27        27.12 o                         
  -1  13   4        258.72        229.05         5.34 o                         
   0  13   4       3262.25       3229.48        55.49 o                         
   1  13   4        156.06        173.20         4.23 o                         
   2  13   4          1.71          1.78         2.05 o                         
   3  13   4        192.08        156.33         4.86 o                         
   4  13   4       1432.57       1365.83        22.81 o                         
   5  13   4        413.72        376.44         7.48 o                         
   6  13   4        250.21        227.43         6.18 o                         
   7  13   4        266.74        212.88         6.11 o                         
   8  13   4       2095.99       2133.96        38.01 o                         
   9  13   4         87.64         83.47         5.72 o                         
  10  13   4          1.65          2.42         5.40 o                         
  11  13   4          0.72         -6.22         6.45 o                         
  12  13   4         31.95         19.66         6.72 o                         
  13  13   4         33.11         32.95         7.95 o                         
  14  13   4          0.64         -7.54         8.71 o                         
  15  13   4       1113.03       1167.24        29.86 o                         
  16  13   4        316.69        343.12        14.31 o                         
 -15  14   4         18.21         -2.75        10.05 o                         
 -14  14   4        105.13         99.72        11.34 o                         
 -13  14   4         11.00          5.71         9.43 o                         
 -12  14   4        510.71        482.08        15.12 o                         
 -11  14   4        120.50        112.47         7.06 o                         
 -10  14   4          8.86          3.11         6.31 o                         
  -9  14   4        292.96        283.82        10.66 o                         
  -8  14   4         26.06         21.50         5.65 o                         
  -7  14   4        194.88        173.09         6.47 o                         
  -6  14   4        417.37        389.95         8.79 o                         
  -5  14   4        874.06        835.61        16.02 o                         
  -4  14   4        523.77        467.69         9.67 o                         
  -3  14   4        208.20        208.31         5.05 o                         
  -2  14   4          7.76          2.85         2.87 o                         
  -1  14   4        738.42        672.59        12.44 o                         
   0  14   4       2128.64       2075.34        34.95 o                         
   1  14   4       2426.38       2415.65        36.79 o                         
   2  14   4       1666.68       1585.80        22.60 o                         
   3  14   4        763.16        816.07        13.68 o                         
   4  14   4       4339.09       4452.63        70.07 o                         
   5  14   4        464.00        494.59         9.78 o                         
   6  14   4       1404.52       1327.62        24.96 o                         
   7  14   4         36.86         25.73         4.68 o                         
   8  14   4        852.11        836.20        15.68 o                         
   9  14   4        129.69        141.10         6.41 o                         
  10  14   4          1.59         -5.57         5.57 o                         
  11  14   4        222.58        197.89         8.24 o                         
  12  14   4        158.27        158.24         9.21 o                         
  13  14   4         24.11         25.97         8.30 o                         
  14  14   4        144.45        154.47        10.23 o                         
  15  14   4         79.09         76.39        11.02 o                         
 -15  15   4         61.58         47.97        10.71 o                         
 -14  15   4          9.91         -9.89        10.06 o                         
 -13  15   4        482.85        522.84        19.75 o                         
 -12  15   4        192.88        185.86         9.79 o                         
 -11  15   4        493.32        494.42        14.62 o                         
 -10  15   4         20.07         10.96         7.02 o                         
  -9  15   4        718.42        690.18        17.11 o                         
  -8  15   4         41.27         38.61         5.92 o                         
  -7  15   4        119.73         93.27         4.85 o                         
  -6  15   4         33.89         21.99         3.65 o                         
  -5  15   4          0.15         -3.42         3.42 o                         
  -4  15   4        157.76        141.10         4.69 o                         
  -3  15   4        180.29        179.93         5.32 o                         
  -2  15   4        402.06        363.96        10.16 o                         
  -1  15   4        912.30        760.35        14.09 o                         
   0  15   4        404.23        433.77         9.56 o                         
   1  15   4         59.70         73.89         3.19 o                         
   2  15   4        164.76        133.14         4.99 o                         
   3  15   4       2417.36       2318.97        34.95 o                         
   4  15   4         63.06         78.22         5.17 o                         
   5  15   4        128.99        135.20         6.13 o                         
   6  15   4       2438.43       2312.68        38.30 o                         
   7  15   4         36.66         36.55         4.90 o                         
   8  15   4        252.80        236.11         7.13 o                         
   9  15   4        237.40        226.19         8.02 o                         
  10  15   4         87.94         94.92         6.40 o                         
  11  15   4         82.61         75.74         7.05 o                         
  12  15   4          1.51         -6.89         7.07 o                         
  13  15   4        181.03        187.79        11.65 o                         
  14  15   4        122.54        108.33         9.91 o                         
  15  15   4        106.96         95.54        11.92 o                         
 -15  16   4         53.17         61.44        10.94 o                         
 -14  16   4        315.95        327.01        14.05 o                         
 -13  16   4         43.39         35.94         8.91 o                         
 -12  16   4         11.89         -4.19         7.50 o                         
 -11  16   4        486.92        456.07        13.85 o                         
 -10  16   4          0.95         -7.23         7.23 o                         
  -9  16   4         22.48         12.77         6.67 o                         
  -8  16   4        947.46        978.12        19.45 o                         
  -7  16   4       1018.81       1040.03        24.23 o                         
  -6  16   4         51.63         48.84         4.35 o                         
  -5  16   4         76.07         70.85         5.00 o                         
  -4  16   4        578.91        590.63        11.88 o                         
  -3  16   4       2174.44       2257.79        37.95 o                         
  -2  16   4        117.58        101.37         4.02 o                         
  -1  16   4       1132.58       1099.50        20.22 o                         
   0  16   4        470.60        444.23         9.40 o                         
   1  16   4       1379.05       1322.70        16.68 o                         
   2  16   4        105.80        113.81         4.74 o                         
   3  16   4         35.30         34.48         3.37 o                         
   4  16   4       1836.36       1925.33        34.18 o                         
   5  16   4        395.38        374.41        10.19 o                         
   6  16   4         48.15         30.82         5.29 o                         
   7  16   4         13.12         16.46         4.77 o                         
   8  16   4        449.94        438.69        10.80 o                         
   9  16   4          2.63         -2.04         6.00 o                         
  10  16   4        512.64        472.10        13.03 o                         
  11  16   4        170.09        152.89         8.34 o                         
  12  16   4         78.11         89.80         7.75 o                         
  13  16   4         35.70          9.33         8.46 o                         
  14  16   4        102.89        110.84        10.76 o                         
 -14  17   4          2.80         -5.56        10.24 o                         
 -13  17   4        291.04        300.30        14.35 o                         
 -12  17   4         90.83         81.07         8.82 o                         
 -11  17   4       1517.60       1589.22        38.09 o                         
 -10  17   4        551.75        538.33        13.76 o                         
  -9  17   4         46.96         36.75         6.16 o                         
  -8  17   4        538.73        556.20        15.95 o                         
  -7  17   4        157.75        135.29         6.72 o                         
  -6  17   4         10.93          8.19         4.28 o                         
  -5  17   4         16.37         16.45         4.29 o                         
  -4  17   4         79.86         64.77         4.60 o                         
  -3  17   4         52.95         65.81         5.07 o                         
  -2  17   4         21.12         22.40         3.46 o                         
  -1  17   4       1946.25       1809.10        31.83 o                         
   0  17   4       1173.86       1165.56        21.14 o                         
   1  17   4          2.20         -0.33         3.10 o                         
   2  17   4        147.42        151.03         5.31 o                         
   3  17   4        147.02        152.42         6.58 o                         
   4  17   4        170.67        163.68         6.80 o                         
   5  17   4        167.66        158.97         6.70 o                         
   6  17   4         39.76         31.99         5.47 o                         
   7  17   4        809.81        827.69        20.71 o                         
   8  17   4        340.27        311.61         8.92 o                         
   9  17   4        465.28        437.08        11.67 o                         
  10  17   4         15.07          3.19         7.11 o                         
  11  17   4          4.68          2.30         7.87 o                         
  12  17   4        341.00        385.27        18.15 o                         
  13  17   4         10.94         -3.17         9.23 o                         
  14  17   4        100.33         92.59        10.88 o                         
 -14  18   4          1.54         -8.60        10.96 o                         
 -13  18   4        136.97        141.09        11.90 o                         
 -12  18   4          6.15          0.70         8.57 o                         
 -11  18   4         22.79         16.81         8.46 o                         
 -10  18   4        276.91        263.02        11.71 o                         
  -9  18   4        436.62        455.40        14.94 o                         
  -8  18   4        521.79        502.88        13.16 o                         
  -7  18   4          0.11         -5.11         6.74 o                         
  -6  18   4        380.08        367.90        10.08 o                         
  -5  18   4         65.63         63.93         5.32 o                         
  -4  18   4        246.54        241.14         7.40 o                         
  -3  18   4         64.42         59.46         4.65 o                         
  -2  18   4         71.10         57.95         3.66 o                         
  -1  18   4        123.26        131.35         5.54 o                         
   0  18   4        548.09        512.82        10.66 o                         
   1  18   4          0.65          0.92         3.71 o                         
   2  18   4        766.67        745.44        14.22 o                         
   3  18   4        512.32        518.41        11.75 o                         
   4  18   4        696.74        695.10        14.14 o                         
   5  18   4        816.62        941.25        19.54 o                         
   6  18   4          0.17         -5.69         5.69 o                         
   7  18   4        138.33        139.21         7.09 o                         
   8  18   4         13.53         -2.00         6.31 o                         
   9  18   4         44.94         33.86         7.16 o                         
  10  18   4        135.06        123.38         9.04 o                         
  11  18   4          0.02         -2.04         8.27 o                         
  12  18   4         16.59         14.74         7.97 o                         
  13  18   4        182.13        179.57        11.03 o                         
 -13  19   4          0.07         -8.12        11.56 o                         
 -12  19   4         22.95         20.90         9.34 o                         
 -11  19   4         62.85         48.67         8.96 o                         
 -10  19   4         31.43         16.86         7.80 o                         
  -9  19   4          6.64         -7.31         7.31 o                         
  -8  19   4        186.38        177.17         9.21 o                         
  -7  19   4          8.09          7.38         6.84 o                         
  -6  19   4        757.27        739.34        16.25 o                         
  -5  19   4         80.90         96.27         7.53 o                         
  -4  19   4        437.47        438.20        10.23 o                         
  -3  19   4        399.92        376.49        10.90 o                         
  -2  19   4         43.10         35.49         4.38 o                         
  -1  19   4          0.26         -1.85         4.04 o                         
   0  19   4         32.89         24.21         4.51 o                         
   1  19   4       1576.75       1558.40        28.51 o                         
   2  19   4       1442.05       1435.77        25.85 o                         
   3  19   4       1008.45       1060.22        20.16 o                         
   4  19   4        101.25        112.01         6.68 o                         
   5  19   4        285.08        289.70         8.68 o                         
   6  19   4         26.22          1.92         6.14 o                         
   7  19   4          1.98         -1.14         6.29 o                         
   8  19   4         50.46         44.66         6.50 o                         
   9  19   4         70.08         58.26         7.65 o                         
  10  19   4         31.00         29.00         8.17 o                         
  11  19   4         99.56        103.93         9.56 o                         
  12  19   4          7.80          6.17         9.91 o                         
  13  19   4         18.29         23.58         9.75 o                         
 -12  20   4         16.76         17.11        10.82 o                         
 -11  20   4        238.56        237.13        11.37 o                         
 -10  20   4        127.78        121.75         8.82 o                         
  -9  20   4         44.16         29.94         8.01 o                         
  -8  20   4         25.23         14.37         7.32 o                         
  -7  20   4       2061.58       2208.77        39.06 o                         
  -6  20   4         15.87         14.04         6.19 o                         
  -5  20   4          1.17          2.33         6.06 o                         
  -4  20   4        343.12        368.20         9.46 o                         
  -3  20   4        232.84        194.90         7.87 o                         
  -2  20   4          5.49          2.09         4.94 o                         
  -1  20   4        370.98        378.35         9.15 o                         
   0  20   4         30.21         21.98         4.94 o                         
   1  20   4        705.87        672.41        15.22 o                         
   2  20   4         39.66         22.00         6.11 o                         
   3  20   4        564.21        581.53        13.22 o                         
   4  20   4          5.27         -2.92         6.31 o                         
   5  20   4       1850.69       1986.81        37.70 o                         
   6  20   4        165.93        148.27         7.72 o                         
   7  20   4        215.75        195.68         8.14 o                         
   8  20   4        202.17        217.02         9.11 o                         
   9  20   4         13.24         -5.89         7.91 o                         
  10  20   4        134.84        121.43         9.32 o                         
  11  20   4         51.91         50.89         9.28 o                         
  12  20   4         17.37          7.36         9.91 o                         
 -12  21   4         22.50         19.94         9.88 o                         
 -11  21   4         99.72         98.29        10.02 o                         
 -10  21   4         12.73         -9.26         9.39 o                         
  -9  21   4          1.36         -4.84         7.81 o                         
  -8  21   4         57.94         44.09         7.63 o                         
  -7  21   4        106.57         88.99         8.30 o                         
  -6  21   4        352.50        348.45        10.09 o                         
  -5  21   4        157.31        143.57         7.25 o                         
  -4  21   4         41.62         30.10         4.89 o                         
  -3  21   4          0.27         -0.07         5.16 o                         
  -2  21   4        858.16        885.87        17.85 o                         
  -1  21   4        255.98        273.16        10.10 o                         
   0  21   4        131.29        119.26         6.76 o                         
   1  21   4        972.56        976.65        19.70 o                         
   2  21   4        226.46        216.03         8.02 o                         
   3  21   4        204.48        184.71         8.08 o                         
   4  21   4        187.37        195.88         9.19 o                         
   5  21   4        139.63        139.28         7.80 o                         
   6  21   4        131.97        109.88         7.37 o                         
   7  21   4          7.05         -0.86         6.65 o                         
   8  21   4          2.45         -7.12         7.12 o                         
   9  21   4         11.71         -5.14         7.91 o                         
  10  21   4         39.46         28.61         8.66 o                         
  11  21   4          2.80          6.85         9.05 o                         
 -11  22   4         14.73          3.01         9.09 o                         
 -10  22   4         28.47         17.17         9.04 o                         
  -9  22   4         94.72         80.85         8.32 o                         
  -8  22   4         32.29         24.65         7.40 o                         
  -7  22   4          9.25          9.00         7.06 o                         
  -6  22   4        199.54        215.84         9.80 o                         
  -5  22   4        107.09         91.83         6.99 o                         
  -4  22   4        312.86        314.77         9.70 o                         
  -3  22   4        231.18        225.35         7.81 o                         
  -2  22   4        177.92        187.66         8.70 o                         
  -1  22   4        175.34        187.06         7.99 o                         
   0  22   4         39.32         38.83         7.00 o                         
   1  22   4        107.30         93.26         8.05 o                         
   2  22   4        217.97        205.55         8.59 o                         
   3  22   4        122.14        129.77         7.30 o                         
   4  22   4        408.46        428.82        12.22 o                         
   5  22   4         54.62         57.43         7.39 o                         
   6  22   4        217.25        241.05         9.99 o                         
   7  22   4         64.05         60.27         7.21 o                         
   8  22   4          0.05         -4.42         7.63 o                         
   9  22   4          5.20          3.38         8.00 o                         
  10  22   4        233.35        232.44        11.05 o                         
  11  22   4         82.75         71.71         9.52 o                         
 -10  23   4          0.14         -7.07         9.12 o                         
  -9  23   4          0.09         -3.27         8.31 o                         
  -8  23   4        144.62        139.46         9.44 o                         
  -7  23   4        146.38        134.61         9.08 o                         
  -6  23   4         88.21         84.24         8.39 o                         
  -5  23   4         18.49         23.97         7.31 o                         
  -4  23   4         83.42         82.68         7.46 o                         
  -3  23   4         87.45         78.78         8.14 o                         
  -2  23   4         94.10         95.15         7.09 o                         
  -1  23   4          9.10         -2.74         6.60 o                         
   0  23   4        223.72        281.04        12.85 o                         
   1  23   4        199.87        226.86        11.91 o                         
   2  23   4        103.84         90.33         7.47 o                         
   3  23   4        392.04        356.57        12.08 o                         
   4  23   4         76.21         64.64         7.85 o                         
   5  23   4        191.47        204.79         9.99 o                         
   6  23   4         89.46         98.86         8.35 o                         
   7  23   4         43.38         44.08         8.07 o                         
   8  23   4         20.94         11.47         8.13 o                         
   9  23   4         11.52         -4.48         8.72 o                         
  10  23   4         18.23          0.24         9.66 o                         
  -9  24   4          0.47         -9.59         9.59 o                         
  -8  24   4        788.39        887.37        21.43 o                         
  -7  24   4          0.17         -5.20         9.03 o                         
  -6  24   4         12.17         -8.64         8.64 o                         
  -5  24   4         23.62         33.47         8.52 o                         
  -4  24   4         90.18         85.37         8.86 o                         
  -3  24   4         14.18          2.29         8.04 o                         
  -2  24   4         15.14         -0.83         7.80 o                         
  -1  24   4        271.07        276.98        11.11 o                         
   0  24   4        362.70        362.39        14.14 o                         
   1  24   4         22.41         18.75         8.84 o                         
   2  24   4          3.98         -4.55         8.43 o                         
   3  24   4         29.40         17.88         8.91 o                         
   4  24   4         20.60         27.20         8.47 o                         
   5  24   4        635.43        632.25        17.22 o                         
   6  24   4         39.40         25.84         8.41 o                         
   7  24   4          0.59          5.49         8.56 o                         
   8  24   4        179.82        201.47        11.33 o                         
   9  24   4         21.76         23.60         9.38 o                         
  -7  25   4        113.91        109.17         9.60 o                         
  -6  25   4          9.32         20.60         9.50 o                         
  -5  25   4          6.36         -3.95         9.08 o                         
  -4  25   4        287.14        287.67        12.65 o                         
  -3  25   4         52.41         50.94         8.57 o                         
  -2  25   4         44.39         54.42         9.61 o                         
  -1  25   4        509.68        556.78        17.80 o                         
   0  25   4         39.04         50.94         8.68 o                         
   1  25   4        138.13        146.95        10.33 o                         
   2  25   4          6.69         -4.81         8.99 o                         
   3  25   4         10.80          3.95         9.04 o                         
   4  25   4         79.00         94.18        11.71 o                         
   5  25   4          0.42         -5.33         9.66 o                         
   6  25   4          6.48         -9.50         9.50 o                         
   7  25   4        341.87        351.39        15.45 o                         
  -6  26   4         74.95         80.44        10.61 o                         
  -5  26   4        327.15        317.93        12.85 o                         
  -4  26   4         20.87          7.96        10.12 o                         
  -3  26   4         82.09         92.44        10.52 o                         
  -2  26   4         73.07         52.60        10.86 o                         
  -1  26   4        251.23        239.03        13.33 o                         
   0  26   4         77.06         83.94        10.59 o                         
   1  26   4         10.32         -9.62         9.62 o                         
   2  26   4          2.56          7.57         9.23 o                         
   3  26   4         38.32         28.53         9.45 o                         
   4  26   4         52.18         43.34        10.46 o                         
   5  26   4        175.53        212.96        12.43 o                         
   6  26   4          7.47          1.96         9.98 o                         
  -4  27   4          5.09         11.85        11.65 o                         
  -3  27   4         13.71          6.03        11.46 o                         
  -2  27   4         47.91         47.87        11.28 o                         
  -1  27   4        773.53        880.94        26.84 o                         
   0  27   4          0.03        -11.05        11.05 o                         
   1  27   4         65.82         60.24        11.76 o                         
   2  27   4          2.36         -7.32        11.17 o                         
   3  27   4         44.64         27.67         9.72 o                         
 -17   0   5          1.80        -12.27        12.27 o                         
 -15   0   5        413.60        462.51        16.89 o                         
 -13   0   5       2060.47       2160.14        53.62 o                         
 -11   0   5         28.51         62.49         9.47 o                         
  -9   0   5       1112.57       1178.42        27.37 o                         
  -7   0   5       3598.52       3524.46        72.81 o                         
  -5   0   5      30289.02      30636.24       646.77 o                         
  -3   0   5        416.66        669.29        28.12 o                         
  -1   0   5       1927.60       2103.49        43.53 o                         
   1   0   5        747.06        774.28        19.45 o                         
   3   0   5        136.47        243.99         4.67 o                         
   5   0   5        133.78        196.29         3.86 o                         
   7   0   5       5869.50       5958.07        91.86 o                         
   9   0   5       4393.74       4444.56        85.62 o                         
  11   0   5       1968.11       1917.62        45.34 o                         
  13   0   5         97.95        113.76         8.52 o                         
  15   0   5       1017.38       1057.41        29.54 o                         
  17   0   5         28.14         35.65        12.72 o                         
 -18   1   5        157.03        180.76        11.68 o                         
 -17   1   5         10.10         13.81         8.89 o                         
 -16   1   5         21.40         25.24         7.75 o                         
 -15   1   5        335.30        347.01        11.77 o                         
 -14   1   5         49.75         46.72         5.98 o                         
 -13   1   5        233.16        241.12         7.41 o                         
 -12   1   5          5.72          2.71         3.06 o                         
 -11   1   5        857.62        822.31        14.17 o                         
 -10   1   5        482.67        418.32         8.46 o                         
  -9   1   5        742.23        677.51        12.90 o                         
  -8   1   5         73.45         64.90         2.53 o                         
  -7   1   5        910.58        809.47        11.52 o                         
  -6   1   5       1186.33       1093.49        15.58 o                         
  -5   1   5          0.96          2.89         2.13 o                         
  -4   1   5      12405.87      13062.61       208.22 o                         
  -3   1   5       2665.21       2939.80        54.85 o                         
  -2   1   5        237.23        252.44         4.18 o                         
  -1   1   5      12410.73      12330.80       194.53 o                         
   0   1   5      10433.85      11094.37       208.56 o                         
   1   1   5        333.73        634.32        11.44 o                         
   2   1   5        125.27        120.47         2.76 o                         
   3   1   5       1845.97       2220.26        23.86 o                         
   4   1   5       2105.26       2507.23        25.07 o                         
   5   1   5       2298.30       2856.16        26.92 o                         
   6   1   5        565.15        694.24         8.66 o                         
   7   1   5        314.57        252.72         5.52 o                         
   8   1   5          5.20          4.42         2.46 o                         
   9   1   5          1.66          8.64         3.41 o                         
  10   1   5        284.11        253.46         5.14 o                         
  11   1   5        326.99        305.61         9.63 o                         
  12   1   5         28.00         24.34         4.71 o                         
  13   1   5        481.65        490.12        11.13 o                         
  14   1   5        160.17        166.17         7.73 o                         
  15   1   5         33.45         27.19         6.09 o                         
  16   1   5        408.37        392.90        11.63 o                         
  17   1   5         71.84         72.75         9.68 o                         
  18   1   5         19.79         18.68         9.57 o                         
 -18   2   5         65.65         73.74        10.28 o                         
 -17   2   5          0.30          0.57         9.17 o                         
 -16   2   5          8.75          8.64         8.15 o                         
 -15   2   5        260.76        295.89        10.78 o                         
 -14   2   5         53.74         61.89         6.65 o                         
 -13   2   5         29.71         22.67         4.89 o                         
 -12   2   5        332.14        326.76         7.53 o                         
 -11   2   5         29.84         39.50         3.07 o                         
 -10   2   5         51.99         81.34         3.25 o                         
  -9   2   5       2962.13       2736.55        40.30 o                         
  -8   2   5       4461.52       4176.06        56.25 o                         
  -7   2   5       1196.98       1171.13        17.29 o                         
  -6   2   5        352.32        303.34         5.26 o                         
  -5   2   5        287.92        225.31         4.56 o                         
  -4   2   5      18200.40      18655.24       287.68 o                         
  -3   2   5       1668.45       1591.55        21.45 o                         
  -2   2   5       8754.31       9562.15       134.47 o                         
  -1   2   5       7451.64       7770.60       120.11 o                         
   0   2   5      17038.16      19325.04       257.55 o                         
   1   2   5       7653.98       9373.18       129.46 o                         
   2   2   5         40.92         66.97         1.54 o                         
   3   2   5        570.39        923.70        10.67 o                         
   4   2   5       5113.17       5719.29        55.48 o                         
   5   2   5        115.38        240.52         3.29 o                         
   6   2   5       1632.00       1763.12        17.88 o                         
   7   2   5       1248.34       1132.75        13.70 o                         
   8   2   5       5516.97       5269.64        67.26 o                         
   9   2   5       8832.03       8277.20       110.24 o                         
  10   2   5          0.88          2.77         1.98 o                         
  11   2   5         60.96         57.47         3.76 o                         
  12   2   5        363.39        323.70         8.00 o                         
  13   2   5         14.28          2.27         5.17 o                         
  14   2   5          5.53         -3.22         5.44 o                         
  15   2   5        120.44        124.49         7.36 o                         
  16   2   5        173.91        199.25         9.91 o                         
  17   2   5          7.58         -9.09         9.09 o                         
  18   2   5          4.59         24.53        10.50 o                         
 -18   3   5        134.31        160.02        11.95 o                         
 -17   3   5        347.35        374.48        13.02 o                         
 -16   3   5         38.88         30.13         7.79 o                         
 -15   3   5         62.90         59.41         7.07 o                         
 -14   3   5         59.18         52.73         5.73 o                         
 -13   3   5         35.42         35.07         4.46 o                         
 -12   3   5       1667.35       1702.87        28.01 o                         
 -11   3   5         75.98         78.14         4.66 o                         
 -10   3   5        882.75        862.40        13.88 o                         
  -9   3   5         58.05         42.05         2.87 o                         
  -8   3   5          6.01          7.77         2.15 o                         
  -7   3   5       2049.97       2034.69        28.68 o                         
  -6   3   5       4268.93       4308.69        58.23 o                         
  -5   3   5       7121.98       7113.04        90.27 o                         
  -4   3   5        807.02        829.10        12.65 o                         
  -3   3   5       1447.15       1417.38        20.60 o                         
  -2   3   5       1226.33       1457.20        19.53 o                         
  -1   3   5        467.50        537.93         6.86 o                         
   0   3   5      15687.07      17190.98       213.00 o                         
   1   3   5       3432.27       3815.20        53.44 o                         
   2   3   5       4564.10       5166.53        65.75 o                         
   3   3   5       7618.11       8413.28        82.47 o                         
   4   3   5          3.63          8.06         1.58 o                         
   5   3   5        441.35        541.82         6.04 o                         
   6   3   5        307.40        409.58         5.01 o                         
   7   3   5        413.47        404.69         6.07 o                         
   8   3   5        674.71        654.57         9.63 o                         
   9   3   5          9.91         16.66         2.76 o                         
  10   3   5       1514.45       1518.11        19.85 o                         
  11   3   5        273.45        270.44         6.43 o                         
  12   3   5        874.19        888.51        15.83 o                         
  13   3   5        457.59        426.96         9.89 o                         
  14   3   5        321.65        341.92         9.97 o                         
  15   3   5        914.74        941.11        21.73 o                         
  16   3   5        176.16        188.04         8.79 o                         
  17   3   5          7.52          2.76         8.27 o                         
  18   3   5          1.76          5.53        10.32 o                         
 -18   4   5          1.06         -0.81        10.49 o                         
 -17   4   5         51.66         58.39         9.73 o                         
 -16   4   5         48.46         39.88         8.74 o                         
 -15   4   5        281.31        273.97        11.05 o                         
 -14   4   5        851.58        891.65        21.45 o                         
 -13   4   5        139.13        129.88         6.07 o                         
 -12   4   5        850.22        860.22        16.41 o                         
 -11   4   5         53.63         37.94         2.95 o                         
 -10   4   5        115.95        117.54         3.75 o                         
  -9   4   5       1812.28       1644.63        22.09 o                         
  -8   4   5       2581.40       2438.63        33.01 o                         
  -7   4   5       4354.18       4504.96        63.06 o                         
  -6   4   5       1519.75       1339.69        17.38 o                         
  -5   4   5          0.49          6.09         1.84 o                         
  -4   4   5       1431.07       1415.51        20.86 o                         
  -3   4   5       2161.42       1882.93        26.58 o                         
  -2   4   5        173.82        119.00         2.70 o                         
  -1   4   5        228.87        261.30         3.87 o                         
   0   4   5       1643.33       1818.13        21.32 o                         
   1   4   5        230.62        341.79         6.68 o                         
   2   4   5         32.99         74.95         2.35 o                         
   3   4   5       6329.57       6755.82        87.28 o                         
   4   4   5        583.42        524.64         6.37 o                         
   5   4   5       2660.79       2714.60        27.23 o                         
   6   4   5      10858.20      10765.46       111.37 o                         
   7   4   5       1573.34       1610.14        18.96 o                         
   8   4   5        573.21        601.20         8.81 o                         
   9   4   5         19.95         31.56         2.88 o                         
  10   4   5         64.04         65.40         3.23 o                         
  11   4   5        435.15        413.27         8.54 o                         
  12   4   5        322.50        294.22         7.13 o                         
  13   4   5         61.65         64.32         5.33 o                         
  14   4   5          7.96         -6.26         6.26 o                         
  15   4   5        179.09        196.72         9.66 o                         
  16   4   5         27.31         40.46         7.41 o                         
  17   4   5          0.00         -8.96         8.96 o                         
  18   4   5         74.52         98.07        11.25 o                         
 -18   5   5         40.34         48.06        10.09 o                         
 -17   5   5         59.66         54.86         9.84 o                         
 -16   5   5        252.27        264.01        11.50 o                         
 -15   5   5        914.84        971.21        20.22 o                         
 -14   5   5        650.55        647.19        14.56 o                         
 -13   5   5        179.46        159.86         6.13 o                         
 -12   5   5        275.62        268.62         9.15 o                         
 -11   5   5        976.58       1066.67        16.81 o                         
 -10   5   5        137.55        130.35         4.27 o                         
  -9   5   5        120.72        105.90         3.31 o                         
  -8   5   5         71.32         58.67         2.47 o                         
  -7   5   5         13.09         22.65         2.26 o                         
  -6   5   5        809.34        912.57        12.60 o                         
  -5   5   5       1227.78       1297.30        17.53 o                         
  -4   5   5        859.16        873.46        12.56 o                         
  -3   5   5         80.58         40.63         2.10 o                         
  -2   5   5         69.09         65.05         2.77 o                         
  -1   5   5       1085.57       1301.12        15.70 o                         
   0   5   5         45.57         70.16         1.87 o                         
   1   5   5        912.12        949.43        13.20 o                         
   2   5   5       9886.83      11412.45       174.85 o                         
   3   5   5        604.28        637.71         7.61 o                         
   4   5   5       3719.86       3943.96        40.03 o                         
   5   5   5         72.20         23.04         1.63 o                         
   6   5   5        121.39        135.96         2.71 o                         
   7   5   5        771.89        705.21         9.09 o                         
   8   5   5          0.73          2.16         2.07 o                         
   9   5   5         79.15        104.76         3.42 o                         
  10   5   5         71.46         61.62         3.28 o                         
  11   5   5        685.41        635.30        11.88 o                         
  12   5   5          9.40          1.69         4.22 o                         
  13   5   5         13.56          4.89         4.96 o                         
  14   5   5        146.48        132.79         7.37 o                         
  15   5   5         12.15         19.43         6.96 o                         
  16   5   5         81.41         68.86         8.41 o                         
  17   5   5          0.75         -5.46         8.93 o                         
 -17   6   5         21.05         26.40         9.49 o                         
 -16   6   5        179.95        189.57        15.24 o                         
 -15   6   5         22.42         32.90         7.21 o                         
 -14   6   5         39.62         53.51         5.90 o                         
 -13   6   5        569.59        619.18        13.67 o                         
 -12   6   5         26.61         26.76         3.86 o                         
 -11   6   5        215.50        189.38         5.39 o                         
 -10   6   5         63.47         74.81         3.98 o                         
  -9   6   5         68.44         59.66         2.71 o                         
  -8   6   5        479.00        457.65         7.82 o                         
  -7   6   5       2208.60       2081.67        29.80 o                         
  -6   6   5       2822.63       2822.47        41.41 o                         
  -5   6   5       4117.86       4027.34        55.27 o                         
  -4   6   5       1891.10       1935.98        26.09 o                         
  -3   6   5       1953.75       2489.35        31.05 o                         
  -2   6   5       2306.17       2704.57        37.89 o                         
  -1   6   5        700.40        760.32         9.89 o                         
   0   6   5       6045.46       6488.26        73.00 o                         
   1   6   5        438.49        502.24         5.99 o                         
   2   6   5       9292.73      10575.06       149.26 o                         
   3   6   5       2096.23       2331.07        27.22 o                         
   4   6   5       4576.76       5332.17        58.81 o                         
   5   6   5       1176.56       1193.37        13.25 o                         
   6   6   5        505.14        488.92         6.85 o                         
   7   6   5        186.27        198.29         3.77 o                         
   8   6   5        455.36        369.69         6.06 o                         
   9   6   5       2227.46       2138.99        29.35 o                         
  10   6   5         93.24         56.37         3.16 o                         
  11   6   5        614.67        624.78        11.96 o                         
  12   6   5        224.41        226.30         6.53 o                         
  13   6   5         51.59         56.90         6.25 o                         
  14   6   5        213.56        209.73         8.44 o                         
  15   6   5         43.54         49.51         7.20 o                         
  16   6   5         21.57          8.82         8.12 o                         
  17   6   5         67.23         62.13         9.43 o                         
 -17   7   5         44.94         44.01        10.39 o                         
 -16   7   5         66.36         65.34         9.86 o                         
 -15   7   5         60.87         61.24         8.27 o                         
 -14   7   5         74.52         64.05         6.76 o                         
 -13   7   5          0.81          1.60         5.36 o                         
 -12   7   5        126.59        121.53         6.68 o                         
 -11   7   5        456.17        416.16         9.36 o                         
 -10   7   5          0.03         -1.56         2.68 o                         
  -9   7   5        419.24        408.30         7.36 o                         
  -8   7   5        474.28        379.79         7.10 o                         
  -7   7   5       2842.86       2686.34        41.11 o                         
  -6   7   5       4083.18       3875.26        58.87 o                         
  -5   7   5          5.17         12.43         2.17 o                         
  -4   7   5        384.36        310.23         5.85 o                         
  -3   7   5        114.38        160.41         3.43 o                         
  -2   7   5        183.66        303.41         4.78 o                         
  -1   7   5       5311.00       5589.63        65.87 o                         
   0   7   5         25.75         58.13         1.97 o                         
   1   7   5       1971.22       2436.84        26.49 o                         
   2   7   5        712.73        715.37         8.42 o                         
   3   7   5        959.70        982.94        13.66 o                         
   4   7   5       4497.06       4555.43        46.12 o                         
   5   7   5        668.99        695.70         8.40 o                         
   6   7   5        274.44        232.58         4.94 o                         
   7   7   5        143.49        136.66         3.12 o                         
   8   7   5       1533.47       1468.05        18.88 o                         
   9   7   5       1824.85       1715.40        22.97 o                         
  10   7   5         88.08         77.03         4.57 o                         
  11   7   5          5.26          3.18         4.37 o                         
  12   7   5        401.52        363.50         9.04 o                         
  13   7   5       1264.42       1323.06        24.77 o                         
  14   7   5        401.73        436.14        11.47 o                         
  15   7   5        257.62        236.41        10.06 o                         
  16   7   5          5.70          3.74         8.74 o                         
  17   7   5        221.40        247.46        12.53 o                         
 -17   8   5         26.08         26.95        11.10 o                         
 -16   8   5          0.04          0.40         9.22 o                         
 -15   8   5          5.29          1.25         7.51 o                         
 -14   8   5          2.56         -4.56         7.31 o                         
 -13   8   5        124.46        117.46         7.22 o                         
 -12   8   5        230.09        223.15        10.37 o                         
 -11   8   5         67.87         75.62         5.77 o                         
 -10   8   5        496.29        457.13         9.69 o                         
  -9   8   5        614.05        569.51        10.80 o                         
  -8   8   5        290.27        264.84         5.97 o                         
  -7   8   5        236.37        194.60         4.85 o                         
  -6   8   5       1700.62       1696.38        24.10 o                         
  -5   8   5       6401.86       5989.32        97.79 o                         
  -4   8   5        659.68        745.59        11.77 o                         
  -3   8   5       4675.57       4757.48        57.35 o                         
  -2   8   5       5343.75       5330.52        64.40 o                         
  -1   8   5         20.40         46.72         2.07 o                         
   0   8   5       3722.32       4009.33        46.17 o                         
   1   8   5        323.81        435.50         5.54 o                         
   2   8   5        607.92        475.43         6.60 o                         
   3   8   5        409.70        445.04         5.62 o                         
   4   8   5        604.98        466.48         5.77 o                         
   5   8   5       1044.47       1113.53        14.75 o                         
   6   8   5        709.79        723.01         9.96 o                         
   7   8   5       1675.67       1664.27        21.72 o                         
   8   8   5         37.77         55.90         2.98 o                         
   9   8   5        452.14        432.13         7.69 o                         
  10   8   5        682.54        702.11        15.36 o                         
  11   8   5         87.51         80.56         5.11 o                         
  12   8   5          1.27         -1.43         5.19 o                         
  13   8   5          0.27         -4.03         6.01 o                         
  14   8   5         85.29         69.95         7.29 o                         
  15   8   5        658.12        706.97        21.10 o                         
  16   8   5        353.28        377.57        15.12 o                         
  17   8   5        665.07        724.96        23.32 o                         
 -17   9   5          0.62         -1.43        10.95 o                         
 -16   9   5         17.68          7.87        10.04 o                         
 -15   9   5         45.00         37.83         7.80 o                         
 -14   9   5        748.03        736.64        17.73 o                         
 -13   9   5         48.78         41.63         6.71 o                         
 -12   9   5        425.95        429.44        15.50 o                         
 -11   9   5          2.25          2.10         5.26 o                         
 -10   9   5        223.23        199.47         5.51 o                         
  -9   9   5         13.86          9.98         3.24 o                         
  -8   9   5        181.48        148.52         4.44 o                         
  -7   9   5        276.45        225.01         5.51 o                         
  -6   9   5       2328.36       2278.54        38.61 o                         
  -5   9   5       1930.95       1854.23        31.40 o                         
  -4   9   5      10044.34       9486.81       143.25 o                         
  -3   9   5        128.14         89.16         2.56 o                         
  -2   9   5       1400.00       1518.97        19.94 o                         
  -1   9   5       1341.21       1359.49        17.68 o                         
   0   9   5       2740.39       3092.25        34.40 o                         
   1   9   5       1727.48       1709.47        19.04 o                         
   2   9   5       3628.18       3725.00        41.59 o                         
   3   9   5        831.81       1004.80        11.74 o                         
   4   9   5         58.12         69.73         2.47 o                         
   5   9   5        610.86        565.69         8.51 o                         
   6   9   5       2815.18       2671.03        35.28 o                         
   7   9   5         45.20         48.01         3.04 o                         
   8   9   5        853.84        831.96        13.80 o                         
   9   9   5        302.52        294.15         9.41 o                         
  10   9   5         45.30         51.32         4.63 o                         
  11   9   5        238.72        245.19         7.35 o                         
  12   9   5        575.26        599.60        12.81 o                         
  13   9   5        317.27        282.21         9.87 o                         
  14   9   5         42.79         29.06         7.27 o                         
  15   9   5        265.71        264.01        10.83 o                         
  16   9   5        450.31        475.12        16.46 o                         
  17   9   5         93.63        108.81        11.48 o                         
 -17  10   5         14.09          6.04        10.87 o                         
 -16  10   5         31.00         25.17         9.54 o                         
 -15  10   5         31.24         30.40         8.42 o                         
 -14  10   5        225.46        230.04         9.55 o                         
 -13  10   5        339.69        329.19        13.59 o                         
 -12  10   5         95.16         89.02         7.01 o                         
 -11  10   5        112.99         96.00         6.86 o                         
 -10  10   5         34.08         20.68         3.39 o                         
  -9  10   5        453.63        419.25         9.48 o                         
  -8  10   5         79.68         92.47         4.14 o                         
  -7  10   5        717.25        736.35        12.33 o                         
  -6  10   5         42.55         56.08         3.75 o                         
  -5  10   5        354.58        334.92         7.55 o                         
  -4  10   5        444.97        437.72         8.41 o                         
  -3  10   5        686.78        691.09        11.64 o                         
  -2  10   5       1768.62       1649.04        23.94 o                         
  -1  10   5       2548.65       2448.93        31.01 o                         
   0  10   5        531.59        422.59         5.92 o                         
   1  10   5       2326.08       2200.22        26.72 o                         
   2  10   5         91.09         90.30         2.45 o                         
   3  10   5         41.11         35.71         2.05 o                         
   4  10   5       1524.35       1483.22        20.17 o                         
   5  10   5       4533.07       4633.84        59.91 o                         
   6  10   5       3007.74       3045.52        41.05 o                         
   7  10   5        227.27        187.36         4.43 o                         
   8  10   5         67.78         68.71         3.61 o                         
   9  10   5       1289.48       1232.58        20.55 o                         
  10  10   5         72.27         58.92         4.76 o                         
  11  10   5       1660.70       1662.36        28.00 o                         
  12  10   5        228.24        211.11         8.42 o                         
  13  10   5         16.47         11.70         7.38 o                         
  14  10   5         31.47         15.00         7.33 o                         
  15  10   5         44.10         48.25         8.80 o                         
  16  10   5         36.72         24.32         9.40 o                         
 -16  11   5          1.15         -8.67         9.25 o                         
 -15  11   5         14.26          1.44         8.45 o                         
 -14  11   5        136.98        160.68        10.21 o                         
 -13  11   5         29.26          9.42         6.97 o                         
 -12  11   5         85.11         89.64         6.26 o                         
 -11  11   5        383.68        361.07         8.88 o                         
 -10  11   5          5.28          2.51         3.97 o                         
  -9  11   5       3977.62       3900.84        57.79 o                         
  -8  11   5         82.38         75.80         4.37 o                         
  -7  11   5        295.76        295.98         8.01 o                         
  -6  11   5       3423.65       3205.82        56.96 o                         
  -5  11   5          0.03          2.82         2.36 o                         
  -4  11   5       2398.18       2233.23        36.49 o                         
  -3  11   5       3245.87       3134.85        49.34 o                         
  -2  11   5        184.14        212.26         5.15 o                         
  -1  11   5        127.94        133.40         3.48 o                         
   0  11   5        147.06        194.43         4.87 o                         
   1  11   5         39.72         63.40         2.65 o                         
   2  11   5       2007.53       1991.56        26.54 o                         
   3  11   5       1961.00       1986.86        25.65 o                         
   4  11   5         30.41         38.08         2.63 o                         
   5  11   5         86.83        100.78         3.60 o                         
   6  11   5       1014.50        931.26        13.12 o                         
   7  11   5         88.87        120.21         3.82 o                         
   8  11   5       2213.26       2215.47        34.16 o                         
   9  11   5       2357.46       2373.31        38.06 o                         
  10  11   5       2892.86       2749.52        43.08 o                         
  11  11   5       1476.46       1433.02        26.57 o                         
  12  11   5         58.76         42.93         6.05 o                         
  13  11   5        447.29        444.61        12.62 o                         
  14  11   5        239.22        238.30        10.70 o                         
  15  11   5         73.26         73.04         9.01 o                         
  16  11   5        111.97        117.13        10.39 o                         
 -16  12   5         77.83         65.77         9.44 o                         
 -15  12   5         24.97         21.75         8.87 o                         
 -14  12   5        212.68        252.36        11.52 o                         
 -13  12   5         88.75         90.81         8.51 o                         
 -12  12   5         67.77         79.94         8.26 o                         
 -11  12   5        842.31        870.54        19.46 o                         
 -10  12   5         21.45         19.39         4.31 o                         
  -9  12   5        481.47        428.30         9.17 o                         
  -8  12   5         91.56         80.69         4.08 o                         
  -7  12   5         43.97         33.78         3.64 o                         
  -6  12   5        980.51        917.94        16.21 o                         
  -5  12   5       2286.94       2247.47        36.28 o                         
  -4  12   5          1.24         -0.17         2.18 o                         
  -3  12   5         14.42         21.41         2.86 o                         
  -2  12   5        210.28        206.39         4.60 o                         
  -1  12   5       2236.76       2163.03        31.14 o                         
   0  12   5         35.46         41.59         2.38 o                         
   1  12   5          2.26          4.24         2.46 o                         
   2  12   5         62.94         78.76         3.09 o                         
   3  12   5       2129.54       2006.24        27.98 o                         
   4  12   5        240.94        244.78         5.66 o                         
   5  12   5        904.07        920.62        14.85 o                         
   6  12   5       5866.32       5469.56        78.28 o                         
   7  12   5        302.41        262.48         6.29 o                         
   8  12   5        678.63        690.77        12.58 o                         
   9  12   5       4596.59       4455.14        73.29 o                         
  10  12   5          0.28         -0.74         5.50 o                         
  11  12   5        147.68        122.08         6.61 o                         
  12  12   5       1008.97        983.16        20.30 o                         
  13  12   5        167.37        167.74         9.15 o                         
  14  12   5          9.52          4.19         8.71 o                         
  15  12   5         56.24         43.79         9.20 o                         
  16  12   5        274.79        315.82        14.05 o                         
 -16  13   5         20.62         22.91         9.50 o                         
 -15  13   5         32.88         33.06         9.37 o                         
 -14  13   5         30.74         29.17         9.37 o                         
 -13  13   5        691.95        730.08        19.76 o                         
 -12  13   5         11.79          2.33         7.07 o                         
 -11  13   5        908.87        931.19        19.48 o                         
 -10  13   5       1113.82       1055.91        19.85 o                         
  -9  13   5        193.05        175.40         6.73 o                         
  -8  13   5         86.12         66.36         4.06 o                         
  -7  13   5        374.40        358.89         8.49 o                         
  -6  13   5          3.98          2.70         3.37 o                         
  -5  13   5       1438.91       1276.46        22.22 o                         
  -4  13   5        138.68        137.41         3.78 o                         
  -3  13   5       1236.36       1145.06        18.79 o                         
  -2  13   5       1122.38       1058.26        16.51 o                         
  -1  13   5        451.26        421.88         7.49 o                         
   0  13   5        200.36        194.54         5.14 o                         
   1  13   5         68.42         65.55         3.23 o                         
   2  13   5         76.47        100.12         3.48 o                         
   3  13   5        101.77        114.37         3.41 o                         
   4  13   5          0.22          0.92         4.10 o                         
   5  13   5       4115.68       4098.22        63.81 o                         
   6  13   5        701.64        597.60        10.86 o                         
   7  13   5       2015.00       1923.61        33.33 o                         
   8  13   5          1.99         -4.30         4.30 o                         
   9  13   5        508.83        519.29        11.83 o                         
  10  13   5        128.58        120.48         6.48 o                         
  11  13   5        710.45        709.25        15.44 o                         
  12  13   5        113.44        118.55         7.73 o                         
  13  13   5        117.01        112.23         8.66 o                         
  14  13   5          7.72          1.89         8.82 o                         
  15  13   5         12.68          5.76         9.55 o                         
  16  13   5         11.47         -5.68        10.08 o                         
 -15  14   5         47.43         51.99        10.24 o                         
 -14  14   5          2.94         -9.07        10.02 o                         
 -13  14   5         34.23         22.15         8.98 o                         
 -12  14   5         32.04         22.23         7.18 o                         
 -11  14   5         92.18         82.61         6.62 o                         
 -10  14   5       2176.19       2193.10        41.90 o                         
  -9  14   5        100.83        103.39         6.81 o                         
  -8  14   5         74.78         63.09         3.62 o                         
  -7  14   5         65.12         74.63         5.00 o                         
  -6  14   5          9.97         10.58         3.62 o                         
  -5  14   5          5.29         12.47         3.38 o                         
  -4  14   5        297.96        283.16         6.45 o                         
  -3  14   5        227.15        194.71         5.00 o                         
  -2  14   5        919.40        919.72        15.00 o                         
  -1  14   5        308.05        280.50         6.77 o                         
   0  14   5       4606.47       4852.42        72.87 o                         
   1  14   5       4854.00       4831.05        70.65 o                         
   2  14   5        333.98        254.61         5.22 o                         
   3  14   5       2294.41       2193.89        31.34 o                         
   4  14   5          0.03          2.91         4.04 o                         
   5  14   5        863.03        937.94        16.48 o                         
   6  14   5       2767.24       2640.68        43.96 o                         
   7  14   5        809.88        791.19        15.13 o                         
   8  14   5        124.87        118.56         6.60 o                         
   9  14   5         55.65         57.21         5.38 o                         
  10  14   5        956.45        973.71        19.17 o                         
  11  14   5        173.27        159.36         7.70 o                         
  12  14   5          0.04         -7.16         7.16 o                         
  13  14   5         86.69         74.38         8.42 o                         
  14  14   5         75.44         76.05         9.46 o                         
  15  14   5         43.99         55.43        10.63 o                         
 -15  15   5          4.32        -10.22        10.22 o                         
 -14  15   5        232.09        223.38        12.92 o                         
 -13  15   5        111.65        117.75         9.73 o                         
 -12  15   5          0.22         -7.34         7.34 o                         
 -11  15   5         20.04          6.18         6.78 o                         
 -10  15   5         33.89         24.98         6.66 o                         
  -9  15   5        408.39        405.05        11.92 o                         
  -8  15   5       1722.14       1694.53        31.20 o                         
  -7  15   5         85.92         78.37         3.90 o                         
  -6  15   5         92.02         83.38         4.40 o                         
  -5  15   5          6.76         10.01         3.72 o                         
  -4  15   5       1241.02       1187.25        19.46 o                         
  -3  15   5        111.26        113.06         4.78 o                         
  -2  15   5       2233.54       2131.72        31.63 o                         
  -1  15   5        427.37        475.37         8.66 o                         
   0  15   5        866.19        851.28        14.39 o                         
   1  15   5       1184.44       1247.44        19.35 o                         
   2  15   5        571.30        506.51         8.39 o                         
   3  15   5        460.56        424.98         8.82 o                         
   4  15   5       1005.54       1031.17        17.80 o                         
   5  15   5        127.12        112.44         5.64 o                         
   6  15   5        871.92        808.21        16.09 o                         
   7  15   5        794.71        784.36        15.93 o                         
   8  15   5         21.12         14.44         5.15 o                         
   9  15   5        126.67         98.22         6.70 o                         
  10  15   5        202.40        211.24         8.03 o                         
  11  15   5        482.89        491.59        12.53 o                         
  12  15   5        676.24        699.96        15.86 o                         
  13  15   5         80.22         72.69         8.66 o                         
  14  15   5        420.76        414.84        14.54 o                         
  15  15   5          2.86         -7.12        10.57 o                         
 -14  16   5          5.82         -3.69        10.01 o                         
 -13  16   5          3.73         11.09         8.72 o                         
 -12  16   5        441.36        461.18        14.62 o                         
 -11  16   5        114.50         86.70         7.63 o                         
 -10  16   5         10.56          2.90         6.95 o                         
  -9  16   5         42.09         40.14         6.52 o                         
  -8  16   5       1161.25       1131.94        22.29 o                         
  -7  16   5        503.98        495.23        10.66 o                         
  -6  16   5       1237.78       1185.09        20.40 o                         
  -5  16   5         24.55         24.13         3.86 o                         
  -4  16   5        784.36        772.90        14.89 o                         
  -3  16   5       4237.60       4336.01        57.98 o                         
  -2  16   5         73.46         79.62         3.69 o                         
  -1  16   5         12.10         19.79         3.84 o                         
   0  16   5        392.42        391.82         8.07 o                         
   1  16   5        164.33        169.98         4.60 o                         
   2  16   5        252.89        225.64         5.15 o                         
   3  16   5        115.06         65.78         4.42 o                         
   4  16   5        392.85        379.30         8.82 o                         
   5  16   5        658.58        599.87        12.23 o                         
   6  16   5         85.93         98.60         5.87 o                         
   7  16   5          5.05          3.33         4.87 o                         
   8  16   5       1195.57       1183.91        23.47 o                         
   9  16   5         75.25         81.03         6.78 o                         
  10  16   5        160.14        150.88         8.17 o                         
  11  16   5        314.57        306.81        10.65 o                         
  12  16   5       1746.61       1891.36        38.56 o                         
  13  16   5         74.26         85.72         9.54 o                         
  14  16   5        267.78        292.03        13.24 o                         
 -14  17   5         18.51          9.34        10.21 o                         
 -13  17   5         15.84          3.22        10.88 o                         
 -12  17   5         32.43         28.31         9.19 o                         
 -11  17   5         99.35         94.12         8.89 o                         
 -10  17   5          9.36         -2.59         6.94 o                         
  -9  17   5         11.36          7.99         6.05 o                         
  -8  17   5         37.28         24.00         5.92 o                         
  -7  17   5        269.47        241.75         7.47 o                         
  -6  17   5        687.94        689.19        13.04 o                         
  -5  17   5        875.16        906.69        16.36 o                         
  -4  17   5       4479.65       4409.37        65.56 o                         
  -3  17   5        521.14        539.97        10.49 o                         
  -2  17   5        350.77        361.65         7.61 o                         
  -1  17   5        644.23        612.98        12.11 o                         
   0  17   5          9.18          6.61         3.53 o                         
   1  17   5        875.00        907.92        17.40 o                         
   2  17   5         30.62         21.27         3.85 o                         
   3  17   5        208.09        176.16         6.38 o                         
   4  17   5         13.08          5.60         3.73 o                         
   5  17   5          4.04          4.93         5.20 o                         
   6  17   5        173.59        183.36         7.18 o                         
   7  17   5        203.71        190.24         7.35 o                         
   8  17   5        174.74        165.93         7.43 o                         
   9  17   5        217.57        195.03         9.06 o                         
  10  17   5        366.50        349.60        11.04 o                         
  11  17   5        101.45        113.16         8.84 o                         
  12  17   5        227.79        227.74         9.56 o                         
  13  17   5         96.21        101.36        10.50 o                         
  14  17   5        341.81        361.16        14.42 o                         
 -13  18   5        111.69        111.65        12.97 o                         
 -12  18   5          1.72          4.40         9.29 o                         
 -11  18   5         56.93         56.74         8.45 o                         
 -10  18   5        104.60         77.07         8.00 o                         
  -9  18   5       1242.87       1280.73        26.17 o                         
  -8  18   5          8.52          1.69         7.22 o                         
  -7  18   5        237.95        233.00         8.38 o                         
  -6  18   5        202.72        204.72         9.80 o                         
  -5  18   5        111.68        110.47         5.48 o                         
  -4  18   5        159.27        160.00         5.87 o                         
  -3  18   5          7.84          1.48         4.47 o                         
  -2  18   5        423.05        463.01        10.35 o                         
  -1  18   5         58.96         42.74         4.11 o                         
   0  18   5        879.66        880.98        15.08 o                         
   1  18   5        232.31        260.81         6.79 o                         
   2  18   5        356.99        370.54         9.12 o                         
   3  18   5       1220.89       1277.17        22.33 o                         
   4  18   5        111.43         88.76         5.96 o                         
   5  18   5          0.29         -5.57         5.57 o                         
   6  18   5        131.72        118.98         6.46 o                         
   7  18   5       1197.63       1218.41        23.24 o                         
   8  18   5         22.07         27.47         7.12 o                         
   9  18   5          1.84         -7.11         7.11 o                         
  10  18   5         20.64         -1.48         8.22 o                         
  11  18   5        787.36        818.31        21.04 o                         
  12  18   5        124.56        122.97         8.93 o                         
  13  18   5         36.73         46.19         9.90 o                         
 -13  19   5         92.75         85.01        12.30 o                         
 -12  19   5          9.59          9.46         9.23 o                         
 -11  19   5         23.84         25.88         8.71 o                         
 -10  19   5        333.17        331.41        12.49 o                         
  -9  19   5         16.57         13.12         7.65 o                         
  -8  19   5        555.45        569.18        14.27 o                         
  -7  19   5          0.38         -5.17         6.37 o                         
  -6  19   5        165.80        154.55         7.42 o                         
  -5  19   5        433.50        431.35        10.67 o                         
  -4  19   5          4.68         -4.85         4.85 o                         
  -3  19   5        939.40       1004.41        17.51 o                         
  -2  19   5         38.64         36.62         4.56 o                         
  -1  19   5        650.32        693.15        13.50 o                         
   0  19   5       1129.54       1109.23        22.74 o                         
   1  19   5        467.91        445.03         9.16 o                         
   2  19   5        255.19        258.96         7.97 o                         
   3  19   5        749.85        769.79        15.97 o                         
   4  19   5        212.51        217.07         7.74 o                         
   5  19   5          3.86          1.83         5.76 o                         
   6  19   5         42.34         35.39         6.33 o                         
   7  19   5        576.34        575.82        13.18 o                         
   8  19   5         21.80         10.27         7.25 o                         
   9  19   5        115.84        128.89         8.48 o                         
  10  19   5        130.04        115.54         8.61 o                         
  11  19   5          0.95         -9.21         9.21 o                         
  12  19   5        731.99        810.24        22.33 o                         
  13  19   5          4.39          3.30         9.95 o                         
 -12  20   5        244.10        258.19        13.24 o                         
 -11  20   5        172.94        157.64        10.49 o                         
 -10  20   5        153.77        147.91         8.89 o                         
  -9  20   5        117.81        116.13         9.70 o                         
  -8  20   5         13.73          7.50         7.40 o                         
  -7  20   5         33.62         33.72         6.80 o                         
  -6  20   5        232.69        228.00         9.39 o                         
  -5  20   5          0.24         -4.79         4.79 o                         
  -4  20   5        161.86        157.66         6.34 o                         
  -3  20   5         11.95          6.04         4.94 o                         
  -2  20   5         26.68         20.64         5.10 o                         
  -1  20   5         27.59         24.21         4.67 o                         
   0  20   5         42.56         31.65         5.31 o                         
   1  20   5        411.78        405.58        11.13 o                         
   2  20   5        128.45        145.27         6.75 o                         
   3  20   5        617.17        665.36        14.74 o                         
   4  20   5        622.40        616.84        13.91 o                         
   5  20   5          0.40         -0.39         6.44 o                         
   6  20   5         13.94         10.62         6.26 o                         
   7  20   5        199.98        197.34         8.82 o                         
   8  20   5       1252.88       1359.88        27.29 o                         
   9  20   5        165.69        138.18         9.00 o                         
  10  20   5         11.10          0.54         8.14 o                         
  11  20   5         36.40         39.43         8.83 o                         
  12  20   5         54.45         82.84        10.99 o                         
 -11  21   5         19.02         16.82         9.03 o                         
 -10  21   5         45.03         34.23         9.11 o                         
  -9  21   5         64.21         52.62         7.99 o                         
  -8  21   5        241.96        279.94        10.27 o                         
  -7  21   5        759.87        749.24        17.41 o                         
  -6  21   5         29.58         19.93         6.62 o                         
  -5  21   5        212.26        211.87        10.46 o                         
  -4  21   5         59.17         50.73         5.30 o                         
  -3  21   5       1449.63       1490.48        26.85 o                         
  -2  21   5         93.18         91.94         6.21 o                         
  -1  21   5        199.40        191.37         7.58 o                         
   0  21   5        395.17        407.69        11.58 o                         
   1  21   5         93.48         71.64         6.59 o                         
   2  21   5        526.66        522.71        14.84 o                         
   3  21   5        655.44        659.94        14.83 o                         
   4  21   5          2.87         -1.72         6.18 o                         
   5  21   5        235.96        245.95         9.08 o                         
   6  21   5        234.57        215.96         8.50 o                         
   7  21   5         15.37         -3.60         6.81 o                         
   8  21   5         60.76         44.97         8.00 o                         
   9  21   5          0.88         -2.27         8.01 o                         
  10  21   5         88.17         88.03         8.56 o                         
  11  21   5         14.76         27.33         9.24 o                         
 -11  22   5        187.24        211.63        11.17 o                         
 -10  22   5         70.57         66.42         9.10 o                         
  -9  22   5        507.31        522.87        13.52 o                         
  -8  22   5        118.39        134.33         8.24 o                         
  -7  22   5         17.67         16.26         7.30 o                         
  -6  22   5         17.53         19.50         7.17 o                         
  -5  22   5        190.22        216.79         8.61 o                         
  -4  22   5         10.54          2.00         6.48 o                         
  -3  22   5        177.06        166.62         7.60 o                         
  -2  22   5         35.85         40.01         6.09 o                         
  -1  22   5        230.19        245.70         9.84 o                         
   0  22   5         12.94         -2.34         7.60 o                         
   1  22   5         99.24         92.92         7.78 o                         
   2  22   5        447.35        393.42        12.84 o                         
   3  22   5        495.70        556.11        13.64 o                         
   4  22   5         55.04         56.56         7.06 o                         
   5  22   5         34.36         30.69         7.10 o                         
   6  22   5        203.32        227.40        11.16 o                         
   7  22   5        645.66        749.82        22.22 o                         
   8  22   5          9.65          9.45         8.14 o                         
   9  22   5         14.61          4.62         8.03 o                         
  10  22   5        126.88        107.68         8.94 o                         
 -10  23   5        146.99        172.35        10.59 o                         
  -9  23   5          0.24         -6.23         8.24 o                         
  -8  23   5        237.37        237.35        10.32 o                         
  -7  23   5          6.09         -1.79         7.60 o                         
  -6  23   5         61.61         60.92         7.96 o                         
  -5  23   5          2.61         -3.35         6.81 o                         
  -4  23   5          3.14         -3.95         7.26 o                         
  -3  23   5        313.14        292.16        10.33 o                         
  -2  23   5        255.70        268.50         9.39 o                         
  -1  23   5         75.77         75.27         7.28 o                         
   0  23   5         57.49         46.43         7.81 o                         
   1  23   5       1357.04       1455.55        32.43 o                         
   2  23   5        358.03        328.73        11.20 o                         
   3  23   5        228.42        218.65         9.16 o                         
   4  23   5        137.17        145.37         8.89 o                         
   5  23   5          0.61         -8.42         8.42 o                         
   6  23   5          4.73         11.23         7.99 o                         
   7  23   5          1.51          0.09         8.06 o                         
   8  23   5          4.31         -9.22         9.22 o                         
   9  23   5        100.53        134.28        10.08 o                         
  -9  24   5        224.97        231.21        11.99 o                         
  -8  24   5          0.85         -5.22         9.14 o                         
  -7  24   5        275.61        322.91        14.35 o                         
  -6  24   5         33.59         14.62         8.65 o                         
  -5  24   5         35.98         21.66         8.96 o                         
  -4  24   5          2.41          2.23         8.35 o                         
  -3  24   5         77.20         59.37         8.53 o                         
  -2  24   5        319.01        318.10        12.11 o                         
  -1  24   5        535.10        600.97        15.77 o                         
   0  24   5        414.02        426.24        15.34 o                         
   1  24   5         32.99         19.75         9.49 o                         
   2  24   5         26.57         15.74         8.76 o                         
   3  24   5        222.42        246.00        11.59 o                         
   4  24   5         19.45          9.20         8.36 o                         
   5  24   5        314.80        367.76        13.09 o                         
   6  24   5        102.83         95.10         8.88 o                         
   7  24   5         11.39         18.88         9.01 o                         
   8  24   5         81.14         94.36        10.06 o                         
  -7  25   5         96.76        102.45        10.24 o                         
  -6  25   5         32.74         22.28         9.39 o                         
  -5  25   5          0.24          8.78         9.41 o                         
  -4  25   5        666.14        646.70        19.68 o                         
  -3  25   5        111.50        116.28         9.49 o                         
  -2  25   5        197.75        217.49        11.96 o                         
  -1  25   5          2.10         -4.06        10.57 o                         
   0  25   5         52.32         39.94         9.11 o                         
   1  25   5        393.43        452.01        15.72 o                         
   2  25   5         16.21          6.61         9.06 o                         
   3  25   5         70.49         53.51         9.35 o                         
   4  25   5         72.59         91.38        10.90 o                         
   5  25   5        115.02        112.68        10.96 o                         
   6  25   5        580.90        641.15        17.98 o                         
   7  25   5         86.28         88.46         9.96 o                         
  -6  26   5        497.38        573.74        25.26 o                         
  -5  26   5          0.13          1.42        10.69 o                         
  -4  26   5          0.64         -5.02        11.30 o                         
  -3  26   5        603.98        643.30        20.22 o                         
  -2  26   5          7.52         -4.44        10.14 o                         
  -1  26   5        142.24        138.19        12.99 o                         
   0  26   5        164.71        174.60        11.77 o                         
   1  26   5         21.80         20.23         9.49 o                         
   2  26   5         90.64         83.33         9.95 o                         
   3  26   5          5.22         -4.57         9.65 o                         
   4  26   5         25.26         22.85        10.49 o                         
   5  26   5          7.91        -10.33        10.33 o                         
  -3  27   5         97.77        107.10        12.32 o                         
  -2  27   5         15.65         12.98        11.58 o                         
  -1  27   5         70.24         76.37        11.25 o                         
   0  27   5        131.68        160.75        11.75 o                         
   1  27   5        293.44        315.69        16.61 o                         
   2  27   5         21.72         25.13        11.31 o                         
   3  27   5         32.49         -1.59         9.85 o                         
 -18   0   6         80.91         74.44        25.00 o                         
 -16   0   6        560.84        669.00        23.80 o                         
 -14   0   6       1244.56       1328.58        39.14 o                         
 -12   0   6        373.11        338.60        10.54 o                         
 -10   0   6         13.61          5.38         3.99 o                         
  -8   0   6         23.69         12.98         4.37 o                         
  -6   0   6       4596.63       4414.90        84.41 o                         
  -4   0   6       2162.71       1650.28        40.64 o                         
  -2   0   6       5204.57       5225.82       137.17 o                         
   0   0   6        229.17        213.24         7.02 o                         
   2   0   6       8489.07       9114.61       135.77 o                         
   4   0   6      51212.09      58403.02       834.63 o                         
   6   0   6      25664.50      25476.42       355.08 o                         
   8   0   6       1547.71       1456.66        31.94 o                         
  10   0   6        581.21        504.69        11.62 o                         
  12   0   6       1595.26       1645.27        39.92 o                         
  14   0   6          0.07         -7.86         7.86 o                         
  16   0   6         63.17         53.55        13.77 o                         
  18   0   6        235.76        249.15        24.33 o                         
 -18   1   6          2.72          0.07         9.99 o                         
 -17   1   6         14.64          4.48         8.86 o                         
 -16   1   6         15.83         15.80         8.05 o                         
 -15   1   6        212.66        219.37         8.67 o                         
 -14   1   6        464.13        496.90        13.28 o                         
 -13   1   6        178.75        163.66         7.43 o                         
 -12   1   6       1067.04       1016.57        17.11 o                         
 -11   1   6       1451.57       1437.86        24.73 o                         
 -10   1   6        325.72        235.80         5.99 o                         
  -9   1   6        962.28        764.06        14.32 o                         
  -8   1   6       1647.81       1525.66        25.01 o                         
  -7   1   6         21.01         18.12         2.17 o                         
  -6   1   6       2421.85       2485.41        32.57 o                         
  -5   1   6         20.09         12.59         2.33 o                         
  -4   1   6          2.25          2.29         2.86 o                         
  -3   1   6        538.51        561.71        11.61 o                         
  -2   1   6       3692.17       3605.99        47.20 o                         
  -1   1   6          2.03         13.88         1.16 o                         
   0   1   6       2624.96       3124.20        49.21 o                         
   1   1   6        194.95        336.47         7.01 o                         
   2   1   6      12358.33      13441.56       181.60 o                         
   3   1   6       1759.22       2410.63        23.95 o                         
   4   1   6       1131.48       1308.58        13.76 o                         
   5   1   6       1264.89       1278.93        12.83 o                         
   6   1   6       4495.55       4637.91        45.28 o                         
   7   1   6         48.58         29.48         2.14 o                         
   8   1   6        235.33        217.38         5.21 o                         
   9   1   6        687.90        689.36        10.87 o                         
  10   1   6       2060.45       1978.64        28.34 o                         
  11   1   6        107.50         90.63         3.47 o                         
  12   1   6         23.31         23.59         4.85 o                         
  13   1   6       1077.79       1107.18        19.76 o                         
  14   1   6        570.46        624.55        13.27 o                         
  15   1   6         33.17         34.88         5.95 o                         
  16   1   6         93.22         96.46         8.44 o                         
  17   1   6         11.75          4.35         9.19 o                         
  18   1   6        135.12        145.96        12.81 o                         
 -18   2   6        571.24        680.75        20.44 o                         
 -17   2   6        366.78        435.59        16.28 o                         
 -16   2   6        131.77        162.67        11.71 o                         
 -15   2   6         78.91         82.17         7.50 o                         
 -14   2   6         67.59         61.79         5.94 o                         
 -13   2   6         10.49          3.06         4.23 o                         
 -12   2   6        399.94        402.12         9.12 o                         
 -11   2   6         29.95         22.78         3.73 o                         
 -10   2   6       1490.67       1435.71        24.05 o                         
  -9   2   6        222.70        201.66         4.55 o                         
  -8   2   6        638.50        529.43         9.80 o                         
  -7   2   6        938.21        807.54        14.46 o                         
  -6   2   6          5.58          9.44         2.50 o                         
  -5   2   6       5067.41       4937.14        81.03 o                         
  -4   2   6        697.13        824.25        14.17 o                         
  -3   2   6       1268.58       1224.95        16.68 o                         
  -2   2   6        312.76        372.35         7.40 o                         
  -1   2   6        160.92        154.37         3.42 o                         
   0   2   6        101.80         62.78         2.11 o                         
   1   2   6        857.86       1041.06        17.77 o                         
   2   2   6       4562.01       5897.51        72.60 o                         
   3   2   6        516.02        691.02         7.43 o                         
   4   2   6       1783.57       2443.93        29.14 o                         
   5   2   6        167.14        127.19         2.47 o                         
   6   2   6        934.91       1012.68        12.37 o                         
   7   2   6       1933.56       2013.66        25.15 o                         
   8   2   6       4667.01       4563.10        56.41 o                         
   9   2   6       5273.43       5058.04        61.35 o                         
  10   2   6        155.45        205.91         4.81 o                         
  11   2   6          0.08         -3.23         3.57 o                         
  12   2   6        442.58        443.22         9.64 o                         
  13   2   6        791.36        807.64        15.39 o                         
  14   2   6         23.92          9.79         5.54 o                         
  15   2   6         24.32         16.13         6.76 o                         
  16   2   6         21.73          6.36         7.85 o                         
  17   2   6         87.28         92.95         9.87 o                         
  18   2   6         27.54         17.48        10.83 o                         
 -18   3   6        497.88        545.16        18.04 o                         
 -17   3   6          0.95          7.63         9.07 o                         
 -16   3   6          4.81         -3.02         8.03 o                         
 -15   3   6          6.56          3.08         7.13 o                         
 -14   3   6        220.04        234.51         8.27 o                         
 -13   3   6        401.34        401.83        10.21 o                         
 -12   3   6        168.66        164.11         5.61 o                         
 -11   3   6         75.24         77.13         3.83 o                         
 -10   3   6       1998.51       2020.35        31.21 o                         
  -9   3   6       3278.05       3102.49        45.08 o                         
  -8   3   6       1386.94       1345.26        19.90 o                         
  -7   3   6         73.70         51.31         2.69 o                         
  -6   3   6      10090.48      10259.15       153.07 o                         
  -5   3   6        124.95         91.47         2.64 o                         
  -4   3   6       4666.75       5311.43        79.11 o                         
  -3   3   6       4350.73       4586.80        61.00 o                         
  -2   3   6       1540.49       1936.42        25.42 o                         
  -1   3   6       1705.51       1604.22        21.70 o                         
   0   3   6         62.51         60.17         2.04 o                         
   1   3   6         52.90         38.79         1.63 o                         
   2   3   6       1417.90       1682.52        22.64 o                         
   3   3   6       2981.48       3412.44        46.46 o                         
   4   3   6       2201.34       2194.02        22.20 o                         
   5   3   6       1776.47       1888.58        19.30 o                         
   6   3   6        113.33        139.09         2.98 o                         
   7   3   6        175.56        161.65         3.49 o                         
   8   3   6        539.80        595.50         8.87 o                         
   9   3   6       5432.54       5271.00        70.71 o                         
  10   3   6      11162.50      10809.58       135.48 o                         
  11   3   6        112.99        118.63         4.64 o                         
  12   3   6         32.27         27.60         4.81 o                         
  13   3   6        137.86        133.89         6.15 o                         
  14   3   6        471.77        469.68        11.11 o                         
  15   3   6        232.28        228.73         8.89 o                         
  16   3   6        407.87        436.93        12.47 o                         
  17   3   6          0.83         -8.85         9.36 o                         
 -18   4   6         30.26         31.70        10.64 o                         
 -17   4   6         83.79        108.54        10.40 o                         
 -16   4   6        159.12        169.56        10.09 o                         
 -15   4   6        270.17        292.47         9.61 o                         
 -14   4   6         30.64         24.08         5.77 o                         
 -13   4   6        655.11        690.18        20.81 o                         
 -12   4   6         19.59         15.56         3.76 o                         
 -11   4   6          2.56         -2.75         3.02 o                         
 -10   4   6         60.85         59.01         3.21 o                         
  -9   4   6        212.99        160.79         4.06 o                         
  -8   4   6        149.77        162.33         4.07 o                         
  -7   4   6        721.59        737.70        11.29 o                         
  -6   4   6       1688.97       1670.98        22.84 o                         
  -5   4   6      18683.63      18409.03       259.32 o                         
  -4   4   6        543.18        736.41        11.56 o                         
  -3   4   6       1567.58       1479.92        21.67 o                         
  -2   4   6        206.71        189.69         3.53 o                         
  -1   4   6      13219.28      14473.18       163.68 o                         
   0   4   6       1450.64       1504.87        20.20 o                         
   1   4   6       5412.45       6830.89        91.77 o                         
   2   4   6      17551.32      21046.84       313.10 o                         
   3   4   6       8742.98      10767.35       137.52 o                         
   4   4   6        766.19        775.76         8.98 o                         
   5   4   6         17.47         31.29         1.68 o                         
   6   4   6       1861.57       1838.88        21.33 o                         
   7   4   6       8055.62       8279.57       100.03 o                         
   8   4   6         60.02         63.79         2.63 o                         
   9   4   6       1074.89       1051.81        15.76 o                         
  10   4   6         60.96         54.47         3.45 o                         
  11   4   6        281.07        288.09         7.05 o                         
  12   4   6        509.88        521.33        11.83 o                         
  13   4   6        257.94        240.08         7.40 o                         
  14   4   6         34.22         20.49         6.31 o                         
  15   4   6        679.99        726.41        16.56 o                         
  16   4   6          6.26          8.31         7.51 o                         
  17   4   6          5.33         -0.46         8.91 o                         
 -17   5   6         79.85         70.01         9.76 o                         
 -16   5   6         10.01         15.87         9.31 o                         
 -15   5   6        221.05        234.59         9.40 o                         
 -14   5   6        311.93        307.37         9.63 o                         
 -13   5   6        162.83        159.97         9.96 o                         
 -12   5   6         43.24         41.19         4.32 o                         
 -11   5   6        324.12        290.19         6.25 o                         
 -10   5   6        586.23        603.75        10.25 o                         
  -9   5   6        522.84        518.75         8.01 o                         
  -8   5   6        276.32        319.18         6.20 o                         
  -7   5   6        494.53        456.31         7.81 o                         
  -6   5   6       8147.13       7960.77       105.74 o                         
  -5   5   6       3659.85       3902.95        55.88 o                         
  -4   5   6       3222.60       3363.88        46.94 o                         
  -3   5   6         69.66         51.19         2.36 o                         
  -2   5   6      10972.38      12655.55       162.51 o                         
  -1   5   6       1810.62       1933.97        23.51 o                         
   0   5   6        391.57        559.01         8.29 o                         
   1   5   6        545.35        986.79        12.14 o                         
   2   5   6       7652.93       8978.65       137.24 o                         
   3   5   6       5077.87       5886.14        79.45 o                         
   4   5   6       2972.48       3291.53        39.22 o                         
   5   5   6       1761.31       1710.38        18.16 o                         
   6   5   6       2008.76       1926.25        22.31 o                         
   7   5   6        256.05        212.66         4.77 o                         
   8   5   6        152.84        140.37         3.45 o                         
   9   5   6        320.13        331.66         6.23 o                         
  10   5   6        514.81        478.01         8.72 o                         
  11   5   6        344.16        324.61         9.46 o                         
  12   5   6        611.05        665.39        12.76 o                         
  13   5   6         27.82         27.11         6.08 o                         
  14   5   6         96.28        104.05         7.07 o                         
  15   5   6        694.53        685.94        15.93 o                         
  16   5   6        339.86        337.12        12.40 o                         
  17   5   6         11.05          2.85         9.06 o                         
 -17   6   6         83.54         71.40         9.89 o                         
 -16   6   6         13.43          5.32         9.16 o                         
 -15   6   6        250.39        282.70        15.04 o                         
 -14   6   6         95.16         95.72         6.92 o                         
 -13   6   6         79.40         55.18         6.04 o                         
 -12   6   6        666.84        714.08        17.24 o                         
 -11   6   6        824.18        829.47        15.42 o                         
 -10   6   6         10.13         18.37         2.71 o                         
  -9   6   6       3021.19       2867.86        41.34 o                         
  -8   6   6       1187.33       1060.37        16.39 o                         
  -7   6   6        748.70        857.60        13.73 o                         
  -6   6   6       9963.97       9987.14       152.89 o                         
  -5   6   6        787.54        868.03        13.85 o                         
  -4   6   6          2.88          4.27         1.94 o                         
  -3   6   6          0.42          7.03         1.92 o                         
  -2   6   6      10950.77      11159.15       141.16 o                         
  -1   6   6       3939.53       3876.88        46.15 o                         
   0   6   6       2179.35       2359.84        27.16 o                         
   1   6   6          1.42          3.88         1.67 o                         
   2   6   6       5608.14       7149.14       104.45 o                         
   3   6   6        639.08        611.65         9.87 o                         
   4   6   6          4.25         -0.32         1.72 o                         
   5   6   6        818.26        889.78        13.61 o                         
   6   6   6        260.19        305.74         5.32 o                         
   7   6   6         77.18         55.60         2.46 o                         
   8   6   6       1127.26       1150.59        15.99 o                         
   9   6   6       5395.27       5197.93        66.73 o                         
  10   6   6         17.06         17.52         3.52 o                         
  11   6   6       1911.05       1934.82        30.86 o                         
  12   6   6         14.06          8.27         4.26 o                         
  13   6   6        549.55        522.95        15.32 o                         
  14   6   6        164.76        137.63         7.61 o                         
  15   6   6        132.09        140.08         8.40 o                         
  16   6   6        143.02        149.47         9.21 o                         
  17   6   6        738.17        815.78        24.16 o                         
 -17   7   6        130.21        135.18        11.22 o                         
 -16   7   6        179.24        192.51        13.36 o                         
 -15   7   6         34.27         39.21         8.02 o                         
 -14   7   6          2.99          4.77         7.05 o                         
 -13   7   6        144.78        131.01         8.00 o                         
 -12   7   6        490.61        479.81        13.89 o                         
 -11   7   6        103.16         98.12         5.54 o                         
 -10   7   6       1245.90       1190.49        18.82 o                         
  -9   7   6        302.03        346.18         6.97 o                         
  -8   7   6         39.27         53.91         3.21 o                         
  -7   7   6       4564.97       4341.15        62.76 o                         
  -6   7   6       2430.09       2310.84        37.26 o                         
  -5   7   6       2671.73       2577.65        39.03 o                         
  -4   7   6       1371.60       1198.55        16.46 o                         
  -3   7   6       1679.09       1926.33        24.68 o                         
  -2   7   6       2704.57       3248.95        40.66 o                         
  -1   7   6       5921.05       6421.82        78.00 o                         
   0   7   6         37.37         23.25         1.72 o                         
   1   7   6       1464.76       1530.18        17.17 o                         
   2   7   6        316.79        257.31         3.83 o                         
   3   7   6       1210.96       1477.89        19.52 o                         
   4   7   6        393.40        379.21         5.78 o                         
   5   7   6       1632.62       1757.98        21.37 o                         
   6   7   6         93.14         53.22         2.37 o                         
   7   7   6          0.65         -1.24         2.19 o                         
   8   7   6        501.10        511.72         8.09 o                         
   9   7   6       1283.41       1272.84        17.78 o                         
  10   7   6         49.33         41.54         3.59 o                         
  11   7   6        218.50        209.04         6.08 o                         
  12   7   6       1467.89       1558.71        26.85 o                         
  13   7   6         63.73         60.33         6.31 o                         
  14   7   6          6.96         -3.92         6.37 o                         
  15   7   6        167.08        200.80        10.46 o                         
  16   7   6         26.65         30.97         8.89 o                         
  17   7   6         24.58         10.07         9.72 o                         
 -17   8   6         43.28         44.66        11.48 o                         
 -16   8   6        261.11        263.29        14.11 o                         
 -15   8   6         50.15         54.51         8.53 o                         
 -14   8   6        128.04        137.78         8.94 o                         
 -13   8   6        768.43        839.73        18.87 o                         
 -12   8   6        390.21        388.09        10.97 o                         
 -11   8   6         25.26         16.88         4.19 o                         
 -10   8   6        502.66        526.20        13.34 o                         
  -9   8   6       1022.10        894.58        14.72 o                         
  -8   8   6       4222.24       3910.90        59.73 o                         
  -7   8   6        640.49        609.00        11.82 o                         
  -6   8   6          6.34          4.24         2.89 o                         
  -5   8   6       1932.14       1826.76        30.34 o                         
  -4   8   6       1903.29       2095.98        29.23 o                         
  -3   8   6        127.25        148.48         3.10 o                         
  -2   8   6         53.71         67.92         2.21 o                         
  -1   8   6        264.39        222.21         3.83 o                         
   0   8   6        175.41        280.85         4.06 o                         
   1   8   6       2006.58       2184.74        23.57 o                         
   2   8   6         44.34         54.97         1.88 o                         
   3   8   6       1194.00       1209.59        13.85 o                         
   4   8   6       2807.78       3272.69        44.04 o                         
   5   8   6       1835.81       1773.82        22.06 o                         
   6   8   6        859.75        904.19        14.83 o                         
   7   8   6         15.32          6.24         2.83 o                         
   8   8   6       2016.76       2038.50        28.15 o                         
   9   8   6       2068.60       2019.08        29.11 o                         
  10   8   6       3230.23       3080.30        48.98 o                         
  11   8   6        299.27        271.50         7.65 o                         
  12   8   6         21.50         11.38         5.37 o                         
  13   8   6         51.79         29.74         6.16 o                         
  14   8   6         22.48         14.04         7.21 o                         
  15   8   6        360.57        414.83        13.90 o                         
  16   8   6        132.84        141.94        11.13 o                         
  17   8   6          2.89        -11.23        11.23 o                         
 -17   9   6        165.54        168.56        13.58 o                         
 -16   9   6         12.05          5.15        10.63 o                         
 -15   9   6        872.75        936.90        31.65 o                         
 -14   9   6        131.06        130.16         8.78 o                         
 -13   9   6        124.74        113.79         7.71 o                         
 -12   9   6        521.21        518.41        13.13 o                         
 -11   9   6        120.40        121.99         6.27 o                         
 -10   9   6        861.70        815.95        14.37 o                         
  -9   9   6        623.65        592.14        10.82 o                         
  -8   9   6         16.91         20.69         3.18 o                         
  -7   9   6          4.40          9.82         3.38 o                         
  -6   9   6        607.02        566.03        11.32 o                         
  -5   9   6       2358.25       2236.14        37.86 o                         
  -4   9   6        240.87        213.70         5.27 o                         
  -3   9   6       2585.25       2620.95        34.69 o                         
  -2   9   6         10.44         29.19         2.08 o                         
  -1   9   6          0.78          2.92         2.15 o                         
   0   9   6        140.85        218.80         3.52 o                         
   1   9   6       8093.92       8376.04        88.07 o                         
   2   9   6          4.88         13.82         1.73 o                         
   3   9   6       4874.10       5588.98        63.83 o                         
   4   9   6        129.28        138.12         4.08 o                         
   5   9   6        748.14        681.08        10.22 o                         
   6   9   6        341.98        374.11         6.35 o                         
   7   9   6         23.23         18.76         2.99 o                         
   8   9   6        450.06        437.51         7.75 o                         
   9   9   6        103.04        107.16         5.09 o                         
  10   9   6       1332.02       1314.57        22.14 o                         
  11   9   6        121.43        110.13         5.76 o                         
  12   9   6        559.01        573.77        12.42 o                         
  13   9   6        379.01        408.53        12.27 o                         
  14   9   6         45.17         28.70         7.41 o                         
  15   9   6         54.66         48.18         8.50 o                         
  16   9   6         47.45         49.66         9.59 o                         
  17   9   6         49.93         41.40        10.51 o                         
 -17  10   6         13.15         34.69        11.07 o                         
 -16  10   6          0.98        -10.83        10.83 o                         
 -15  10   6         54.41         55.85         9.57 o                         
 -14  10   6        300.16        313.94        11.62 o                         
 -13  10   6       1801.00       1932.20        38.63 o                         
 -12  10   6         22.61         12.92         5.35 o                         
 -11  10   6       1209.52       1192.79        20.52 o                         
 -10  10   6        254.14        262.82         7.18 o                         
  -9  10   6        402.52        406.13         8.44 o                         
  -8  10   6       2121.60       2089.65        35.30 o                         
  -7  10   6        160.53        153.91         5.12 o                         
  -6  10   6        160.33        120.89         5.11 o                         
  -5  10   6          0.27          6.08         2.90 o                         
  -4  10   6        103.10        110.65         3.94 o                         
  -3  10   6        276.50        255.21         5.17 o                         
  -2  10   6       1268.16       1130.71        16.55 o                         
  -1  10   6       1615.10       1605.08        22.19 o                         
   0  10   6       4443.50       4604.06        53.83 o                         
   1  10   6        178.30        170.85         3.30 o                         
   2  10   6        202.92        239.19         4.00 o                         
   3  10   6        251.18        226.68         4.43 o                         
   4  10   6          9.50          6.67         1.99 o                         
   5  10   6       1362.57       1438.23        20.34 o                         
   6  10   6        540.83        503.58         8.54 o                         
   7  10   6       2539.97       2493.85        34.85 o                         
   8  10   6          0.07          1.94         3.44 o                         
   9  10   6        658.38        711.60        16.98 o                         
  10  10   6         88.18         75.00         5.08 o                         
  11  10   6          0.03         -4.94         4.94 o                         
  12  10   6        525.21        540.94        12.40 o                         
  13  10   6          4.54          9.06         7.35 o                         
  14  10   6          5.51          3.49         7.37 o                         
  15  10   6         41.89         23.67         8.47 o                         
  16  10   6          3.59         -4.80         8.83 o                         
 -16  11   6        252.83        268.31        14.09 o                         
 -15  11   6         31.46         26.06         9.64 o                         
 -14  11   6        351.55        375.49        13.91 o                         
 -13  11   6          0.33          5.89         7.75 o                         
 -12  11   6        581.01        602.04        13.08 o                         
 -11  11   6        282.72        269.88         9.65 o                         
 -10  11   6          6.89         -2.92         4.47 o                         
  -9  11   6         26.06         19.72         3.33 o                         
  -8  11   6        535.43        513.77        10.60 o                         
  -7  11   6          0.43          6.59         2.93 o                         
  -6  11   6        637.66        595.72        13.04 o                         
  -5  11   6         38.01         24.16         2.98 o                         
  -4  11   6        130.36         96.28         3.59 o                         
  -3  11   6       1349.50       1512.07        24.96 o                         
  -2  11   6       2489.74       2256.81        35.78 o                         
  -1  11   6        857.46        759.15        11.56 o                         
   0  11   6       2416.72       2464.48        33.09 o                         
   1  11   6       1327.88       1495.35        20.51 o                         
   2  11   6        352.30        431.70         7.27 o                         
   3  11   6        444.18        482.61         7.55 o                         
   4  11   6       1194.23       1178.61        17.20 o                         
   5  11   6        237.10        283.59         5.53 o                         
   6  11   6        957.67        877.67        12.66 o                         
   7  11   6        222.01        207.73         4.99 o                         
   8  11   6         61.28         42.29         3.97 o                         
   9  11   6       1232.75       1241.12        21.18 o                         
  10  11   6         54.78         39.64         5.45 o                         
  11  11   6          2.38         -0.94         5.64 o                         
  12  11   6        152.00        136.46         6.98 o                         
  13  11   6          0.01         -7.56         7.56 o                         
  14  11   6         61.85         51.99         8.33 o                         
  15  11   6        100.77        113.26         9.81 o                         
  16  11   6         13.03          7.44         9.43 o                         
 -16  12   6         65.79         88.48        10.81 o                         
 -15  12   6        236.82        229.41        11.77 o                         
 -14  12   6         57.86         34.87         8.91 o                         
 -13  12   6        190.68        186.52        10.29 o                         
 -12  12   6         58.53         44.45         6.54 o                         
 -11  12   6        526.36        512.87        12.27 o                         
 -10  12   6         12.87          5.31         4.62 o                         
  -9  12   6        115.39         99.93         4.78 o                         
  -8  12   6        125.99        118.79         5.11 o                         
  -7  12   6       2293.54       2179.60        34.74 o                         
  -6  12   6         15.33         13.45         2.46 o                         
  -5  12   6       2638.59       2675.75        43.99 o                         
  -4  12   6        278.02        252.72         5.82 o                         
  -3  12   6       3419.66       3139.48        50.04 o                         
  -2  12   6       1064.52       1020.95        16.78 o                         
  -1  12   6         46.23         56.64         2.96 o                         
   0  12   6         29.09         25.54         2.44 o                         
   1  12   6         55.31         91.08         3.25 o                         
   2  12   6        772.13        792.62        12.11 o                         
   3  12   6        292.13        327.24         5.93 o                         
   4  12   6        718.74        740.47        13.24 o                         
   5  12   6        237.96        266.63         5.92 o                         
   6  12   6        681.46        704.84        11.69 o                         
   7  12   6       1701.25       1748.63        24.93 o                         
   8  12   6         93.34         86.22         4.54 o                         
   9  12   6        431.36        431.29        12.00 o                         
  10  12   6          0.20         -2.46         5.63 o                         
  11  12   6          1.96         -4.52         5.91 o                         
  12  12   6         83.36         69.86         7.12 o                         
  13  12   6       1405.43       1420.67        33.83 o                         
  14  12   6          8.63         -7.56         9.27 o                         
  15  12   6        163.06        185.75        10.97 o                         
  16  12   6        115.65        122.01        10.63 o                         
 -16  13   6         19.28         19.04        10.20 o                         
 -15  13   6        167.05        206.03        12.87 o                         
 -14  13   6        329.56        339.92        15.20 o                         
 -13  13   6         13.13          1.11         8.76 o                         
 -12  13   6          7.94         -3.64         7.58 o                         
 -11  13   6        190.84        188.30         7.49 o                         
 -10  13   6        140.87        119.40         6.05 o                         
  -9  13   6        567.85        570.77        12.96 o                         
  -8  13   6          5.69          4.21         3.26 o                         
  -7  13   6         10.54         12.36         2.65 o                         
  -6  13   6        856.01        787.73        14.21 o                         
  -5  13   6         96.51         91.59         4.00 o                         
  -4  13   6       1032.03        934.51        13.86 o                         
  -3  13   6       1573.27       1599.65        19.05 o                         
  -2  13   6       1589.31       1525.39        23.50 o                         
  -1  13   6        545.33        568.12         9.94 o                         
   0  13   6        548.21        559.26         9.19 o                         
   1  13   6       3744.91       3886.89        57.91 o                         
   2  13   6         33.98         36.52         3.01 o                         
   3  13   6        239.99        264.25         5.33 o                         
   4  13   6         97.47         86.49         3.59 o                         
   5  13   6        323.26        313.23         6.52 o                         
   6  13   6        260.13        243.02         6.43 o                         
   7  13   6        530.47        494.51        10.54 o                         
   8  13   6         53.25         33.72         4.54 o                         
   9  13   6         15.43         12.95         4.99 o                         
  10  13   6        635.05        645.02        17.08 o                         
  11  13   6       1032.44       1039.91        21.31 o
[truncated: 854,713 more chars]
